# Supplementary material for: Portulaca oleracea polysaccharides reduce serum lipid levels in aging rats by modulating intestinal microbiota and metabolites
Source: Front Nutr. 2022 Aug 2;9:965653. doi: 10.3389/fnut.2022.965653 (PMC9378863; doi:10.3389/fnut.2022.965653)
Supplement: Supplementary file 1 [file Table_1.XLSX]

## Sheet: Data Matrix
ID	m/z	Retention time (min)	Ion mode	Metabolites	Compound ID	Super Class	Class	Sub Class	level	kegg	Score	Fragmentation Score	Adducts	Formula	Mass Error (ppm)	QC1	QC2	QC3	QC4	QC5	QC6	Con1	Con2	Con3	Con4	Con5	Con6	Con7	Con8	Con9	Herb1	Herb2	Herb3	Herb4	Herb5	Herb6	Herb7	Herb8	Herb9	Herb10	POP1	POP2	POP3	POP4	POP5	POP6	POP7	POP8	POP9
10.79_477.2852n	478.292	10.7868	pos	LysoPE(18:2(9Z,12Z)/0:0)	HMDB0011507	Lipids and lipid-like molecules	Glycerophospholipids	Glycerophosphoethanolamines	***		58.6	95.6	M+H, M+Na	C23H44NO7P	-0.674114	513453	467196	462402	461522	470686	458271	287438	642102	1.51227e+06	177935	1.76196e+06	39739.9	296437	177955	594317	118183	77732.3	597357	177364	64208.6	134258	1.02762e+06	63015.6	198710	201440	1.67858e+06	157946	227966	105083	33029.4	64080.9	59421.7	945598	123509
11.18_453.2852n	454.292	11.1756	pos	PE(16:0/0:0)	40776	Lipids and lipid-like molecules	Glycerophospholipids	Glycerophosphoethanolamines	*		58.6	95.1	M+H, M+Na, M+H-H2O	C21H44NO7P	-0.769711	2.21673e+06	2.1719e+06	2.15397e+06	2.22363e+06	2.15408e+06	2.18311e+06	2.39868e+06	694692	8.69569e+06	1.74064e+06	3.89683e+06	446844	476827	1.24782e+06	1.06528e+06	1.1492e+06	1.55247e+06	1.68592e+06	673178	199844	252500	1.96838e+06	369073	1.00845e+06	1.07062e+06	4.06931e+06	1.33005e+06	1.20173e+06	582099	251547	284214	992780	1.13719e+07	1.01349e+06
10.28_390.2767n	391.284	10.2812	pos	Pregnan-20-one, 17-(acetyloxy)-3-hydroxy-6-methyl-, (3a,5b,6a)-	1090	Unclassified	Unclassified	Unclassified	***		58.2	95.7	M+H, M+NH4, M+Na, M+H-H2O	C24H38O4	-0.914139	9.71926e+06	9.76634e+06	9.9564e+06	9.85547e+06	9.88294e+06	9.85035e+06	1.84636e+07	9.4878e+06	6.38837e+06	1.45236e+07	7.69221e+06	5.22931e+06	9.06906e+06	1.21127e+07	5.90392e+06	1.28433e+07	1.42193e+07	8.29423e+06	1.0099e+07	7.46315e+06	1.27193e+07	1.3934e+07	1.59681e+07	1.38266e+07	2.34702e+07	7.35251e+06	4.22982e+06	7.98254e+06	8.4705e+06	8.98512e+06	8.04102e+06	5.6182e+06	2.8547e+06	7.56078e+06
10.84_519.3323n	520.34	10.8433	pos	LysoPC(18:2(9Z,12Z))	HMDB0010386	Lipids and lipid-like molecules	Glycerophospholipids	Glycerophosphocholines	*		58.2	93.3	M+H, M+Na	C26H50NO7P	-0.304793	502158	523307	484876	476007	446784	457690	229892	397113	1.43945e+06	378198	1.78248e+06	46274.9	1.20995e+06	190933	215671	86836.1	99734.9	467166	108183	57185.9	81151.7	535893	120073	189154	118008	1.12383e+06	259196	186709	140574	26914.8	49457.9	88502.8	1.20904e+06	139339
13.30_356.2922n	357.299	13.301	pos	MG(18:1(9Z)/0:0/0:0)[rac]	4251	Lipids and lipid-like molecules	Glycerolipids	Monoradylglycerols			58.2	96.3	M+H-H2O, M+H	C21H40O4	-1.28702	716732	707416	664337	733620	663257	701882	676138	625851	1.19159e+06	659975	834295	412079	955768	888145	752693	177465	485129	408379	227316	34699.3	82961.1	389286	24735.2	271627	205705	436293	629483	331390	280853	125368	160816	499516	844039	649523
12.01_283.2629m/z	283.263	12.0083	pos	16-hydroxy stearic acid	LMFA02000134	Lipids and lipid-like molecules	Fatty Acyls	Octadecanoids			58.1	94.7	M+H-H2O	C18H36O3	-0.914499	1.32491e+06	1.33722e+06	1.38613e+06	1.46786e+06	1.40846e+06	1.40727e+06	838976	1.47851e+06	1.225e+06	1.11554e+06	915573	571139	1.84607e+06	615052	2.17313e+06	722567	1.73544e+06	775922	704655	347040	1.70064e+06	2.32437e+06	643599	688117	961879	968402	1.03821e+06	987670	863186	652460	1.15197e+06	471362	1.5152e+06	1.4519e+06
11.27_495.3322n	496.34	11.2684	pos	LysoPC(0:0/16:0)	HMDB0240262	Lipids and lipid-like molecules	Glycerophospholipids	Glycerophosphocholines	***		58	92.3	M+H, M+Na	C24H50NO7P	-0.536422	558503	557846	550262	539466	539128	540333	458628	142433	795761	433894	634743	294572	722832	542375	274602	179774	561056	320615	120361	31038	44739.7	271694	60150.6	125001	133003	584369	823057	171657	217031	38086.7	55165.2	274723	1.4788e+06	635756
12.57_354.2765n	355.284	12.5698	pos	2-Linoleoyl Glycerol	63032	Unclassified	Unclassified	Unclassified			58	94.8	M+H-H2O, M+H	C21H38O4	-1.45958	3.34391e+06	2.78069e+06	2.86758e+06	2.93963e+06	2.93532e+06	3.13638e+06	3.08868e+06	3.3344e+06	4.69267e+06	2.76633e+06	3.42688e+06	2.33615e+06	3.54711e+06	4.36044e+06	3.19307e+06	1.05738e+06	3.00003e+06	2.31976e+06	1.13694e+06	208119	81747.2	1.63436e+06	135520	1.66044e+06	1.2578e+06	1.75946e+06	3.09526e+06	1.35712e+06	1.00972e+06	558481	656222	2.10323e+06	3.89901e+06	2.84024e+06
6.85_189.0789n	190.086	6.85443	pos	3-Indolepropionic acid	6602	Organoheterocyclic compounds	Indoles and derivatives	Indolyl carboxylic acids and derivatives			58	92.9	M+H-H2O, M+H	C11H11NO2	-0.645303	84032.1	84375.4	85576.5	86785.5	86969.4	85179.2	105028	93902.4	164862	113490	241594	264002	58976.1	113964	103853	103373	102765	70010.5	110324	79168	28669	35712	104742	80161.6	221578	125356	29338.8	49737.5	73771	68112.7	70109.4	46551	134695	38842.5
11.37_479.3009n	480.308	11.3739	pos	PE(18:1(9Z)/0:0)	40778	Lipids and lipid-like molecules	Glycerophospholipids	Glycerophosphoethanolamines			57.9	93.1	M+H, M+Na	C23H46NO7P	-0.663768	605042	636910	626234	627243	634054	603184	506550	366428	3.98982e+06	364137	1.45447e+06	66046.5	172786	323868	381266	157332	284904	271290	96465	38668.7	157125	692651	101301	210030	243799	930613	194100	134905	107107	37783.3	97178.3	109684	2.21766e+06	185066
12.74_355.2838m/z	355.284	12.7407	pos	MG(0:0/18:2(9Z,12Z)/0:0)	HMDB0011538	Lipids and lipid-like molecules	Fatty Acyls	Lineolic acids and derivatives	***		57.9	94.9	M+H	C21H38O4	-1.31084	300209	388535	380865	341721	383446	477617	361880	318465	606089	295367	424601	146807	337747	487774	427930	105272	290333	216243	104135	24726.1	8906.81	148290	31774.2	152552	202172	189900	229047	193148	130545	51110.9	49816.3	177440	561657	536363
7.44_243.1014m/z	243.101	7.44243	pos	(±)-Equol	45445	Unclassified	Unclassified	Unclassified			57.9	92.3	M+H	C15H14O3	-0.686954	1.10186e+06	1.05883e+06	1.07001e+06	1.0368e+06	1.14272e+06	1.13977e+06	604827	647643	1.25671e+06	1.72147e+06	1.47669e+06	2.69658e+06	894975	1.54825e+06	858635	1.03744e+06	1.01974e+06	1.03562e+06	982594	808115	622672	673291	1.05221e+06	1.15491e+06	1.39988e+06	918842	1.10406e+06	884430	1.06787e+06	833661	483225	809543	1.14726e+06	1.14227e+06
0.74_116.0708m/z	116.071	0.737433	pos	L-Proline	29	Organic acids and derivatives	Carboxylic acids and derivatives	Amino acids, peptides, and analogues	**	C00148	57.8	96.8	M+H	C5H9NO2	1.82514	863695	858457	856591	835535	839230	875654	1.4543e+06	1.0822e+06	2.15161e+06	712941	2.23572e+06	2.40905e+06	594826	1.0506e+06	872176	911571	897969	628928	688904	717839	1.48823e+06	1.4473e+06	2.45652e+06	858267	958465	1.33323e+06	736327	554142	525563	741876	574163	1.01021e+06	1.27933e+06	497038
10.82_356.2712n	357.278	10.815	pos	THA	LMFA01030822	Lipids and lipid-like molecules	Fatty Acyls	Fatty acids and conjugates	*		57.8	93.3	M+H-H2O, M+H	C24H36O2	-0.9999	2.43224e+07	2.47895e+07	2.41762e+07	2.48463e+07	2.49255e+07	2.40072e+07	3.7363e+07	2.22517e+07	2.93362e+07	2.76089e+07	2.60595e+07	3.40293e+07	3.12084e+07	3.99454e+07	2.19871e+07	2.92507e+07	3.22905e+07	2.11329e+07	3.58006e+07	2.33245e+07	2.92069e+07	2.86325e+07	3.6297e+07	3.85061e+07	3.20838e+07	2.91743e+07	1.72937e+07	1.88108e+07	1.71912e+07	2.50196e+07	3.23698e+07	2.067e+07	2.07663e+07	3.10214e+07
11.22_479.3010n	480.308	11.2232	pos	LysoPE(18:1(11Z)/0:0)	HMDB0011505	Lipids and lipid-like molecules	Glycerophospholipids	Glycerophosphoethanolamines	***		57.8	91.8	M+H, M+Na	C23H46NO7P	-0.466635	494535	489357	477484	479770	479870	490693	174326	1.00431e+06	3.65622e+06	151887	1.20749e+06	22622.5	265810	140386	476915	89020.8	67093.4	295906	101572	17986.6	432091	835462	46888.8	107004	88440.3	959794	81255.1	119271	82627	30278.6	74708.7	47946.8	1.10036e+06	81910.8
11.59_467.3008n	468.308	11.5933	pos	PE(17:0/0:0)	77696	Lipids and lipid-like molecules	Glycerophospholipids	Glycerophosphoethanolamines	*		57.8	92.3	M+H, M+Na	C22H46NO7P	-0.727798	173996	174295	176610	180069	179314	173059	185758	46178.9	442252	137181	193481	18846.5	27174.2	71856.3	53748.6	108134	120481	131991	60951.6	14197.5	6262.42	130593	19221.7	69595	80006.4	284198	126704	82396.6	51375.6	17165.8	25135.8	86840.7	565883	77959.2
6.20_162.0913m/z	162.091	6.1952	pos	Indole-3-ethanol	6932	Organoheterocyclic compounds	Indoles and derivatives	Indoles	**	C00955	57.8	91.7	M+H	C10H11NO	-0.405777	38189.6	38147.8	38149.7	37157.6	39167	38214.2	15535.9	62307.9	26548.4	100925	25446.8	40606	18181.9	30496.4	11620.4	89114.5	21771.1	21830.8	100991	61621.9	80067.4	26609.5	57188.5	33116.1	29795.8	70184.4	16978.7	16749.6	29448.2	16543	38232.4	28052.8	20640	7652.33
10.49_301.2978n	302.305	10.4871	pos	Sphinganine	HMDB0000269	Organic nitrogen compounds	Organonitrogen compounds	Amines	***	C00836	57.7	92.9	M+H-H2O, M+H	C18H39NO2	-0.925639	329761	326982	333713	327024	327096	325624	166138	443278	155256	214521	94679.7	71254	471221	124604	294056	153114	398317	350256	209426	15040	162333	275871	21279	125892	89197.1	180905	136220	172551	169627	223703	349330	143430	304322	358119
13.83_273.2573m/z	273.257	13.8265	pos	Neocembrene	41248	Lipids and lipid-like molecules	Prenol lipids	Isoprenoids		C09140	57.7	94.6	M+H	C20H32	-1.34343	60558.7	63564.5	68499.1	73342	73595.9	72498.3	15584.2	79830.9	28813.9	30169.3	20020.6	7315.71	38109.2	31593.1	26000.8	12017	54670.3	18946.3	23436.9	751.197	5291.78	32210.2	3053.59	14781.1	14276.5	17225.7	18762.7	17023.9	65342.5	10435.1	16198.1	17469.1	149436	41028.6
12.29_523.3636n	524.371	12.2854	pos	LysoPC(18:0)	HMDB0010384	Lipids and lipid-like molecules	Glycerophospholipids	Glycerophosphocholines	***	C04230	57.6	92.1	M+H, M+Na	C26H54NO7P	-0.401483	163625	158464	154092	152805	150237	146910	132604	31397.2	363922	80073.7	194104	33363.5	97662.4	90229	67840.9	52397.7	122946	100850	35809.3	5009.61	19736.9	118996	15470.7	20676.1	21169	185374	136200	49141	55557.4	10855.8	23703.8	83760.4	601880	179481
3.04_261.1442m/z	261.144	3.04023	pos	Glu Leu	44684	Unclassified	Unclassified	Unclassified			57.6	92.2	M+H	C11H20N2O5	-1.17641	59705.9	58230.3	57724.2	58274.3	57349.3	57427	54398.3	47482.9	133891	29303.8	121738	201445	82441.2	143605	52161.4	25828.7	45756.5	28075.5	33233.9	43716.3	53048	36660	59482.5	23986.7	41118.7	35325.1	69830.6	39858.1	42141.6	30672.2	32732.1	102224	146763	30284.6
10.14_300.2894m/z	300.289	10.1449	pos	Sphingosine	392	Organic nitrogen compounds	Organonitrogen compounds	Amines	**	C00319	57.5	93.3	M+H	C18H37NO2	-0.919335	86509.6	83083.5	82708.4	81599.4	81757.4	79513.9	46274.2	75480.9	112405	52286.5	51107.6	57578.8	138421	56149.4	103446	15106.3	115867	76710.9	27713.4	3186.49	14354.7	68391.2	3614.21	34516.2	30532.3	56348.7	61290	38491.2	29914.4	26411.9	87613.6	39286.3	277850	53959
13.30_281.2473m/z	281.247	13.301	pos	17-HOME(9Z)	LMFA02000180	Lipids and lipid-like molecules	Fatty Acyls	Octadecanoids			57.5	93.8	M+H-H2O	C18H34O3	-0.854286	121680	124323	126297	128745	125647	122564	84291.3	113658	101165	99958.5	79443.7	40687.2	189914	88370.1	200504	44924.4	99896.4	86689	57153.5	14325.1	15145.7	94610.1	18829.4	48308.2	61907.1	63884.8	92330.2	83227.9	74754.2	52953.7	49019.1	85950.2	182703	152484
7.46_327.2313m/z	327.231	7.4569	pos	20-HDoHE	HMDB0060048	Lipids and lipid-like molecules	Fatty Acyls	Fatty acids and conjugates	*		57.5	94.6	M+H-H2O	C22H32O3	-1.54276	35611.4	34882.1	29892.1	31215.6	33906.3	36939.3	56028.6	26096.5	27015.7	62562.4	39888.6	79101.2	88278.8	35482.1	134133	10765.4	38321.6	63399.7	58296.5	9533.32	9250.52	10201.9	16128.5	11210.4	68698.5	3754.97	13269.7	6618.49	27518.3	54186.8	11026.2	19924.4	20345.7	3552.61
9.07_135.0804m/z	135.08	9.07177	pos	2,5-Dimethylbenzaldehyde	265044	Benzenoids	Benzene and substituted derivatives	Benzoyl derivatives			57.5	88.6	M+H	C9H10O	-0.10586	131001	131190	135493	138879	150720	154972	219860	172665	246415	245022	275078	305545	251984	235406	279846	159081	205056	223373	202675	205178	274454	187895	241178	211656	261631	164236	172522	166940	162498	186847	161782	170453	193196	153960
1.11_129.0426n	130.05	1.11108	pos	(R)-(+)-2-Pyrrolidone-5-carboxylic acid	63632	Unclassified	Unclassified	Unclassified			57.4	89.8	M+H, M+NH4	C5H7NO3	0.409027	69700.1	57280.4	64061.2	69157.1	71745.6	89242.4	164488	196486	257798	79925.2	222301	153695	94437.3	101138	169818	70367.1	124852	60239.2	85473.9	70795.5	178289	231499	290825	121560	141577	72534.1	106096	43966	58545.2	93308.9	86523.9	64037.7	99520.5	69540.2
10.71_221.1898m/z	221.19	10.7133	pos	Longifolenaldehyde	265087	Unclassified	Unclassified	Unclassified			57.4	90.7	M+H	C15H24O	-0.855558	47042.7	46121.4	43504.8	46486.9	43731.1	44710.8	8464.98	87598.9	49108.3	42363.5	24339.6	78187.2	5409.64	64340.6	13073.8	53644.4	30100.9	5056.55	15793.9	34906	26387.3	39714.9	20532.5	15818.6	36665.3	21062.3	47945.6	34409.6	26443.7	18963.3	65384.2	37843.3	49867.1	54321.2
2.66_219.1105n	220.118	2.66057	pos	Pantothenic Acid	241	Organic oxygen compounds	Organooxygen compounds	Alcohols and polyols	**	C00864	57.4	89.7	M+H, M+Na	C9H17NO5	-0.648716	853349	843791	832391	859853	824926	817136	865306	1.60498e+06	3.44934e+06	625962	2.4479e+06	646083	992655	481696	1.20687e+06	579830	666162	615073	810693	681350	1.35439e+06	1.42682e+06	1.56491e+06	880434	594902	1.28663e+06	576326	359158	419583	577300	679650	583647	2.03041e+06	434607
9.95_391.2840m/z	391.284	9.94853	pos	Pregnan-20-one, 17-(acetyloxy)-3-hydroxy-6-methyl-, (3b,5b,6a)-	1089	Unclassified	Unclassified	Unclassified			57.4	91.5	M+H	C24H38O4	-0.827336	1.17775e+07	1.18938e+07	1.1996e+07	1.19775e+07	1.1868e+07	1.19121e+07	1.69639e+07	9.94915e+06	9.47567e+06	2.01606e+07	9.94114e+06	5.74662e+06	9.94838e+06	1.02202e+07	1.01406e+07	1.51339e+07	2.05051e+07	1.14652e+07	1.16434e+07	7.87304e+06	1.94371e+07	2.04946e+07	2.43948e+07	1.78126e+07	2.53227e+07	9.73665e+06	4.94356e+06	8.36732e+06	1.20006e+07	9.63207e+06	8.36796e+06	5.8575e+06	4.76306e+06	5.70437e+06
0.79_139.0501m/z	139.05	0.792833	pos	Urocanic acid	298	Organoheterocyclic compounds	Azoles	Imidazoles	**	C00785	57.3	94.5	M+H	C6H6N2O2	-0.610418	355676	365288	362995	372607	362714	359377	668015	550244	899158	424265	822482	386369	289273	418972	729884	408743	445142	312120	211727	229889	644696	762545	867193	358641	628678	499488	205734	336964	387617	436093	341675	333601	567545	328570
13.49_314.2818n	297.278	13.4901	pos	19-hydroxy-nonadecanoic acid	LMFA01050072	Lipids and lipid-like molecules	Fatty Acyls	Fatty Acids and Conjugates			57.3	91.2	M+H-H2O, M+H	C19H38O3	-0.999117	445973	451115	489921	515551	513692	495988	181697	398069	85384.1	494519	229299	162893	465642	187358	641836	148558	250631	306254	238030	16463.3	64858.9	496863	12740.5	424283	142473	496966	481242	416747	143457	206585	801881	194069	1.00709e+06	408568
15.11_415.3565m/z	415.356	15.1106	pos	1alpha,25-dihydroxy-3alpha-methyl-3-deoxyvitamin D3	LMST03020336	Unclassified	Unclassified	Unclassified	*		57.3	93.7	M+H	C28H46O2	-1.35196	33527.6	32526.3	31832.1	31852.7	30248.7	25545.6	46435	38454.5	34079.3	34640	13112	8721.64	59344.8	26503	15566.1	26774.5	15231.1	20994.2	10887.4	1770.06	5439.14	36338.7	2229.57	11824.1	10285.2	24599.7	27067.7	13056.5	14612.2	14916.4	11743.1	18639.9	42870.8	19252
5.25_135.1169m/z	135.117	5.24752	pos	(S)-(-)-Perillyl alcohol	41074	Lipids and lipid-like molecules	Prenol lipids	Monoterpenoids		C02452	57.3	88.2	M+H-H2O	C10H16O	0.317749	221010	219800	221607	219470	218893	220494	314779	305255	228557	312659	216675	261124	288897	263927	311181	240281	252759	210513	222603	245369	196365	203318	232547	266431	244205	201039	229212	259294	268889	247880	234185	257713	150598	242917
9.64_449.3146n	432.311	9.64157	pos	Deoxycholic acid glycine conjugate	HMDB0000631	Lipids and lipid-like molecules	Steroids and steroid derivatives	Bile acids, alcohols and derivatives	***	C05464	57.3	96.5	M+H-H2O, M+NH4, M+H	C26H43NO5	1.01804	58541.6	64052.2	63166.8	65564.9	65933.2	62980.7	18676.2	16214.9	16116.8	22433.1	18526.6	25132.6	15984.8	22212.7	16077.3	26882.4	17770	25776.9	22443.6	19327.4	34910.5	31312.9	24402.1	23195.4	29789.1	10231	1.3001e+06	14266.1	16168.1	19316.8	11320.1	15345.9	14018.2	11848.3
0.65_156.0767m/z	156.077	0.654183	pos	L-Histidine	21	Organic acids and derivatives	Carboxylic acids and derivatives	Amino acids, peptides, and analogues	**	C00135	57.2	90.7	M+H	C6H9N3O2	-0.337903	68019.7	74154.1	77210.6	74384.7	71649.8	79349.2	101433	111972	137354	85604.6	182437	254613	89186.4	108547	119048	122747	106089	77446.2	128277	124498	96896.4	82151	101715	93426.8	105142	102974	103310	98775.2	61214.1	108603	99657.2	88256.3	104374	74028.6
10.92_477.2853n	478.293	10.9157	pos	PE(0:0/18:2(9Z,12Z))	LMGP02050041	Lipids and lipid-like molecules	Glycerophospholipids	Glycerophosphoethanolamines			57.2	87.7	M+H, M+Na	C23H44NO7P	-0.442087	308212	323097	335873	349942	344721	353325	278514	177565	1.1041e+06	201755	1.11192e+06	92275.4	207958	182282	262156	102266	234024	260448	99427.7	39661.3	42027.2	439523	95917.2	146507	162529	707252	224079	113200	75355.7	20828.9	40903.3	97300.3	933359	164221
14.40_401.3411m/z	401.341	14.3976	pos	7a-Hydroxy-cholestene-3-one	HMDB0001993	Lipids and lipid-like molecules	Steroids and steroid derivatives	Cholestane steroids	***	C05455	57.2	92.5	M+H	C27H44O2	-0.793196	31111.9	34043.4	24653.4	27595.4	29657.7	28809.4	46739.2	37898.6	28842	32707.1	8070.1	5625.69	73610.1	14675.6	25171.5	15501.2	11303.6	20361.5	7443.76	1450.95	5356.85	26448	1080.58	8308.61	5996.35	24104.1	22449.5	11255.9	16690.4	10491.8	10987.2	17756.7	41282.6	18853.5
0.79_130.0863m/z	130.086	0.792833	pos	D-Pipecolic acid	58337	Organic acids and derivatives	Carboxylic acids and derivatives	Amino acids, peptides, and analogues			57	87.6	M+H	C6H11NO2	0.443624	253402	258156	256835	263002	259134	265180	302231	207854	273871	546340	311298	400600	164532	243752	241188	294186	399005	272575	931406	563519	176010	165988	207277	627269	304356	332255	810113	215581	357307	147950	173435	368435	330507	311936
10.18_375.2890m/z	375.289	10.1758	pos	Deoxycholic acid	HMDB0000626	Lipids and lipid-like molecules	Steroids and steroid derivatives	Bile acids, alcohols and derivatives	***	C04483	57	90	M+H-H2O	C24H40O4	-0.990081	1.18781e+06	1.1389e+06	1.15366e+06	1.2033e+06	1.16763e+06	1.17814e+06	1.49024e+06	934015	1.11585e+06	1.10111e+06	872197	1.10773e+06	1.25291e+06	1.6109e+06	625316	1.25545e+06	1.33943e+06	814995	1.43284e+06	930236	1.17883e+06	1.21057e+06	1.69794e+06	1.98341e+06	1.69993e+06	1.09609e+06	482363	833832	700749	943475	1.82768e+06	679392	799457	1.44847e+06
11.50_294.2192n	295.226	11.5029	pos	(9Z,12Z,14E)-16-Hydroxy-9,12,14-octadecatrienoic acid	90049	Lipids and lipid-like molecules	Fatty Acyls	Lineolic acids and derivatives	*		57	89.9	M+H, M+Na	C18H30O3	-0.994219	1.32021e+06	1.32013e+06	1.31153e+06	1.3578e+06	1.34807e+06	1.33257e+06	1.12853e+06	1.7216e+06	1.09128e+06	1.71756e+06	1.24695e+06	1.2188e+06	2.04584e+06	1.86622e+06	1.77332e+06	1.01239e+06	1.08471e+06	1.01058e+06	575800	622939	487842	573494	1.27165e+06	540044	1.39085e+06	974380	1.29804e+06	1.61143e+06	1.54715e+06	943359	1.0651e+06	1.03494e+06	2.30182e+06	1.66239e+06
8.43_297.2422m/z	297.242	8.43013	pos	9,10-epoxy-12-octadecenoic acid	35866	Unclassified	Unclassified	Unclassified			57	88.6	M+H	C18H32O3	-0.742483	427592	429790	429771	426499	431064	415632	201528	401033	818639	193990	564991	332496	252864	322708	343246	579161	360370	410386	200746	356657	386845	52507.3	514044	404943	468437	987982	589938	627110	702229	550892	883238	402168	554421	249806
0.79_163.1228m/z	163.123	0.792833	pos	L-Nicotine	1526	Organoheterocyclic compounds	Pyridines and derivatives	Pyrrolidinylpyridines	**	C00745	56.9	88.6	M+H	C10H14N2	-0.977798	143336	135951	142152	168159	139326	156359	43204	253301	270749	179679	61772.1	97525	75330.9	23923.8	92158.4	65583.5	308832	114484	48567.5	210577	226220	77625.4	36373.9	97239.9	58424.4	52353.3	433253	63567	60045.1	40259.8	68806.9	18578	32221.8	73440
10.98_519.3322n	520.34	10.9756	pos	2-linoleoyl-sn-glycero-3-phosphocholine	HMDB0062711	Lipids and lipid-like molecules	Glycerophospholipids	Glycerophosphocholines	*		56.9	89.3	M+H, M+Na	C26H50NO7P	-0.499639	503646	506247	496993	502956	504438	491650	352876	123353	830894	406846	879403	249339	827954	402144	139918	164242	532268	338959	159653	58518.8	41507.4	285299	161725	214229	159465	516582	731332	195621	191018	53670.5	66612.8	242966	1.21566e+06	518544
11.02_261.2210m/z	261.221	11.0205	pos	17-octadecen-9-ynoic acid	LMFA01030562	Lipids and lipid-like molecules	Fatty Acyls	Fatty Acids and Conjugates			56.9	91.5	M+H-H2O	C18H30O2	-0.89861	9505	10669.2	10389.3	11316.4	12078.6	10592.5	2240.74	8759.22	5056.24	4313.62	3036.48	7990.68	14512.2	6069.18	2466.33	3313.43	13628.8	737.292	5788.9	2952.56	4055.74	3478.17	5795.81	1820.37	6064.25	4099.91	4799.75	3238.06	15886.8	3039.52	3760.47	3416.11	7505.9	5346.68
12.07_481.3165n	482.324	12.0692	pos	LysoPE(18:0/0:0)	HMDB0011130	Lipids and lipid-like molecules	Glycerophospholipids	Glycerophosphoethanolamines	***		56.9	88.6	M+H, M+Na	C23H48NO7P	-0.757112	271348	274246	266920	267258	268261	269764	239341	37553.4	870225	129451	490773	35731.2	63141.3	138816	76865.9	108855	164460	133327	64295.8	16446.2	12212.4	193352	37149.5	45463.8	102180	381768	179038	70380.8	76382.5	17647.7	29888.5	120958	1.53896e+06	199771
8.27_448.3056m/z	448.306	8.26855	pos	Glycocholic acid	HMDB0000138	Lipids and lipid-like molecules	Steroids and steroid derivatives	Bile acids, alcohols and derivatives	***	C01921	56.9	92	M+H-H2O	C26H43NO6	-0.232894	33391	30813.1	30672.7	33934.3	31003.1	29499.3	17995.2	8806.61	8325.91	9095.47	9982.6	18093.8	5705.19	9883.46	5557.6	34645.2	8043.39	11725.5	6172.45	10803.7	13325.2	9751.22	5789.47	6856.64	7384.41	31438	306172	46554.7	40711.7	21959.9	45896.9	26695.1	42018.2	27571.4
9.03_942.5176n	943.525	9.02655	pos	Soyasaponin I	HMDB0034649	Lipids and lipid-like molecules	Prenol lipids	Terpene glycosides	*	C08983	56.9	89	M+H, M+Na	C48H78O18	-1.33973	583422	596866	604161	618743	608855	614642	764521	426906	703413	536528	750749	3.4775e+06	1.44043e+06	1.44046e+06	810781	267568	508400	297225	345968	1.14845e+06	83710	126013	324977	237579	392441	273644	1.1998e+06	349706	372050	194802	76298.9	612192	590883	590541
9.07_313.2369m/z	313.237	9.07177	pos	8,13-dihydroxy-9,11-octadecadienoic acid	35506	Unclassified	Unclassified	Unclassified			56.9	89.8	M+H	C18H32O4	-1.28483	429820	428460	429084	420117	421176	416193	191484	353804	443713	189317	411217	318501	194167	288940	258943	594247	408013	360975	228593	338169	428961	78412.5	363811	320285	451007	938605	839325	658084	828793	510948	862278	526368	551289	358026
9.85_375.2891m/z	375.289	9.8545	pos	Chenodeoxycholic acid	HMDB0000518	Lipids and lipid-like molecules	Steroids and steroid derivatives	Bile acids, alcohols and derivatives	***	C02528	56.9	89.2	M+H-H2O	C24H40O4	-0.701014	587654	643188	644574	638834	608143	669173	569124	536380	904203	588713	617060	426772	684142	612090	555592	756468	836429	651016	859053	370427	1.01647e+06	1.05177e+06	836764	966585	599175	628352	226224	350981	307941	1.02669e+06	760878	365544	566172	614335
0.71_147.0532n	148.06	0.709683	pos	L-Glutamate	19	Organic acids and derivatives	Carboxylic acids and derivatives	Amino acids, peptides, and analogues	**	C00025	56.8	90.5	M+H-H2O, M+H	C5H9NO4	0.577049	1.58232e+06	1.54135e+06	1.53376e+06	1.53799e+06	1.51942e+06	1.56617e+06	2.58524e+06	2.24943e+06	7.29845e+06	1.31378e+06	4.43235e+06	3.0101e+06	1.2121e+06	1.18393e+06	2.09388e+06	1.37576e+06	1.63348e+06	1.22469e+06	1.41438e+06	1.01948e+06	2.82114e+06	3.47018e+06	2.44742e+06	1.16593e+06	1.21758e+06	2.52611e+06	1.08933e+06	1.04252e+06	763438	1.58255e+06	2.30842e+06	1.04558e+06	2.71481e+06	1.09274e+06
10.18_339.2680m/z	339.268	10.1758	pos	Tetracosahexaenoic acid, n-3	HMDB0060117	Lipids and lipid-like molecules	Fatty Acyls	Fatty acids and conjugates	*		56.8	88.6	M+H-H2O	C24H36O2	-0.687667	137651	137142	132775	143626	139364	137792	159415	109553	130765	126445	96366	130833	135988	181565	80803.7	143653	141223	96861.6	168646	99825.9	150321	139123	190777	224474	199206	112818	57029.2	90430.5	82560.9	111744	204221	75972	86934.2	160706
14.07_273.2573m/z	273.257	14.0661	pos	gamma-Camphorene	91862	Lipids and lipid-like molecules	Prenol lipids	Monoterpenoids	*		56.8	91	M+H	C20H32	-1.42976	4733.55	5805.34	5658.15	6762.23	6160.11	5856.26	301.389	6224.95	1271	1234.35	163.856	283.047	4420.13	1368.47	103.83	119.415	1890.97	319.431	1449.88	8.09205e-06	8.09205e-06	405.828	8.09205e-06	394.727	8.09205e-06	294.159	362.938	193.978	3244.86	8.09205e-06	664.957	303.25	8613.96	2616.56
7.44_515.2914n	498.288	7.44243	pos	Taurocholic acid	HMDB0000036	Lipids and lipid-like molecules	Steroids and steroid derivatives	Bile acids, alcohols and derivatives	***	C05122	56.8	93.3	M+H-H2O, M+H, M+NH4, M+Na	C26H45NO7S	-0.592087	429448	424290	432523	415566	422079	428762	454663	279674	587511	355320	425791	579665	353213	537048	641827	341214	313178	291995	362384	729117	175961	259048	461659	750236	701050	170341	540359	482153	552757	467025	240163	235106	297215	572007
0.67_168.0899n	169.097	0.668033	pos	Pyridoxamine	238	Organoheterocyclic compounds	Pyridines and derivatives	Pyridoxamines	**	C00534	56.7	91.1	M+H-H2O, M+H	C8H12N2O2	0.0478079	114619	109355	113210	106764	110289	114107	110991	219907	159339	153410	183560	160172	148918	103158	174471	132760	96278	161769	131206	91807.3	582327	183937	129744	154681	127744	155249	84141.9	100820	137019	150017	194004	120571	89433.3	111487
1.11_173.0687n	174.076	1.11108	pos	(2S,5S)-trans-Carboxymethylproline	71640	Unclassified	Unclassified	Unclassified			56.7	87.8	M+H, M+Na	C7H11NO4	-0.513687	59959.1	55546.4	53083	58804.5	59328.6	63694.1	68482.7	62574.4	61487.2	96190.3	61947.7	100004	79703.7	93611.9	89058.5	78118.3	83430.3	74882.1	90856.3	79617.5	49319.5	76382.3	66285.1	90528.2	87643	50648.4	88740.6	60845.9	69874.8	56654.3	57359.8	61473.4	61822.3	72340
11.50_301.2158m/z	301.216	11.5029	pos	12-HEPE	HMDB0010202	Lipids and lipid-like molecules	Fatty Acyls	Eicosanoids	*		56.7	92	M+H-H2O	C20H30O3	-1.22926	32692.1	35503	35313	35538.1	37939.6	33790.3	15185.1	32275.8	18301.3	25391.9	18292.9	15919.1	24102.7	20891.4	20739.1	20341	19131.4	20815.1	17909.5	13003.2	9240.9	14852.7	25395.8	13361.4	27042.7	58420.3	27043.2	23938	37315.2	18920.7	21036.2	20130.3	39567.9	38926
11.63_251.2003m/z	251.2	11.6253	pos	SCLAREOLIDE	85004	Organoheterocyclic compounds	Naphthofurans	Unclassified			56.7	91.8	M+H	C16H26O2	-1.13759	15093.4	14763.7	15868.6	15480	16300.4	15227.5	6271.94	16021.4	9503.27	10620.6	16803	10733.4	9394.44	14016.7	5675.04	13158.7	18398.4	6015.55	11538.3	9535.47	14431.3	12183.7	19825.2	12392.9	15594.6	12674.1	10664.5	9796.96	23317.3	8290.63	10326.7	10478	28346.2	11258.8
12.63_437.3621m/z	437.362	12.6292	pos	5α-Cholestane-3α,7α,12α,24-tetrol	43028	Unclassified	Unclassified	Unclassified			56.7	91.7	M+H	C27H48O4	-0.957035	43667.7	45774.5	46698.4	47983.1	46497.2	50311.8	69442.2	64926.7	65783.8	30858.3	19858.5	5670.21	142927	7858.5	62297.8	20819.7	6553.38	16930.9	21244.5	1424.58	6819.1	97932.6	8.09205e-06	11776.1	17117.6	6923.82	22966.3	17292.5	28613.4	15223.6	6419	4860.81	59373.7	25872.5
1.40_183.0531n	184.06	1.40495	pos	4-Pyridoxic acid	239	Organoheterocyclic compounds	Pyridines and derivatives	Pyridinecarboxylic acids and derivatives	**	C00847	56.6	92.5	M+H-H2O, M+H	C8H9NO4	-0.322551	271883	274079	269681	272763	267184	269258	334808	355403	285483	368810	355894	506614	301463	359465	419064	324300	300710	343477	250378	280199	114833	320904	280241	297082	321213	281615	368194	301740	322648	316191	235451	294658	201173	278661
10.76_337.2369m/z	337.237	10.7578	pos	PGF2α 1,9-lactone	45674	Unclassified	Unclassified	Unclassified			56.6	90.3	M+H	C20H32O4	-1.35162	64945.2	68267.3	68311.9	68402.9	73143.6	68733.6	85502.7	99769.5	117896	84504.4	76817.9	29100.2	82138.7	56940.4	98766.3	45562.5	47150.4	51751.9	34157.4	26547.5	69400.1	78434.5	47060	28805.7	60062.4	30666	29363.1	32336.5	42401.4	33069.4	16950.6	22992.4	55573.7	59197.3
11.87_598.4018n	581.399	11.8696	pos	Isomytiloxanthin	HMDB0036918	Lipids and lipid-like molecules	Prenol lipids	Triterpenoids	*		56.6	86.9	M+H-H2O, M+H	C40H54O4	-0.658386	9525.63	9982.35	11148.9	10561.9	8535.53	9772.12	8.09205e-06	2477.54	8.09205e-06	1336.44	1062.26	8.09205e-06	6860.54	8.09205e-06	8.09205e-06	626.158	8.09205e-06	8.09205e-06	385.275	8.09205e-06	8.09205e-06	3950.08	8.09205e-06	8.09205e-06	8.09205e-06	6144.47	356.916	3670.75	4505.96	8.09205e-06	725.535	363.192	3454.86	1839.97
0.71_176.1029m/z	176.103	0.709683	pos	Citrulline	16	Organic acids and derivatives	Carboxylic acids and derivatives	Amino acids, peptides, and analogues	**	C00327	56.5	90.6	M+H	C6H13N3O3	-0.560397	1.13493e+06	1.16399e+06	1.13989e+06	1.11735e+06	1.11315e+06	1.19038e+06	1.51082e+06	1.87476e+06	2.92749e+06	1.54302e+06	2.26837e+06	1.53824e+06	1.23255e+06	1.37658e+06	1.84318e+06	1.44431e+06	1.87407e+06	963292	1.56393e+06	1.43053e+06	1.30345e+06	1.91957e+06	2.69914e+06	1.14258e+06	1.42073e+06	1.16704e+06	864739	1.13518e+06	1.0951e+06	1.80871e+06	1.23419e+06	1.22442e+06	1.45727e+06	1.15368e+06
11.39_277.2160m/z	277.216	11.3881	pos	17-hydroxy-linolenic acid	LMFA02000239	Lipids and lipid-like molecules	Fatty Acyls	Octadecanoids			56.5	87.6	M+H-H2O	C18H30O3	-0.732293	629768	640326	636933	641298	652961	643174	668791	693321	649162	917878	750054	588860	986743	952256	955733	489452	622056	525735	358655	386353	191366	314845	810293	325370	840919	423925	546273	582150	648553	386842	371155	466289	785033	729652
4.50_174.1125m/z	174.112	4.50217	pos	Swainsonine	44848	Unclassified	Unclassified	Unclassified			56.5	87.5	M+H	C8H15NO3	-0.0267729	46979.8	50434	53030.7	50513.3	51914.3	52097.7	61796.3	57270	53028	58341.3	37671.9	60866.3	61875.7	45796.3	50120.3	44406.6	41375.1	36378.4	43772	40849.3	35898.7	36664.8	37434.1	35717.6	44138.2	32480	41826.1	36606.7	43085.3	36895.5	53814.3	39712.8	27529.3	33606.1
4.92_376.1381n	421.137	4.91548	neg	Riboflavin	HMDB0000244	Organoheterocyclic compounds	Pteridines and derivatives	Alloxazines and isoalloxazines	***	C00255	56.5	86.6	M-H, M+FA-H	C17H20N4O6	-0.497568	109258	102587	111054	101285	101122	101668	122139	117449	161167	73803.7	196368	201081	99316.7	87075.2	110264	70295.9	115872	95410.3	93568.6	74986.8	190833	145654	141906	111088	88830.3	138168	85862.8	72077	71722.4	98755.1	135740	145535	189731	77513.4
8.22_297.2421m/z	297.242	8.2241	pos	13R-hydroxy-9E,11Z-octadecadienoic acid	35635	Unclassified	Unclassified	Unclassified			56.5	87	M+H	C18H32O3	-0.940875	187280	187214	195688	194506	195790	197908	78868.2	137001	270962	74611.4	244105	156009	108488	145277	129741	246635	173672	161790	87939	186691	122123	12030.8	246885	201000	259552	485181	324287	339472	292717	285132	451849	216177	261380	98237.6
10.00_309.2057m/z	309.206	9.99637	pos	2,3-Dinor-8-iso-PGF2alpha	LMFA03110010	Lipids and lipid-like molecules	Fatty Acyls	Eicosanoids	**	C14794	56.4	89.6	M+H-H2O	C18H30O5	-1.09849	158739	158974	159944	163061	155405	164736	152163	174871	163295	202769	156911	147538	141099	155760	141004	163986	165800	121435	108288	119683	137061	124591	125247	111813	173759	164890	201949	200707	203109	142039	158079	159443	167934	177801
10.71_280.2400n	281.247	10.7133	pos	Linoleic acid	HMDB0000673	Lipids and lipid-like molecules	Fatty Acyls	Lineolic acids and derivatives	***	C01595	56.4	87.6	M+H-H2O, M+H	C18H32O2	-0.769746	33290.6	31397.8	32929.5	34361.2	33530.7	33687.1	17527.2	33080.9	26753.3	27224.7	20012	16403.4	20303.5	14250	25762.8	49802.3	26486.9	27978.8	33587	17232.6	96842.8	45489.1	27101.5	26615.6	23923	38855.3	23222.5	27162.4	44127.4	27365.3	33152.3	20126.8	32288.2	37820.5
10.82_392.2921n	375.289	10.815	pos	Ursodeoxycholic acid	2982	Lipids and lipid-like molecules	Steroids and steroid derivatives	Bile acids, alcohols and derivatives		C07880	56.4	88.2	M+H-H2O, M+H, M+Na, M+NH4	C24H40O4	-1.538	2.25418e+06	2.28385e+06	2.34633e+06	2.30039e+06	2.41106e+06	2.20422e+06	3.57626e+06	2.14589e+06	2.90458e+06	2.6573e+06	2.4846e+06	3.27592e+06	3.23559e+06	3.8448e+06	2.16609e+06	2.9063e+06	3.23911e+06	2.03462e+06	3.53164e+06	2.25679e+06	2.87125e+06	2.81987e+06	3.66456e+06	3.65687e+06	3.12042e+06	2.90191e+06	1.77784e+06	1.906e+06	1.74618e+06	2.35275e+06	3.07273e+06	2.11239e+06	1.95327e+06	2.98785e+06
8.02_267.1952m/z	267.195	8.02415	pos	Tetranor-12(R)-HETE	35513	Unclassified	Unclassified	Unclassified			56.4	86.8	M+H	C16H26O3	-0.880328	51397	51010.4	52031.6	50929.9	52412.7	49947.4	73418.8	40716.5	95027.8	53742.5	77818.4	53908.7	24834.7	54811.5	61987.2	72078.1	49280.9	37912	53117.2	54133.8	51945.5	81107.3	72078.1	48210.7	57651.1	71055.6	49151	45375.9	58487.2	41719.2	35064.7	36561.3	66373.6	33940.9
8.69_281.1745m/z	281.174	8.68623	pos	1-(3,4-Dihydroxyphenyl)-5-hydroxy-3-decanone	64194	Unclassified	Unclassified	Unclassified			56.4	90.5	M+H	C16H24O4	-0.864	20224.2	20284.5	22004.7	21545.9	20999.6	21949.9	32092.4	24893.9	39435.7	42287.5	33931.2	31911.1	24617.6	30057.7	23482.4	22497.6	18981.4	17293	16950.9	21821.5	15431	16557.7	22477.3	17515.3	27041.2	14747.2	20441.7	16393	17827.1	19788.1	9495.5	16775.2	19612.5	19656.2
8.83_959.5195m/z	959.519	8.83137	pos	Soyasaponin V	HMDB0039517	Lipids and lipid-like molecules	Prenol lipids	Terpene glycosides	*		56.4	92.7	M+H	C48H78O19	-1.5845	36705.6	40716.3	41244.5	41112.7	37029.3	34666.6	34481.2	18208.9	38355.3	22699.4	36367.5	230878	135787	81206	32907.7	15604.1	28878.6	12933.5	22192.8	66578.9	768.17	2406.58	17052.2	11165.2	21467.7	9946.46	91675.6	21276.4	22812.9	6961.99	2207.66	39920.6	37255.8	51097.2
1.14_164.0473n	182.081	1.13892	pos	2-Hydroxycinnamic acid	HMDB0002641	Phenylpropanoids and polyketides	Cinnamic acids and derivatives	Hydroxycinnamic acids and derivatives	***	C01772	56.3	82.5	M+H, M+NH4, M+H-H2O	C9H8O3	-0.387916	2.4423e+06	2.44556e+06	2.47493e+06	2.35797e+06	2.49681e+06	2.50749e+06	2.34625e+06	6.39439e+06	3.62519e+06	1.99686e+06	3.70737e+06	2.62202e+06	4.01034e+06	2.39725e+06	3.66088e+06	2.29021e+06	2.04772e+06	1.80795e+06	1.7356e+06	1.06572e+06	9.28868e+06	2.3838e+06	2.89658e+06	1.45494e+06	2.37711e+06	2.17797e+06	1.05734e+06	1.4e+06	2.25542e+06	2.80055e+06	3.10269e+06	2.51309e+06	3.01214e+06	1.26479e+06
1.15_268.1037m/z	268.104	1.15277	pos	Adenosine	86	Nucleosides, nucleotides, and analogues	Purine nucleosides	Unclassified	**	C00212	56.3	84.2	M+H	C10H13N5O4	-1.08283	520617	525947	546873	525606	510354	509828	755890	333485	512856	618509	899732	569653	277382	502580	358945	540145	681526	918592	1.31326e+06	670276	255953	273783	555885	542718	549367	976605	868264	911278	266299	403076	381710	658048	268307	471056
1.25_132.1019m/z	132.102	1.25007	pos	L-Isoleucine	23	Organic acids and derivatives	Carboxylic acids and derivatives	Amino acids, peptides, and analogues	**	C00407	56.3	88.2	M+H	C6H13NO2	0.163	2.16146e+06	2.10471e+06	2.09274e+06	2.09409e+06	2.06253e+06	2.07678e+06	2.37236e+06	5.48282e+06	2.58335e+06	1.43668e+06	3.48017e+06	2.79993e+06	2.73433e+06	2.29844e+06	2.00845e+06	2.05578e+06	1.91667e+06	1.28994e+06	1.56346e+06	1.25077e+06	7.97987e+06	2.0961e+06	2.82941e+06	1.62605e+06	2.46386e+06	2.3018e+06	860836	1.54041e+06	1.55396e+06	2.55336e+06	2.29412e+06	1.77019e+06	2.3707e+06	1.01975e+06
11.55_432.3236n	433.331	11.5467	pos	3β,5β-Ketotriol	64608	Unclassified	Unclassified	Unclassified			56.3	90.4	M+H, M+NH4	C27H44O4	-0.752338	56246.7	59624.6	58639.1	55494.7	58438.5	53603.3	46405	45213.9	45742.6	44586.6	22426.2	11068.4	39850.5	45318.5	33597.3	63765.8	26854.6	24378	25265.2	26766.2	61115.7	108349	51308	36668.5	32906.4	36691.9	32284.2	26656	36834.4	21889.6	37031.6	31057.6	27183.9	34440
13.29_484.2798n	485.287	13.2866	pos	PG(16:0/0:0)[U]	40874	Unclassified	Unclassified	Unclassified			56.3	88.8	M+H, M+Na, M+H-H2O	C22H45O9P	-0.676069	462609	442835	451117	415381	420832	402754	353821	284241	3.247e+06	266905	1.33877e+06	84433.6	135505	164355	224239	127138	199653	172303	38270.2	25135.3	152065	464733	124498	96244.3	58512.7	774384	195210	83491	114690	31031.9	57128.6	85284.3	2.70544e+06	185886
14.97_295.2628m/z	295.263	14.974	pos	Methyl linoleate	89890	Lipids and lipid-like molecules	Fatty Acyls	Lineolic acids and derivatives	*		56.3	86.5	M+H	C19H34O2	-1.22854	21888	21854.5	25148	27751.6	26662	28564.3	14219.2	13866.8	15900.6	32157.6	21066.7	13722.9	31365	25113.9	38578.9	6046.11	17321.1	21773	10583.8	1009.49	93.8423	12914.4	527.407	22211.4	11551.6	14191.8	23906.3	13296.6	7357.91	10123.6	14998.9	19190	80209.6	24107.9
14.99_263.2366m/z	263.237	14.9912	pos	9,13-octadecadienoic acid	LMFA01030338	Lipids and lipid-like molecules	Fatty Acyls	Fatty Acids and Conjugates			56.3	89	M+H-H2O	C18H32O2	-1.17852	2833.25	2441.31	3167.14	3310.55	3253.78	3496.69	1360.98	1430.89	1683.24	3336.36	2138.63	1408.83	4048.47	3071.26	5095.92	626.779	1946.56	2300.9	1120.9	75.8897	8.09205e-06	1714.3	8.09205e-06	2631.09	1288.82	1713.72	3244.01	1204.6	717.193	1058.23	1852.33	2237.2	10480.2	2837.78
1.07_130.0863m/z	130.086	1.0693	pos	L-Pipecolic acid	HMDB0000716	Organic acids and derivatives	Carboxylic acids and derivatives	Amino acids, peptides, and analogues	***	C00408	56.2	84.7	M+H	C6H11NO2	0.379866	65041.6	66001	62449.8	63346.6	68310.7	70427.1	74567.4	56703.5	71586.8	119928	83690.3	87526.6	51228.3	53196.1	55769.1	61735.3	103189	53300.4	224378	110371	53659.9	42456.7	65185.7	150006	61997.1	86997.7	173043	43533.7	80266.2	42372.8	50881.1	91047.5	89251.9	72276.7
11.48_507.3320m/z	507.332	11.4819	neg	Stoloniferone F	LMST01031092	Lipids and lipid-like molecules	Sterol Lipids	Sterols			56.2	85.6	M+FA-H	C28H46O5	-1.51388	15506.7	16118.5	19304	18387.4	17933.4	18412.1	588203	1764.96	628.239	692.012	2849.42	8.09205e-06	2729.85	686.07	2345.19	216.395	1645.16	816.249	88.1976	896.222	1690.38	5687.26	151.342	338.975	733.596	2837.83	209.94	289.549	2920.25	1076.86	1282.12	6519.66	565.95	1130.4
12.57_280.2399n	263.237	12.5698	pos	11Z,14Z-octadecadienoic acid	LMFA01030299	Lipids and lipid-like molecules	Fatty Acyls	Fatty Acids and Conjugates			56.2	85.5	M+H-H2O, M+H, M+Na	C18H32O2	-1.10203	519344	434156	459821	491177	462427	487063	443446	483373	640151	410200	500695	353512	550876	618912	535929	189206	482741	392581	199440	41650.4	25397.9	301735	45757.6	263015	228507	292667	456720	246007	214675	106649	126252	337928	669730	475941
6.46_441.2016m/z	441.202	6.46293	pos	Diferuloylputrescine	HMDB0033468	Phenylpropanoids and polyketides	Cinnamic acids and derivatives	Hydroxycinnamic acids and derivatives	***		56.2	84.7	M+H	C24H28N2O6	-0.85562	774467	750512	765087	762092	765304	747157	203845	172437	239743	388861	221955	2.34174e+06	241350	1.48261e+06	229320	836744	1.76348e+06	4.40142e+06	613899	433257	316637	104606	339744	164084	922741	554951	2.27722e+06	524030	3.62934e+06	586570	575833	731521	471203	737005
7.64_298.1203n	297.113	7.64478	neg	(±)-Enterolactone	64734	Lignans, neolignans and related compounds	Furanoid lignans	Tetrahydrofuran lignans		C18165	56.2	84.6	M-H, 2M-H, M+FA-H	C18H18O4	-0.812334	5.62617e+06	5.65092e+06	5.74417e+06	5.98273e+06	5.76857e+06	5.6711e+06	6.13956e+06	6.50449e+06	8.32819e+06	7.47489e+06	8.88134e+06	1.13282e+07	6.38698e+06	7.42944e+06	5.303e+06	6.7365e+06	5.19078e+06	6.46697e+06	6.57236e+06	5.28818e+06	6.23584e+06	5.33975e+06	5.45666e+06	6.09033e+06	7.97792e+06	5.17632e+06	5.16832e+06	4.94626e+06	6.14677e+06	4.59768e+06	4.15988e+06	4.06354e+06	4.93771e+06	4.93135e+06
9.55_374.2818n	357.278	9.55065	pos	15-hydroxy-tetracosa-6,9,12,16,18-pentaenoic acid	LMFA01050438	Lipids and lipid-like molecules	Fatty Acyls	Fatty Acids and Conjugates			56.2	85.6	M+H-H2O, M+H	C24H38O3	-0.856134	8.15511e+06	8.39309e+06	8.13882e+06	8.42261e+06	8.19141e+06	8.00538e+06	7.20004e+06	5.35836e+06	1.12812e+07	1.36532e+07	6.7355e+06	4.71995e+06	9.01805e+06	7.05077e+06	8.81782e+06	8.93139e+06	1.06491e+07	6.73515e+06	8.12424e+06	4.89533e+06	1.16943e+07	1.63638e+07	1.53094e+07	1.30279e+07	7.15749e+06	9.09802e+06	2.97907e+06	4.97724e+06	4.3469e+06	9.21532e+06	1.02385e+07	4.77916e+06	6.202e+06	6.13472e+06
9.85_257.1756m/z	257.176	9.85305	neg	Tetradecanedioic acid	5833	Lipids and lipid-like molecules	Fatty Acyls	Fatty acids and conjugates	*		56.2	84.9	M-H	C14H26O4	-0.885422	98500.3	107557	107235	99949.4	99995.9	102675	87063.2	139685	235118	132448	88122.9	46253	48746.3	50775	83334.3	137230	61255	148222	80921.9	101373	179701	234874	140641	87606.3	78536.2	120119	50630.4	64126	102932	98823.6	51849.6	61568.6	75751.5	81773.9
0.71_104.0709m/z	104.071	0.709683	pos	γ-Aminobutryic acid	279	Unclassified	Unclassified	Unclassified			56.1	86.2	M+H	C4H9NO2	3.28927	100023	103485	102445	101872	97628.3	106082	95943	190311	190009	94841.5	147492	279145	127772	131095	118956	97879	153364	126849	214907	93303.7	261921	80131.4	86728.9	181616	86575.4	116489	106094	79491.5	134043	134312	153723	92652.5	68151.4	65780.1
11.36_254.2243n	255.232	11.3595	pos	11Z-hexadecenoic acid	34926	Unclassified	Unclassified	Unclassified			56.1	84.8	M+H-H2O, M+H	C16H30O2	-1.21269	308826	316587	327024	326452	317111	316783	359951	325069	372556	604364	515246	271275	578333	461636	697903	233466	324235	262465	194890	234495	289423	284353	360492	267399	406068	187438	210855	176416	228285	173670	128242	189830	251268	217380
8.69_390.2767n	391.284	8.68623	pos	1alpha-Hydroxy-3-oxo-5beta-cholan-24-oic Acid	LMST04010258	Unclassified	Unclassified	Unclassified			56.1	85.5	M+H-H2O, M+H	C24H38O4	-0.713928	3.78818e+06	3.8211e+06	3.92528e+06	3.62478e+06	3.94419e+06	3.82896e+06	9.17886e+06	1.05008e+06	2.22265e+06	3.40432e+06	4.69438e+06	9.02019e+06	4.42766e+06	7.32321e+06	1.87125e+06	2.64918e+06	1.40239e+07	1.87725e+06	1.8818e+06	3.3226e+06	469316	411681	4.65226e+06	3.33859e+06	2.25422e+07	2.51781e+06	5.89609e+06	1.36392e+06	1.36732e+06	2.51713e+06	2.37995e+06	3.73922e+06	2.87987e+06	2.26546e+06
9.10_389.2683m/z	389.268	9.10115	pos	1α-hydroxy-25,26,27-trinorvitamin D3 24-carboxylic acid	41963	Unclassified	Unclassified	Unclassified			56.1	86.3	M+H	C24H36O4	-0.980115	827490	823875	834572	825409	830216	824296	1.20723e+06	483789	728725	839922	983689	762854	798936	969404	738656	793568	979323	967145	756255	544395	893576	972992	866926	1.07802e+06	3.36653e+06	511342	706059	404735	427107	1.01307e+06	717499	499415	625752	508009
1.21_283.0915n	282.084	1.2111	neg	Guanosine	87	Nucleosides, nucleotides, and analogues	Purine nucleosides	Unclassified	**	C00387	56	82.8	M-H, 2M-H, M+FA-H	C10H13N5O5	-0.762306	101022	111950	101876	104379	110370	113093	129427	35554.6	595405	94241.4	220694	18536	35435.1	41923.2	47827	106557	112483	374690	134761	139974	61543.1	162803	507979	137518	83708.3	290990	150587	160021	367326	46776.4	40885.4	54768.7	97444.5	114579
10.18_288.2894m/z	288.289	10.1758	pos	C17 Sphinganine	41558	Lipids and lipid-like molecules	Sphingolipids	Sphingoid bases			56	84.1	M+H	C17H37NO2	-0.935531	138252	135829	135829	137210	132921	133893	58472.4	187874	70940.2	69419.7	46395.2	29401.4	187041	62653.2	135695	68685.3	138007	87165	98453.4	6447.44	69711.1	104587	8055.43	46173	35176.4	84185	44424.7	63886.9	51275.1	86944.3	125218	65987.1	96972	128238
10.63_452.2769m/z	452.277	10.634	pos	LysoPE(16:1(9Z)/0:0)	62290	Lipids and lipid-like molecules	Glycerophospholipids	Glycerophosphoethanolamines	*		56	83.5	M+H	C21H42NO7P	-0.599566	97279.7	99089.6	94421.9	94392.4	96259.9	96210.8	60718.5	63033.2	738630	25187.7	299245	14074.4	21674.5	28100.2	63833.7	17710.1	30690.8	50606.5	14069.7	8050.76	40168	127014	21251.3	30579.3	27956.8	119078	24942.3	19127.1	24386.2	4662.61	25224.4	18348.7	343880	21583.6
12.30_344.3155m/z	344.316	12.3022	pos	Dihydroceramide C2	43402	Unclassified	Unclassified	Unclassified			56	89.4	M+H	C20H41NO3	-1.19427	10908.7	10684.7	10580.1	11678.1	10912.3	10524.6	3100.4	12197.9	13362.5	3329.93	5984.8	8.09205e-06	9820.68	2374.28	4268.46	744.378	3440.06	12356.2	7037.89	8.09205e-06	4267.42	19771.5	165.867	5301.47	1230.84	23718.6	3293.26	4619.2	3361.09	1147.21	7276.38	1928.63	51090.2	4576.5
13.62_141.1133m/z	141.113	13.6217	pos	Methenamine	43250	Organoheterocyclic compounds	Triazinanes	1,3,5-triazinanes			56	87.4	M+H	C6H12N4	-0.908467	7.05717e+06	7.02601e+06	6.97602e+06	7.14079e+06	7.24733e+06	7.57351e+06	1.51585e+07	1.10881e+07	1.51276e+07	1.44342e+07	1.69758e+07	1.76162e+07	1.36069e+07	1.2379e+07	1.48383e+07	1.18747e+07	1.40144e+07	1.4137e+07	1.23397e+07	1.24465e+07	1.65223e+07	1.00032e+07	1.33536e+07	1.1541e+07	1.37932e+07	1.20792e+07	1.14556e+07	1.1004e+07	1.04296e+07	1.11845e+07	9.2682e+06	9.95686e+06	1.04929e+07	8.6482e+06
13.76_441.3725m/z	441.372	13.7615	pos	30:6(12Z,15Z,18Z,21Z,24Z,27Z)	LMFA01030840	Lipids and lipid-like molecules	Fatty Acyls	Fatty Acids and Conjugates			56	89.5	M+H	C30H48O2	-0.577064	116899	108523	103609	101718	112755	94790.9	74415.9	61615.5	61229.6	119408	29349	8706.63	90922.1	84529.3	57632.2	37367.9	49677	114704	36360	4853.39	15108	249150	9546.68	73748.1	48410.8	59289.6	129884	79684.5	54103.2	51094.3	68002.3	104796	96455.5	51530.3
6.00_309.2058m/z	309.206	5.99643	pos	Corchorifatty acid D	89110	Lipids and lipid-like molecules	Fatty Acyls	Lineolic acids and derivatives	*		56	83.6	M+H	C18H28O4	-0.74167	1.07265e+06	1.05034e+06	1.04778e+06	1.05034e+06	1.05395e+06	1.03882e+06	1.06996e+06	917245	872913	833313	918518	1.01498e+06	790549	946332	983570	1.28727e+06	1.08446e+06	912910	928402	1.10239e+06	718551	839170	1.10727e+06	1.00352e+06	1.09879e+06	1.68814e+06	1.63487e+06	1.93503e+06	1.91555e+06	1.21116e+06	1.65494e+06	1.39369e+06	1.31247e+06	1.23255e+06
6.05_291.1952m/z	291.195	6.0546	pos	16-J1-PhytoP	LMFA02030067	Lipids and lipid-like molecules	Fatty Acyls	Octadecanoids			56	84.6	M+H-H2O	C18H28O4	-0.726242	309038	307203	308229	313331	309975	308986	328854	312321	271157	264150	293584	309686	290376	323255	338097	370774	335275	273127	272582	331654	247979	263733	338276	326365	361635	412623	416602	505124	461261	365124	437072	405279	316359	335087
6.62_283.0611m/z	283.061	6.61913	neg	Acacetin	48899	Phenylpropanoids and polyketides	Flavonoids	O-methylated flavonoids		C01470	56	88	M-H	C16H12O5	-0.283741	7879.5	6051.73	8238.8	7831.24	5915.76	7561.81	4636.24	1995.4	5042.91	2998.21	5977.18	60183.3	5913.26	29171.7	4200.9	2931.72	5790.69	6720.31	3389.02	18313.8	659.574	2712.34	3415.06	4934.81	7590.52	4506.39	31309.3	6508.44	5606.53	3252.03	3888.4	13498.3	7200.14	4765.91
7.37_209.0807m/z	209.081	7.36517	pos	Methyl 3-(4-methoxyphenyl)-2-oxopropanoate	265057	Unclassified	Unclassified	Unclassified			56	84.1	M+H	C11H12O4	-0.708146	40417.5	40158.7	42722.9	43536.8	41538.1	40233.3	53024	23314.5	39516.7	38166.8	92174.1	74405.8	40663.8	46111.2	30420.8	34721.6	63782.1	45382.9	50300.9	62270	17609	20735.8	35242.4	34851.6	42068.6	58359.7	33561.8	42798.6	37534.5	33993.2	30613.9	36215.1	86952.1	49460
7.60_310.2141n	311.221	7.59987	pos	16-L1-PhytoP	LMFA02030027	Lipids and lipid-like molecules	Fatty Acyls	Octadecanoids			56	85.7	M+H-H2O, M+H	C18H30O4	-0.878358	626226	631766	637418	636574	645428	638799	1.86861e+06	750514	1.14273e+06	659772	799267	247563	173728	554370	165031	1.24766e+06	681478	300076	468474	349824	149592	485016	1.16814e+06	635096	904532	864398	403207	481628	1.31006e+06	573636	401886	344822	550774	439295
9.34_796.4600n	797.467	9.34245	pos	Soyasaponin III	HMDB0034651	Lipids and lipid-like molecules	Prenol lipids	Terpene glycosides	*		56	84.7	M+H, M+Na	C42H68O14	-1.18891	185725	184556	180678	186260	179077	177370	188996	92938.8	178674	129740	237197	1.6462e+06	282324	399947	219655	48158.5	111137	67866.7	66614	376744	11004.7	19582.5	77759.6	52555	113216	61973.7	561134	64708.9	76862.1	44394.4	21923.3	199944	135032	110236
1.22_120.0577n	121.065	1.2223	pos	p-Tolualdehyde	66526	Benzenoids	Benzene and substituted derivatives	Benzoyl derivatives	**	C06758	55.9	82	M+H, M+NH4, M+H-H2O	C8H8O	1.2667	810028	804844	817989	827794	818780	822725	278190	1.03328e+06	524731	368872	1.57304e+06	1.76811e+06	939626	748445	1.40764e+06	773523	1.28659e+06	875951	1.57326e+06	958565	1.22896e+06	345377	344340	2.0713e+06	518597	1.56028e+06	660836	321217	1.09695e+06	1.01457e+06	1.57846e+06	774723	385448	354689
1.57_283.0683m/z	283.068	1.57393	neg	Xanthosine	HMDB0000299	Nucleosides, nucleotides, and analogues	Purine nucleosides	Unclassified	***	C01762	55.9	81.6	M-H	C10H12N4O6	-0.381716	67655.5	66108.9	66800.4	67531.5	69810	69416.6	31059.4	10897.1	458676	20532.7	66893.6	9006.84	11596.8	6506.39	9317.44	39501.1	34938.1	82041.7	27455.2	35867.4	111746	201752	374291	50642.8	15412.2	136074	44076	48403.9	148271	15710.1	9974.79	116803	36157.3	38819.3
10.77_285.2071m/z	285.207	10.7706	neg	Hexadecanedioic acid	5642	Lipids and lipid-like molecules	Fatty Acyls	Fatty acids and conjugates	**	C19615	55.9	83.1	M-H	C16H30O4	-0.274194	61528.6	62904.1	61613.9	62535.8	59780.8	59774.5	46522.3	94139.5	139697	51512.3	79671.2	14464.3	34455.8	31964.4	64824.8	54773.4	34523.8	83883.9	31630.4	49201.9	202243	180489	64903.7	38750.3	44231.9	80930	15649.6	27705.3	49738.6	42981.1	26561.4	26432.4	39779.4	42474.1
11.02_417.3362m/z	417.336	11.0205	pos	7alpha,24-dihydroxycholest-4-en-3-one	57930	Lipids and lipid-like molecules	Steroids and steroid derivatives	Bile acids, alcohols and derivatives	**	C17331	55.9	88.7	M+H	C27H44O3	-0.267433	44011.1	47843.1	45453.2	47040.6	47810.5	47175.4	57038.4	66769.4	61521	41958.2	47599.1	20329	55145.8	30011.9	23314.4	36485.6	33967.7	36290.2	45327.2	22229	59054.4	53059.3	39109	28648.5	41246.1	30808	19723	27345.4	30689.9	26616.7	36116.2	36421.3	50274.8	27030.1
12.53_437.3620m/z	437.362	12.5255	pos	5a-Cholestane-3a,7a,12a,25-tetrol	5505	Lipids and lipid-like molecules	Glycerophospholipids	Glycerophosphoethanolamines	*		55.9	89.1	M+H	C27H48O4	-1.18971	112411	110678	108329	121169	115896	109916	174164	166238	158339	96659.8	78671.6	9241.62	230910	23876.1	153213	44115.2	22690.8	44276.4	49705.6	1887.03	19299.2	184559	1490.78	26365.9	24854.2	27289.1	38396.9	40808.8	65542.7	27651.2	24026.1	9648.54	145007	69054.4
13.49_283.2629m/z	283.263	13.4901	pos	18-hydroxy stearic acid	LMFA02000136	Lipids and lipid-like molecules	Fatty Acyls	Octadecanoids			55.9	85.1	M+H-H2O	C18H36O3	-0.846452	12006.6	12229.5	13390.7	13754.4	15177.5	13815.8	6120.4	8026.63	5191.83	15967.5	4897.36	1092.63	6337.73	5426.81	14886.9	4449.08	3735.36	10145	4360.49	852.288	2173.37	25293.2	792.916	18289.2	3077.21	29950.4	6103.72	7962.88	3738.45	4365.78	12168.3	4659.42	47915.8	11722.4
2.00_209.0919m/z	209.092	2.00247	pos	Kynurenine	72	Organic oxygen compounds	Organooxygen compounds	Carbonyl compounds	**	C00328	55.9	84.9	M+H	C10H12N2O3	-0.816873	31855.9	32852.4	31757.9	28244.1	31628.9	31522.4	13516	11716.2	21531.2	19329.4	36282.9	14947.7	62359.3	37429.7	18457.5	15492.9	16265.6	21892.4	12658.8	29314.8	6838.66	14146	26546.2	42522.2	17136.6	19136.4	66854.6	9036.33	55008.8	28938	9355.79	91961.3	17950.5	21523.2
3.57_204.1229m/z	204.123	3.5697	pos	Acetylcarnitine	956	Lipids and lipid-like molecules	Fatty Acyls	Fatty acid esters	**	C02571	55.9	81.7	M+H	C9H17NO4	-0.505503	42096	40631.9	41640	42726.5	42483.9	43352.8	42620.9	51000.8	41460.6	65720.4	27871.3	41120.6	49397.3	47441.2	73736.8	55187	41474.1	42239.8	58402.6	58642.7	49555.7	38231.7	49564.1	34758	30288.2	56820.9	65724.5	63539.7	61637.2	52623.7	39195.6	54415.2	34447.8	41840.8
4.14_118.0653m/z	118.065	4.13942	pos	Indole	HMDB0000738	Organoheterocyclic compounds	Indoles and derivatives	Indoles	***	C00463	55.9	83.3	M+H	C8H7N	1.228	87570.8	87906.1	90418.3	90767.3	91373.9	88689.3	127747	81365.1	171522	128238	132561	144932	108970	103953	93457.4	115155	100134	92029	96774.2	83884	109042	117687	110453	90759.3	92991	87492	85425.7	80573.4	74826.9	77265.4	82121.8	82180.5	98985.4	68021.1
5.27_172.0968m/z	172.097	5.26915	neg	N-Acetylleucine	HMDB0011756	Organic acids and derivatives	Carboxylic acids and derivatives	Amino acids, peptides, and analogues	***	C02710	55.9	89.8	M-H	C8H15NO3	-6.30727	10822.7	11989.2	11383.1	12158.8	12122.3	12114.6	7234.65	63140.6	18589.1	4970.4	29400.9	7712.41	11425.7	6986.14	7190.25	4760.9	6730.8	5727.23	8189.02	4463.32	85774.9	7036.04	22996.9	6233.07	8635.85	8383.94	4884.04	3642.66	6825.52	5535.52	11938	6312.19	21846.2	3636.4
7.04_350.2454n	351.253	7.03677	pos	Tetrahydrocorticosterone	HMDB0000268	Lipids and lipid-like molecules	Steroids and steroid derivatives	Hydroxysteroids	***	C05476	55.9	84.3	M+H-H2O, M+H	C21H34O4	-0.944372	430841	419833	436951	433605	443333	441189	229682	223944	566897	663372	822237	1.02664e+06	442239	315654	262735	303666	453455	404358	343568	144951	1.03002e+06	401371	326594	281716	319177	510568	281754	332394	404678	356111	897157	274856	219640	242448
7.37_228.1360n	229.143	7.36517	pos	Traumatic Acid	5882	Lipids and lipid-like molecules	Fatty Acyls	Fatty acids and conjugates	**	C16308	55.9	82.7	M+H, M+Na, M+NH4	C12H20O4	-0.767696	249208	254877	266164	254252	247895	252091	71507.2	78485	85556.2	98511.3	168801	239638	54379.1	158282	59242	179274	175366	258511	134729	172942	44082	66096.1	99844.7	171223	159501	1.10892e+06	680354	643932	492452	153547	1.20813e+06	401946	565260	150823
7.73_373.2734m/z	373.273	7.73273	pos	3alpha,12alpha-Dihydroxy-5beta-chol-6-en-24-oic Acid	LMST04010220	Unclassified	Unclassified	Unclassified			55.9	84.6	M+H-H2O	C24H38O4	-0.729384	2.02715e+06	2.0403e+06	2.059e+06	2.06794e+06	2.06985e+06	2.02991e+06	1.80796e+06	2.17012e+06	1.91866e+06	1.66911e+06	1.83003e+06	1.64238e+06	2.19012e+06	2.88345e+06	2.80412e+06	2.07119e+06	1.81393e+06	2.75108e+06	2.34326e+06	2.3616e+06	1.74842e+06	1.98981e+06	1.71229e+06	3.2014e+06	2.26271e+06	1.23921e+06	1.4022e+06	1.67949e+06	1.41453e+06	3.04467e+06	1.94644e+06	1.66851e+06	1.18464e+06	2.57349e+06
8.11_374.3051m/z	374.305	8.11367	pos	6,9,12,15,18,21-Tetracosahexaenoic acid	HMDB0013025	Lipids and lipid-like molecules	Fatty Acyls	Fatty acids and conjugates	*		55.9	84.2	M+NH4	C24H36O2	-0.62883	30171.7	35810.8	34908.1	30547.2	32996	32553.7	262.58	78509.7	1170.32	17337.3	4372.89	5422.2	8109.84	22474.8	13789.1	17158.8	2284.47	170.507	2578.08	15.1186	633522	159102	16356.6	174.442	169.234	82.6399	83.6564	12583.9	141.81	12696.5	293.793	6143.01	13173.9	110.801
8.25_390.2767n	373.273	8.25363	pos	Nutriacholic acid	HMDB0000467	Lipids and lipid-like molecules	Steroids and steroid derivatives	Bile acids, alcohols and derivatives	*		55.9	83.9	M+H-H2O, M+H	C24H38O4	-0.750069	9.92179e+06	9.8524e+06	1.03299e+07	1.00681e+07	1.02236e+07	9.86038e+06	2.0792e+07	3.58677e+06	6.09845e+06	6.3097e+06	1.62207e+07	1.01952e+07	6.48387e+06	1.54832e+07	3.81809e+06	6.30932e+06	1.64268e+07	6.50917e+06	1.98459e+07	6.34116e+06	2.80269e+06	3.24588e+06	9.79484e+06	1.42932e+07	6.28134e+07	1.26028e+07	6.16218e+06	5.31787e+06	3.79867e+06	8.38681e+06	1.33695e+07	3.62594e+06	9.73842e+06	5.6131e+06
0.79_118.0864m/z	118.086	0.792833	pos	Norvaline	85259	Organic acids and derivatives	Carboxylic acids and derivatives	Amino acids, peptides, and analogues		C01799	55.8	86.6	M+H	C5H11NO2	1.46775	1.72052e+06	1.69088e+06	1.68354e+06	1.69102e+06	1.63988e+06	1.68564e+06	1.68499e+06	3.9684e+06	1.87686e+06	1.30723e+06	2.28269e+06	3.45808e+06	2.09678e+06	2.80124e+06	1.58613e+06	1.57752e+06	1.91831e+06	1.35771e+06	2.44361e+06	1.7854e+06	5.11025e+06	1.67039e+06	1.8066e+06	1.78785e+06	2.01229e+06	1.73e+06	3.20964e+06	1.32659e+06	1.37534e+06	1.86436e+06	1.6653e+06	2.60665e+06	1.82737e+06	1.27888e+06
1.24_294.1543m/z	294.154	1.23617	pos	N-(1-Deoxy-1-fructosyl)isoleucine	HMDB0039780	Organic acids and derivatives	Carboxylic acids and derivatives	Amino acids, peptides, and analogues	***		55.8	87.7	M+H	C12H23NO7	-1.30824	111820	113205	112075	110803	113582	115317	92708.8	86194.6	237229	48746.6	382315	67242.6	75124.2	132017	57027.5	102947	171360	80732.8	96194.6	76507.3	230121	55598.6	250330	86368.8	94105.9	157058	97650.8	128486	110138	153702	54814.6	125217	438124	75917.6
11.30_401.3412m/z	401.341	11.2983	pos	25-Hydroxytachysterol3	HMDB0006722	Lipids and lipid-like molecules	Steroids and steroid derivatives	Vitamin D and derivatives	*		55.8	87	M+H	C27H44O2	-0.566732	58754.6	59018.3	57592.6	57137.8	58427.5	56143.1	69365.8	120125	80339	22333.2	45487.1	28142.1	49943.2	35511	27354.6	77982.9	56433.5	16251.1	57525.5	39734.1	41737.9	40374.4	36597.7	20719.2	25063.5	60255.9	7585.89	38850.9	32608.8	21777.8	39999.2	62530.3	60030.7	75114.9
11.78_273.2573m/z	273.257	11.7801	pos	alpha-Camphorene	91861	Lipids and lipid-like molecules	Prenol lipids	Sesquiterpenoids	*		55.8	84.4	M+H	C20H32	-1.43715	42502.5	42560.4	39732.4	44033.3	43549.8	43232.9	2067.6	22442.9	4304.72	3247.37	4132.94	9091.55	32602.9	13679.6	664.673	1877.29	68977.3	1891.61	36996.2	876.922	14690.4	3944.29	13792.4	1360.27	1888.87	1232.08	8427.4	1062.55	74765	1479.29	1974.27	362.816	14267.2	5155.52
13.24_393.3510m/z	393.351	13.2403	pos	24-Norursa-3,9(11),12-triene	265080	Unclassified	Unclassified	Unclassified			55.8	86	M+H	C29H44	-1.418	252260	261878	252470	283686	271753	285273	328970	588481	151038	177416	69058.6	59379	689962	188313	593738	69941.5	124518	130445	93808.6	16096.6	92227.1	302941	14530.7	49479.4	55848.1	98993	50387.1	85737.5	178505	48904.2	85522.8	64159.5	137487	221552
13.26_282.2789m/z	282.279	13.2557	pos	Oleamide	4115	Lipids and lipid-like molecules	Fatty Acyls	Fatty amides	*	C19670	55.8	82.7	M+H	C18H35NO	-0.976863	2.14153e+06	2.21807e+06	2.23804e+06	2.36431e+06	2.46449e+06	2.36879e+06	979948	1.89202e+06	1.14723e+06	1.18654e+06	1.07247e+06	1.38098e+06	4.07133e+06	948144	3.33517e+06	1.54204e+06	2.41758e+06	2.6098e+06	1.44808e+06	255061	717809	3.98383e+06	394435	1.25325e+06	799166	2.52017e+06	1.32019e+06	1.39782e+06	3.93303e+06	591175	595448	1.40761e+06	5.24437e+06	3.24674e+06
6.97_403.2476m/z	403.248	6.9691	pos	Telocinobufagin	71540	Unclassified	Unclassified	Unclassified			55.8	85	M+H	C24H34O5	-0.627169	186719	187468	187577	186671	185592	180289	245724	243270	180727	292627	178915	145905	213446	262758	183437	181582	130224	143724	235021	174679	167825	185940	172695	315309	213819	135703	165386	174612	158013	350570	192377	225865	157337	143676
7.32_390.2998m/z	390.3	7.31503	pos	(22E)-3beta-Hydroxy-5alpha-chola-7,22-dien-24-oic Acid	LMST04010287	Unclassified	Unclassified	Unclassified			55.8	85.4	M+NH4	C24H36O3	-1.23525	81153	78797	76914.4	79062.6	78783	78117.1	0.0252935	129764	1821.27	52625.9	4612.32	11061.2	9375.34	50687.5	38679.8	22390.4	2303.24	569.868	3462.91	1513.26	1.68012e+06	404111	34883.7	1046.73	1008.59	8.09205e-06	499.085	16065.4	2383.1	27746	1732.84	8624	16241.4	1590.9
0.71_119.0586n	120.066	0.709683	pos	AMINOHYDROXYBUTYRIC ACID	44197	Unclassified	Unclassified	Unclassified			55.7	87.2	M+H-H2O, M+H	C4H9NO3	3.04202	260045	256605	256324	260508	259444	270271	327022	398905	537773	279733	602872	735660	301971	365230	333942	339142	345624	271858	360517	268767	592270	410231	408559	350567	282850	385145	257677	295114	275748	386139	320180	245870	378310	222005
0.74_189.1232m/z	189.123	0.737433	pos	N-Alpha-acetyllysine	63102	Organic acids and derivatives	Carboxylic acids and derivatives	Amino acids, peptides, and analogues		C12989	55.7	83	M+H	C8H16N2O3	-0.834093	334662	325801	332442	321344	335634	326763	383986	495803	673776	306696	759095	400210	336963	332236	522180	333521	355351	343535	303917	242384	690248	590924	517314	343389	381836	407198	251898	292954	356488	324737	307366	234218	436382	263297
10.63_300.2895m/z	300.289	10.634	pos	3-ketosphinganine	3428	Organic oxygen compounds	Organooxygen compounds	Carbonyl compounds	**	C02934	55.7	83.4	M+H	C18H37NO2	-0.817162	86890.7	90538.8	85272.1	84024.9	81184.4	82026.7	86545.4	79593.9	72129.7	84223.3	44850.2	35693.5	146518	90633.1	81672.3	35665.1	99021.8	83075.4	42539.8	6383.63	5260.39	47813.4	3449.81	33095.9	23818.3	91115.1	90653.1	66403.9	47880	24102.1	37345.9	67086	117253	63861.9
10.79_439.2694n	440.277	10.7868	pos	LysoPE(15:0/0:0)	62289	Lipids and lipid-like molecules	Glycerophospholipids	Glycerophosphoethanolamines	*		55.7	81.6	M+H, M+Na, M+H-H2O	C20H42NO7P	-1.12756	1.13691e+06	1.12807e+06	1.10552e+06	1.11779e+06	1.1533e+06	1.10653e+06	1.00736e+06	505474	2.59718e+06	697486	1.86609e+06	185517	315343	674763	846347	536911	616875	806594	412645	136569	131594	968379	227272	488118	559143	2.03423e+06	530928	558729	248482	135002	185070	582901	3.63393e+06	476966
10.86_723.3811m/z	723.381	10.8586	neg	Gingerglycolipid B	HMDB0041094	Lipids and lipid-like molecules	Glycerolipids	Glycosylglycerols	*		55.7	90.3	M+FA-H	C33H58O14	0.281793	15057.5	19160.5	18216.7	15128.9	12940.4	13362	13593.2	11470.4	20876.1	9720.15	16294.6	31110.3	25569.8	24764.6	17935.5	2742.84	17406.8	10835.9	3435.7	701.387	8.09205e-06	2022.98	2095.72	7238.89	9919.07	13843.5	41190.8	14090.8	8444.1	1722.88	8.09205e-06	8874.07	66661.8	22680.6
10.87_309.2070m/z	309.207	10.8743	neg	trans-EKODE-(E)-Ib	35761	Unclassified	Unclassified	Unclassified			55.7	82.6	M-H	C18H30O4	-0.301609	167321	176390	179949	178335	179593	181627	64441.7	264290	76257.1	211941	114105	360009	332542	330726	212642	115226	113718	97735.8	58865.8	44739	60456.8	38162.9	42811	57608.9	101287	118495	234794	373504	203730	231920	287225	243232	428066	251199
10.87_588.3309m/z	588.331	10.8743	neg	PC(20:4(5Z,8Z,11Z,14Z)/0:0)	LMGP01050048	Lipids and lipid-like molecules	Glycerophospholipids	Glycerophosphocholines	**	C04230	55.7	83.1	M+FA-H	C28H50NO7P	0.470889	44002.7	48624	42098	46450.9	43375.8	42644.5	7709.63	68805.2	223559	7662.32	338137	8.09205e-06	78375.1	10623	38624	724.954	8.09205e-06	20345.2	1242.75	1130.98	19890	51276.9	13628.3	479.469	3609.75	113541	4129.62	9867.42	5616.17	8.09205e-06	1933.48	2716.42	178366	2811.45
15.75_297.2784m/z	297.278	15.7489	pos	cis-12-Octadecenoic Acid methyl ester	45222	Unclassified	Unclassified	Unclassified			55.7	88.6	M+H	C19H36O2	-1.49636	50118.1	37301.6	54527.6	54846.1	69427.8	63751.2	9302.57	14475.8	17187.5	30614.6	27988.9	8999.11	42249.1	30960.2	54888.9	5635.56	9662.07	24733.3	13730.5	8.09205e-06	8.09205e-06	26010	8.09205e-06	35128.6	14374.3	15330.8	30024.9	22862.7	8713.31	7647.64	23518.4	30195.1	269539	45375.5
8.48_387.2526m/z	387.253	8.4769	pos	(22E)-1α,3β-Dihydroxychola-5,16,22-trien-24-oic Acid	42921	Unclassified	Unclassified	Unclassified			55.7	84.9	M+H	C24H34O4	-1.06098	93306.6	87289.8	88730.1	86867.5	85907.1	84938.2	120146	93154.8	80153.1	128802	88238.7	76373.2	94128.3	132935	78259.2	83271.9	78189.6	71600.4	88865.9	86585.9	67954.9	90796.5	85767.5	124695	147481	52730.9	75168.5	64221.6	67329.8	135522	70148.5	91582.5	93789.2	62382.5
0.64_188.1756m/z	188.176	0.64035	pos	N1-Acetylspermidine	3323	Organic acids and derivatives	Carboximidic acids and derivatives	Carboximidic acids	*	C00612	55.6	82.8	M+H	C9H21N3O	-0.792809	229902	205758	207636	226664	222350	206894	263515	218217	706948	88499	553941	74262.9	34285	69241.3	94363.4	410240	300953	309984	324344	588988	144921	433705	551174	221971	368336	543434	120533	69254.7	94863.9	60693.5	68764.1	111599	380434	89829.4
1.14_190.0709m/z	190.071	1.13892	pos	N-Acetyl-L-glutamic acid	3325	Organic acids and derivatives	Carboxylic acids and derivatives	Amino acids, peptides, and analogues	**	C00624	55.6	82.1	M+H	C7H11NO5	-0.758327	42127.6	42237.5	43249.4	44516.6	44500.8	45182.1	131139	69839.4	147239	54525.2	114939	116824	35733.2	56157.1	68551.6	40844.4	59311.3	39166.5	42662.3	35184.6	60457.8	135361	84456.4	37936.8	59972.7	66661.7	36047.6	36136.1	27227.9	42401.3	35499.9	32699.8	49779.4	44258.8
10.03_372.2661n	373.273	10.0255	pos	3beta-Hydroxychola-5,7-dien-24-oic Acid	LMST04010433	Unclassified	Unclassified	Unclassified			55.6	83.8	M+H-H2O, M+H	C24H36O3	-0.863256	3.92262e+06	3.9363e+06	3.9009e+06	4.03032e+06	4.10199e+06	4.09841e+06	4.86069e+06	3.19487e+06	3.13241e+06	6.91753e+06	3.42836e+06	3.27614e+06	3.56238e+06	3.67582e+06	3.71061e+06	4.56156e+06	5.96542e+06	3.32119e+06	3.35134e+06	2.41679e+06	5.82184e+06	6.7371e+06	7.7619e+06	5.03367e+06	8.83779e+06	2.61794e+06	1.72659e+06	2.45841e+06	2.92195e+06	3.7791e+06	2.86314e+06	2.12538e+06	2.02267e+06	2.50271e+06
10.59_442.3443n	443.352	10.5893	pos	Camellenodiol	HMDB0035735	Lipids and lipid-like molecules	Prenol lipids	Triterpenoids	*		55.6	82.3	M+H-H2O, M+H	C29H46O3	-0.796503	1.71518e+06	1.73854e+06	1.75445e+06	1.76332e+06	1.7223e+06	1.69233e+06	1.50789e+06	1.81764e+06	1.60881e+06	1.51899e+06	1.12587e+06	589801	2.82432e+06	1.53865e+06	1.63522e+06	1.26782e+06	1.53797e+06	1.53299e+06	1.41179e+06	514933	770856	2.1142e+06	587908	931581	807101	1.73703e+06	805884	1.26708e+06	950589	925246	1.12319e+06	810072	1.95316e+06	1.86736e+06
11.50_521.3479n	522.355	11.5029	pos	LysoPC(18:1(11Z))	HMDB0010385	Lipids and lipid-like molecules	Glycerophospholipids	Glycerophosphocholines	**	C04230	55.6	92.2	M+H, M+Na	C26H52NO7P	-0.390412	294994	300886	294861	299511	301219	284265	280773	64108.3	541893	290485	366128	91682.2	349133	215696	115270	101186	312262	165238	80505.9	13162.5	16971.8	225316	74932.1	82982.8	74423.1	243950	312876	136645	125821	29316.3	62527.5	122685	767077	275516
14.31_293.2471m/z	293.247	14.3148	pos	Methyl linolenate	44776	Unclassified	Unclassified	Unclassified			55.6	83.5	M+H	C19H32O2	-1.26934	30481.8	28494	29889.3	39875.7	37021.6	33129.9	22914.1	16382.2	30709.7	40157.8	27563.2	16973.1	48629.3	42148.2	39075.6	8084.58	24648.3	32460.8	11831.6	1913.57	8.09205e-06	13617.6	1357.05	26385.7	12878.9	22946.5	46536	16518.2	8952.51	8908.12	12441.2	27347.6	86397.7	51323.1
2.36_409.1353m/z	409.135	2.35997	neg	b-D-Xylopyranosyl-(1->4)-a-L-rhamnopyranosyl-(1->2)-L-arabinose	HMDB0041221	Organic oxygen compounds	Organooxygen compounds	Carbohydrates and carbohydrate conjugates			55.6	82.8	M-H2O-H	C16H28O13	0.259248	29365	28582.8	28703.8	29249.7	27949.2	26759.6	74.8355	72.2602	62.8675	8.09205e-06	8.09205e-06	87.4429	15.3555	22.7566	52.9133	157380	118105	30534.1	149776	131207	36031.8	109802	23823.6	29754.4	30051.8	14200.3	8937.73	20418	6418.14	4096.12	6453.5	7134.45	5307.82	5797.05
2.88_205.0367n	204.029	2.8765	neg	Xanthurenic acid	5841	Organoheterocyclic compounds	Quinolines and derivatives	Quinoline carboxylic acids	**	C02470	55.6	84.1	M-H, 2M-H	C10H7NO4	-4.07601	88470.7	93262.3	94781.7	94985.9	92616.9	94150.3	11250.5	133110	76691.7	184159	137747	74358.5	137690	79254.7	278437	88357.5	11452.7	111256	11355.3	11892.2	141342	96745.9	137124	57535.1	65643.5	153779	80566.7	124125	9947.86	166964	89308.7	69527.8	67010.4	10691.4
4.30_222.0765m/z	222.077	4.30248	neg	Acetyl-L-tyrosine	5827	Organic acids and derivatives	Carboxylic acids and derivatives	Amino acids, peptides, and analogues		C01657	55.6	84.7	M-H	C11H13NO4	-2.99796	14417.6	14919.4	15042.5	14738.6	14275.3	14986.8	6900.52	55608.6	29781	10295.6	37650.7	8084.58	15339.1	8202.67	18311.7	10098.4	10053.8	12920.1	12315.6	8387.62	55422.7	9505.41	15676.5	22986.1	10389	16477.1	6800.28	3840.97	16352.7	9495.91	20770.5	5642.12	17620.7	3597.02
7.15_362.2454n	345.242	7.15202	pos	19,20-DiHDPE	LMFA04000043	Lipids and lipid-like molecules	Fatty Acyls	Fatty acids and conjugates	*		55.6	82.9	M+H-H2O, M+H	C22H34O4	-0.848796	689125	694622	688504	677792	675560	690243	1.07699e+06	878548	862681	1.15812e+06	703790	1.36971e+06	1.66767e+06	820731	1.5124e+06	351919	616382	2.08073e+06	1.21648e+06	221196	505389	487365	421689	370649	1.84794e+06	178762	281780	289296	397865	992391	508218	331707	432800	224207
9.07_235.1690m/z	235.169	9.07177	pos	6alpha-Carissanol	HMDB0035309	Lipids and lipid-like molecules	Prenol lipids	Sesquiterpenoids	*		55.6	83.7	M+H-H2O	C15H24O3	-1.05395	70475.4	64666	70973.7	63761.2	69212.3	66824.6	21971.6	45540	135609	82720.7	55232.7	316376	20298.1	159197	22022	83975.9	39365	33565.1	30283.6	75928.2	25042.9	61605.3	62776.9	39756	70795	92704.4	128908	63023.4	65483.8	41580	97789.8	67924.1	97435.7	66048
9.52_766.4491n	767.456	9.51872	pos	Soyasaponin IV	HMDB0039518	Lipids and lipid-like molecules	Prenol lipids	Terpene glycosides	*		55.6	87.9	M+H, M+Na	C41H66O13	-1.56116	53310.5	50879.9	57126.1	50866	45293.8	48092.9	53208.9	23189.8	63126	33597.6	72487.3	432990	76973.7	101506	61825.7	13557.7	29269.1	18664.4	20124.2	118734	8.09205e-06	3049.41	20374.9	11249.6	23954.9	15467.2	151522	16711.3	19624.8	8210.26	4443.48	52285.2	45631.4	27943
0.71_432.1710m/z	432.171	0.709683	pos	a-L-Arabinofuranosyl-(1->3)-[a-L-arabinofuranosyl-(1r5)]-L-arabinose	HMDB0041223	Organic oxygen compounds	Organooxygen compounds	Carbohydrates and carbohydrate conjugates			55.5	80.4	M+NH4	C15H26O13	-0.494528	750625	751581	726746	738536	714168	758687	988261	406919	1.26705e+06	536064	1.76037e+06	2.21403e+06	665851	1.47829e+06	368448	702907	1.29771e+06	561092	1.52655e+06	1.38899e+06	265826	234827	1.21466e+06	750511	968554	1.02409e+06	1.70029e+06	590446	665806	754875	371812	1.00514e+06	893673	463271
0.74_143.0814m/z	143.081	0.737433	pos	Ectoine	43384	Organic acids and derivatives	Carboxylic acids and derivatives	Amino acids, peptides, and analogues	**	C06231	55.5	80.6	M+H	C6H10N2O2	-0.391655	203673	194742	190080	190395	194252	198400	105068	1.26388e+06	104462	163784	148791	497734	100955	200552	172041	163932	285038	61590.1	173800	160949	55063.7	84048.3	70774.1	192407	250435	200075	318878	100454	267538	70534	69203.1	210078	650377	188216
0.76_502.1532n	483.135	0.759267	neg	6-({4,5-dihydroxy-2-methyl-6-[(3,4,5,6-tetrahydroxyoxan-2-yl)methoxy]oxan-3-yl}oxy)-3,4,5-trihydroxyoxane-2-carboxylic acid	HMDB0124742	Organic oxygen compounds	Organooxygen compounds	Carbohydrates and carbohydrate conjugates			55.5	87.1	M-H2O-H, M+FA-H	C18H30O16	-0.371757	121678	125553	115073	110578	122844	121504	87694	73240.7	862409	122397	369767	400591	223102	494415	133062	13307.6	287798	132004	259782	203966	36023.5	106150	126436	108049	88561.5	25009	159795	65864	79785.4	17315.7	8331.77	91526.6	493733	91406.4
10.93_455.3514m/z	455.351	10.9307	pos	5alpha-ergost-22E-en-3alpha,12alpha,16alpha-triol	LMST01031088	Unclassified	Unclassified	Unclassified			55.5	90.2	M+Na	C28H48O3	4.32523	294570	306596	302645	304910	304054	305170	283580	189165	233759	300932	238707	279492	392706	332871	211322	217479	181393	283708	195141	187778	240598	382066	276520	226608	280778	167351	310048	195030	251540	186223	177596	318941	260609	132466
2.61_259.1529n	260.16	2.61347	pos	Gamma-glutamyl-Leucine	86045	Organic acids and derivatives	Carboxylic acids and derivatives	Amino acids, peptides, and analogues			55.5	81.5	M+H-H2O, M+H	C11H21N3O4	-1.02728	154971	153839	153780	156311	152041	148148	118568	140882	199578	126147	323157	245768	225966	275520	201827	113586	145390	137687	160468	121056	194334	95468	100824	116442	132840	159903	159248	139570	181176	140203	119665	187122	314402	135080
5.07_258.2063m/z	258.206	5.07403	pos	N-Lauroylglycine	HMDB0013272	Organic acids and derivatives	Carboxylic acids and derivatives	Amino acids, peptides, and analogues			55.5	80.8	M+H	C14H27NO3	-0.361954	488061	500400	482701	491485	468033	455555	575756	574696	400677	541702	478632	492643	524803	492958	703410	536856	573035	454103	522768	495315	544875	495014	468924	553352	567928	441530	521280	552226	554220	551814	505110	526364	302291	580854
5.62_204.0658m/z	204.066	5.62373	neg	Indolelactic acid	71	Organoheterocyclic compounds	Indoles and derivatives	Indolyl carboxylic acids and derivatives		C02043	55.5	84.5	M-H	C11H11NO3	-4.12114	37416.7	37011.9	36449.8	37034.6	36910.5	36390.2	12535.2	4591.27	6891.61	36265.6	25749.4	349299	14938	70715.5	2334.39	13655.1	39094.9	7945.41	65043.8	126397	2385.58	1656.75	6717.56	14313.3	36425.8	43833.4	205389	19819.9	21097.6	4160.85	4208.26	39651.1	18641.3	33097.8
6.12_176.0706m/z	176.071	6.11695	pos	Indoleacetic acid	HMDB0000197	Organoheterocyclic compounds	Indoles and derivatives	Indolyl carboxylic acids and derivatives	***	C00954	55.5	79.5	M+H	C10H9NO2	-0.251773	39870.1	38950.5	42496.2	37271.3	41076.9	39610.2	15035.6	31068.8	8785.04	26806.6	66779.3	69538.4	13722.6	38079.1	28774	29522.1	22751.1	16886.8	114708	125170	49106	33544.2	29925.1	12792.2	50587	8068.84	57835.4	164374	6929.86	23782	5013.05	36029.6	45798.5	51200.9
8.57_479.3483m/z	479.348	8.57257	pos	(+-)-Ethyl 3-hydroxy-2-methylbutyrate	HMDB0032256	Lipids and lipid-like molecules	Steroids and steroid derivatives	Vitamin D and derivatives	*		55.5	86	M+Na	C30H48O3	-2.86508	20101.6	20832.9	21764.6	19960.8	20347.7	18732.7	3984.61	1428.27	379.802	2441.93	799.032	723.355	2744.38	1588.38	2316.56	7434.19	6239.59	7192.18	2576.46	8611.56	14578	1963.57	9033.21	3137.68	4363.99	31759.8	31335.8	52001.5	84305.9	53185.6	56159.4	66349.9	43484.7	56735.3
8.93_387.2526m/z	387.253	8.92883	pos	3α-Hydroxy-12-oxo-5β-chola-7,9(11)-dien-24-oic Acid	42960	Unclassified	Unclassified	Unclassified			55.5	84.8	M+H	C24H34O4	-0.968673	243763	245633	248333	245407	249616	249279	303530	179227	242798	280594	289984	217667	274659	335830	247206	308207	252642	331607	307031	190097	311718	340958	262655	398184	463392	170047	224799	154026	161126	395032	245516	196321	212724	198237
9.18_376.3205m/z	376.32	9.177	pos	9Z,12Z,15Z,18Z,21Z-tetracosapentaenoic acid	LMFA01030821	Lipids and lipid-like molecules	Fatty Acyls	Fatty acids and conjugates	*		55.5	84.2	M+NH4	C24H38O2	-1.4412	23995.4	22665.5	24579.9	24652.8	24685.8	25439.2	0.758465	41890.6	749.776	15857.3	2155.95	1647.36	6370.1	17182.4	22653.3	6886.93	1022.2	8.09205e-06	0.050182	0.195505	149339	181502	1466.17	8.09205e-06	8.09205e-06	0.404522	0.337121	8087.02	0.64402	7869.06	0.154511	3118.81	30850.8	8.09205e-06
1.42_364.1250m/z	364.125	1.42015	neg	2-(acetylamino)-1,5-anhydro-2-deoxy-3-O-b-D-galactopyranosyl-D-arabino-Hex-1-enitol	HMDB0002278	Organic oxygen compounds	Organooxygen compounds	Carbohydrates and carbohydrate conjugates			55.4	81.2	M-H	C14H23NO10	0.295464	65994.5	62873.3	62890.9	63114.8	65982.1	69216.8	114074	130935	47420.8	102222	89591	51559.9	108943	29019.6	65509.2	80945.5	84230.7	92163.9	63267.3	88053.3	101415	87560.8	68295.5	57176.6	54495.7	72569.1	44258.1	94999.7	35421.9	54666	120710	84662.9	49027.1	50353.8
10.18_434.3392n	457.331	10.1758	pos	3beta,12alpha-Dihydroxy-5beta-cholestan-26-oic acid	LMST04030055	Unclassified	Unclassified	Unclassified			55.4	83.3	M+H-H2O, M+Na, M+H	C27H46O4	-0.970829	815763	816224	822905	846645	828573	828828	1.20786e+06	1.05975e+06	794070	917552	970673	839033	1.27965e+06	948887	1.65217e+06	595595	732593	944980	805060	502592	1.08836e+06	760106	641665	518097	790312	469046	504590	485597	838026	499742	581861	452096	612555	798103
10.84_564.3310m/z	564.331	10.8432	neg	PC(18:2(2E,4E)/0:0)	LMGP01050034	Lipids and lipid-like molecules	Glycerophospholipids	Glycerophosphocholines			55.4	79.5	M+FA-H	C26H50NO7P	0.512948	127571	139036	129526	120746	118652	114775	69578.4	94995.4	431018	110042	563565	12646.3	369785	55760.7	74533.8	20140.1	25097.5	131550	31347.9	12554.2	34456.8	148033	33592.5	37638	32720.9	290406	69683.8	59085.9	36543.1	8707.78	10298.9	24331.6	315513	35003.6
11.85_616.4128n	661.411	11.8542	neg	Crassostrea Secocarotenoid	HMDB0037789	Lipids and lipid-like molecules	Prenol lipids	Triterpenoids	*		55.4	81.6	M-H, M+FA-H	C40H56O5	0.113136	11639.9	11571.5	10162.2	12853.3	11596.7	9231.54	8.09205e-06	5192.19	638.09	3133.72	449.815	8.09205e-06	14026.1	869.033	1440.22	1470.4	8.09205e-06	2996.48	920.111	8.09205e-06	8.09205e-06	7253.28	8.09205e-06	392.999	8.09205e-06	8.09205e-06	733.648	8.09205e-06	3987.88	8.09205e-06	854.254	8.09205e-06	1561.37	978.663
12.49_280.2632m/z	280.263	12.4936	pos	2-(5,8-Tetradecadienyl)cyclobutanone	HMDB0037519	Organic oxygen compounds	Organooxygen compounds	Carbonyl compounds			55.4	80.7	M+NH4	C18H30O	-1.00882	450466	465577	489213	530949	503514	490376	212244	352212	287221	242493	248745	322720	775513	226012	639571	307630	520285	585536	321829	66139.9	153034	695080	85910.9	254867	203986	480960	286844	373897	829894	177171	184377	333375	1.14522e+06	733501
13.14_304.2399n	305.247	13.1424	pos	Arachidonic acid	HMDB0001043	Lipids and lipid-like molecules	Fatty Acyls	Fatty acids and conjugates	***	C00219	55.4	84.7	M+H-H2O, M+H	C20H32O2	-1.15716	24717.9	29910.3	28553.3	30190	37587.9	31803.9	20569.2	14021.8	71196.5	20270.5	43042.6	9171.89	45089.9	25541.1	24002.6	8858.72	34268.7	26828.7	8892.53	2972.42	2838.49	27354.1	8802.52	12077.5	12339	25742.5	26549.3	19322.9	14373.8	11893.5	19543.7	32040.5	101145	28503.1
13.29_265.2523m/z	265.252	13.2866	pos	2-methyl-16-heptadecenoic acid	LMFA01020206	Lipids and lipid-like molecules	Fatty Acyls	Fatty Acids and Conjugates			55.4	81.6	M+H-H2O	C18H34O2	-1.18917	59867.9	60411.9	59682.7	64344	61643.6	63479.4	50597.4	50488.1	70754.5	53758.6	62099.9	43855.4	93692.6	65589.1	76402.1	25065.9	52533.3	48942	27728.6	4916.31	6899.19	57318.4	4525.13	29219.3	22443.1	48532.4	48603.7	31441.7	52881.8	14236.8	17187.5	45735.3	96068.2	68295.6
13.70_328.3205m/z	328.321	13.7016	pos	Stearoylethanolamide	3720	Organic nitrogen compounds	Organonitrogen compounds	Amines			55.4	82.3	M+H	C20H41NO2	-1.51954	205827	220085	198429	206223	212715	193574	55555.2	1.36794e+06	89261	46420.5	72668.4	39885.2	746690	177168	936867	20272.6	56960.8	43604.5	12870.8	3375.16	129550	34571.3	4025.26	15935.5	27983.8	50864.9	45803.7	42383.8	23064.7	15996.3	27750.5	36258.7	105169	36217.6
2.85_233.1493m/z	233.149	2.8493	pos	Threoninyl-Isoleucine	85957	Organic acids and derivatives	Carboxylic acids and derivatives	Amino acids, peptides, and analogues			55.4	80.4	M+H	C10H20N2O4	-1.10619	207939	210771	214730	210432	213744	213587	151471	198534	296577	160905	428315	292203	344275	360830	245191	130162	182187	165759	198325	179917	311234	126205	138807	135580	178704	209373	216465	167728	241892	192689	159349	268104	488153	179491
4.43_192.0767m/z	192.077	4.42725	pos	Carbendazim	68667	Organoheterocyclic compounds	Benzimidazoles	2-benzimidazolylcarbamic acid esters		C10897	55.4	87.9	M+H	C9H9N3O2	-0.351986	4134.71	3534.1	3722.1	3822.1	3537.92	3213.92	1181.77	3468.73	9969.43	3396.45	1832.57	4241.44	3440.07	2484.15	7616.83	3301.68	16233.6	2623.44	2670.4	8739.84	10758.1	2711.33	2530.54	3648.7	4564.08	6448.87	129535	2343.36	1477.78	1961.7	2620.4	547.696	6051.11	3907.24
6.71_308.2218m/z	308.222	6.70525	pos	Athanacalvic acid	LMFA01031032	Lipids and lipid-like molecules	Fatty Acyls	Fatty Acids and Conjugates			55.4	81.6	M+NH4	C18H26O3	-0.699498	78080.9	75856.4	75614.3	75148.3	72562.5	73290.4	14916.2	22579.3	11730.7	13752.5	12261.6	22510.7	10096.9	14395.1	12791.4	44750.7	58043.3	40541.5	19876.5	46481.6	49961	23056.9	43361.1	27079.7	39502.6	113552	159941	191261	255365	146728	169243	232713	156328	172236
7.46_362.2454n	363.253	7.4569	pos	1a,1b-dihomo-15-deoxy-delta-12,14-PGD2	LMFA03010159	Lipids and lipid-like molecules	Fatty Acyls	Eicosanoids			55.4	81.9	M+H-H2O, M+H	C22H34O4	-0.799786	408891	406778	389291	378531	421212	455055	685732	318058	321550	763018	531682	952474	1.05933e+06	409361	1.62899e+06	181886	485968	728726	694748	107847	115698	128611	203946	147770	850409	63394	209507	112444	340707	665356	146825	259250	244893	68231.4
8.54_355.1537m/z	355.154	8.53977	pos	Xanthohumol	52097	Phenylpropanoids and polyketides	Linear 1,3-diarylpropanoids	Chalcones and dihydrochalcones		C16417	55.4	83.3	M+H	C21H22O5	-0.754709	18499.9	19277.8	20195.9	19775.6	19032	18446.6	10237	9347	6729.7	19441.1	13109.8	70509.2	41911	30052.2	14617.6	13470.8	2062.55	10396.9	25017.6	27374.7	2388.58	1742.96	15910.8	20197.5	29632.4	20081.2	64339.6	12538.9	7008.45	21476.6	14697.8	25280.4	8677.72	22664
0.64_129.0790n	147.113	0.64035	pos	CYCLOLEUCINE	44142	Organic acids and derivatives	Carboxylic acids and derivatives	Amino acids, peptides, and analogues		C03969	55.3	82.2	M+H, M+NH4	C6H11NO2	0.313189	602311	652156	657369	652139	648615	671389	871581	1.48317e+06	1.44288e+06	718190	1.61049e+06	889080	766845	630966	940008	1.02894e+06	977438	788787	973603	663093	1.85456e+06	1.26968e+06	1.40695e+06	891598	945443	1.0238e+06	460225	782524	681937	962888	1.2477e+06	618947	844812	605048
1.18_314.1232m/z	314.123	1.18067	pos	Tyramine glucuronide	HMDB0010328	Organic oxygen compounds	Organooxygen compounds	Carbohydrates and carbohydrate conjugates	**	C03033	55.3	83.4	M+H	C14H19NO7	-0.667115	73219.4	68992.1	69971.1	62826.4	71414	72082.4	65508	140597	112197	35014.5	188481	72701.4	106753	78272.6	116615	73574.4	86706.2	52289.5	29942.5	15032	316056	52448.2	81142.3	44258.4	54423.4	52777.8	52433.7	77706.6	132029	160798	59985.9	100235	223047	52248.3
10.25_415.3204m/z	415.32	10.2509	pos	Setariol	95963	Lipids and lipid-like molecules	Steroids and steroid derivatives	Hydroxysteroids	*		55.3	84.6	M+H	C27H42O3	-0.753858	420205	430124	440453	439773	442094	434153	531832	370705	455837	473985	555930	260505	328204	616528	505691	501825	776113	343868	380244	482599	552489	524423	798704	643089	832583	439127	247849	254756	272954	428224	273967	329167	365304	337394
10.98_457.3310m/z	457.331	10.9756	pos	(3beta,17alpha,23S,24S)-17,23-Epoxy-3,24,29-trihydroxy-27-norlanost-8-en-15-one	HMDB0035144	Lipids and lipid-like molecules	Prenol lipids	Triterpenoids	*		55.3	81.8	M+H-H2O	C29H46O5	-0.591467	584896	565650	605440	579589	579280	584286	551921	526016	447440	804721	626156	421899	728062	686167	575663	391643	460661	795280	818720	292193	416139	578053	557426	290469	613265	321423	308511	338438	522679	292995	311468	220881	968349	516564
2.37_220.1542m/z	220.154	2.37477	pos	Miglustat	85381	Organoheterocyclic compounds	Piperidines	Unclassified			55.3	80.7	M+H	C10H21NO4	-0.806925	210533	206926	207621	208119	205440	202380	42651.3	283845	171486	83274.8	659419	343169	302655	212690	360045	260335	166858	132167	204450	39618.7	309645	41635.2	49012.6	365919	108091	184243	186068	315785	550352	396710	180757	260407	56283.9	168928
5.95_280.1906m/z	280.191	5.95377	pos	Serratine	67996	Unclassified	Unclassified	Unclassified			55.3	80.9	M+H	C16H25NO3	-0.520596	81203.6	74892.4	80316.8	75891.4	73570.1	72960.1	18025.8	10032.8	15785.8	14964.6	9712.37	24889.5	6583.35	13478	7237.7	41593.3	30517.4	39093.8	16019.8	48554.4	23009.2	18897	38312.3	25509.4	25614.6	180589	192216	235326	245982	138452	134710	188893	336651	148093
6.12_373.1281m/z	373.128	6.11695	pos	3,4,5-trihydroxy-6-(2-hydroxy-1,2-diphenylethoxy)oxane-2-carboxylic acid	HMDB0135201	Phenylpropanoids and polyketides	Stilbenes	Stilbene glycosides			55.3	82.6	M+H-H2O	C20H22O8	-0.124097	24749.2	24803.5	25480.9	25158.5	25223.5	24983.2	4729.11	3113.09	14861.9	1845.67	17288.8	388304	34289.1	58292	2850.85	3661.96	16819.8	9873.28	6480.71	22164.4	1627.63	3186.65	4317.89	20340.9	8072.6	7520.3	113748	6475.48	3283	9731.24	18541.3	77542.9	11813.1	4458.86
6.45_594.3411n	595.348	6.44735	pos	(-)-Stercobilin	HMDB0240259	Organoheterocyclic compounds	Tetrapyrroles and derivatives	Bilirubins	***		55.3	78.3	M+H, M+Na	C33H46N4O6	-1.03318	4.04588e+07	4.02318e+07	4.05428e+07	4.02148e+07	4.08146e+07	3.97738e+07	4.70009e+07	4.22903e+07	3.79983e+07	4.73116e+07	4.11618e+07	5.66466e+07	4.65717e+07	3.41157e+07	3.77398e+07	4.12514e+07	4.83708e+07	4.06925e+07	4.19884e+07	4.37608e+07	2.49996e+07	3.39794e+07	2.72897e+07	3.72258e+07	3.93347e+07	2.60867e+07	3.6561e+07	3.5493e+07	4.44615e+07	3.89975e+07	4.50697e+07	3.60705e+07	1.83325e+07	2.94748e+07
6.77_392.3154m/z	392.315	6.77183	pos	(20S,22E)-3beta-Hydroxy-5alpha-chol-22-en-24-oic Acid	LMST04010324	Unclassified	Unclassified	Unclassified			55.3	84.6	M+NH4	C24H38O3	-1.46015	22519.9	24640.7	24078.7	23823.8	22261.8	21841.3	126.557	31947.9	18.9531	10671.9	1107.51	2498.03	656.291	11300.7	8937.77	6210.32	15.2707	85.3749	0.0259549	0.132769	538392	116427	9161.25	1.34807	8.09205e-06	0.956965	20.9481	3880.47	26.2786	8760.96	0.107889	1987.62	11381.7	4.00801
8.02_249.1846m/z	249.185	8.02415	pos	5-Pentyl-2-furanheptanoic acid	HMDB0112092	Lipids and lipid-like molecules	Fatty Acyls	Fatty acids and conjugates			55.3	81.8	M+H-H2O	C16H26O3	-1.02969	93624.7	93672.2	96054.4	93020.9	98013.1	93117.9	102137	68891.8	172675	92860.2	145102	149200	37845.1	142452	87667.3	123408	88914.8	61764.5	121815	94123.7	84283.9	127171	121275	92287.3	103136	107366	114044	76711	100838	91938.5	71465.1	61394.2	129992	61202
10.83_390.2765n	373.273	10.8292	pos	3alpha,12beta-Dihydroxy-5beta-chol-6-en-24-oic Acid	LMST04010221	Unclassified	Unclassified	Unclassified			55.2	82.2	M+H-H2O, M+NH4, M+Na	C24H38O4	-1.27932	1.93061e+06	2.00531e+06	1.87914e+06	1.99918e+06	1.95874e+06	1.8378e+06	3.35576e+06	2.57474e+06	1.27898e+06	3.23295e+06	2.24526e+06	904337	1.60094e+06	2.05066e+06	1.40543e+06	2.49412e+06	2.27527e+06	1.73747e+06	2.32696e+06	1.63131e+06	2.50962e+06	3.01123e+06	3.51742e+06	2.45316e+06	5.70364e+06	1.4909e+06	1.13797e+06	1.68475e+06	1.5123e+06	1.6543e+06	1.46125e+06	939447	1.05367e+06	1.79185e+06
12.83_326.3049m/z	326.305	12.8337	pos	Oleoyl Ethanolamide	24103	Organic nitrogen compounds	Organonitrogen compounds	Amines			55.2	81	M+H	C20H39NO2	-1.291	373052	377349	384302	398253	393037	384175	123578	1.00311e+06	231051	148389	166252	190869	1.58245e+06	389162	1.77861e+06	101853	178471	148470	47486.6	6244.4	81890.6	94947.9	9690.04	42787.4	102416	166948	287858	243075	146155	62603.2	164346	139718	744395	289327
12.97_418.3079n	419.315	12.9661	pos	(20S)-1alpha,20,25-trihydroxy-24-norvitamin D3/(20S)-1alpha,20,25-trihydroxy-24-norcholecalciferol	LMST03020064	Lipids and lipid-like molecules	Sterol Lipids	Secosteroids			55.2	83.3	M+H-H2O, M+H	C26H42O4	-0.959818	255010	284593	261316	280953	283286	291000	189102	555683	173574	252095	144201	62210.5	275063	161255	223193	133138	99880.9	317163	213734	43243.1	147930	384305	69269.8	112575	92712.1	151460	65956.6	178822	106835	109961	114791	95831.8	143576	306692
2.26_324.1803m/z	324.18	2.2643	pos	Achillicin	HMDB0036487	Organoheterocyclic compounds	Lactones	Gamma butyrolactones			55.2	79.9	M+NH4	C17H22O5	-0.805879	283169	258046	276862	246709	270083	256970	127513	234676	165391	193084	109114	148817	191555	171733	230532	203250	90349.9	134630	182122	136365	212708	185177	193426	123723	115844	215315	111844	161285	148930	226213	183777	181246	149494	183348
3.21_146.0600m/z	146.06	3.21492	pos	Indole-3-carboxaldehyde	67018	Organoheterocyclic compounds	Indoles and derivatives	Indoles		C08493	55.2	83.3	M+H	C9H7NO	-0.13734	9559.92	10101.8	10545.6	10965.1	10873.7	12267	31523.5	7070.74	7662.01	7192.44	9808.68	13746.4	9633.52	14561.6	10359.5	7614.28	25302.9	8293.95	20107	27484.5	9016.66	7136.39	9761.86	12833.4	32748.1	4970.03	11078.2	7506.58	22716.2	6040.68	6634.38	12859.9	8082.3	19575.7
4.50_217.1586m/z	217.159	4.50217	pos	Procurcumenol	HMDB0036427	Lipids and lipid-like molecules	Prenol lipids	Sesquiterpenoids	*		55.2	84.1	M+H-H2O	C15H22O2	-0.575802	8940.27	7638.86	8646.7	8573.74	8670.44	8472.38	8529.98	10177.4	34142.9	15729.6	6042.9	8413.56	3226.74	10212.6	3406.83	4777.56	663.799	2848.93	4476.78	6642.16	7786.96	8040.86	2978.9	4338.06	2390.87	5075.94	5894.67	7766.81	8837.14	2253.1	24097	3452	8351.71	14686.5
5.21_180.1149n	181.122	5.20585	pos	Dihydroactinidiolide	90552	Organoheterocyclic compounds	Benzofurans	Unclassified			55.2	79.3	M+H-H2O, M+H	C11H16O2	-0.481261	361665	366964	369505	374083	370425	368927	489449	508609	421023	509241	400454	475224	483684	450808	493058	424729	418808	388301	391647	399387	376708	340058	389970	460673	352197	390811	434954	469329	471226	453815	417570	444872	324428	430048
8.02_479.3483m/z	479.348	8.02415	pos	Soyasapogenol E	HMDB0034652	Lipids and lipid-like molecules	Prenol lipids	Triterpenoids	*	C17420	55.2	87.2	M+Na	C30H48O3	-2.70573	47340.8	50566.9	45299	44497.5	44701.2	45225.9	4402.93	8824.66	1232.24	1968.06	2372.43	263.461	1870.96	2042.44	2387.11	17165.6	14933.5	14986.5	3583.83	21940	18111.4	4177.1	15467.3	6163.35	11285.6	61638.7	66785.9	111737	157362	110804	151265	158545	96711.5	135671
8.70_363.2526m/z	363.253	8.70197	pos	7(S),17(S)-dihydroxy-8(E),10(Z),13(Z),15(E),19(Z)-Docosapentaenoic Acid	64758	Unclassified	Unclassified	Unclassified			55.2	82.2	M+H	C22H34O4	-1.18031	78697	71318	76445	76006.3	71875.6	76527.3	155382	63400.4	77992.3	104835	74964.7	67403	106172	101213	76446	67196.3	91958.9	102408	73823.1	50581.9	91245.2	88541.4	92747.2	52159.6	81131.9	29426.2	31541.6	35000.7	81516.8	48255.1	38272.9	41462.9	41750.4	31562.4
9.39_400.2612n	401.269	9.3927	pos	Ophiobolin A	41265	Lipids and lipid-like molecules	Prenol lipids	Isoprenoids		C09145	55.2	79.2	M+H, M+Na	C25H36O4	-0.280522	43702.2	44560.5	44528.9	45295.8	43238	42763.5	67565.5	70886.6	53779.1	81542.3	61410.3	41613.6	77076.7	71449.9	52854.1	50105	35117.1	25404.1	71463.2	51336.1	49641.6	38394	45502.4	57917.1	61899	38735.7	40977.7	38646	33717.4	67998.2	33837.8	43948.6	48921.9	38258.7
11.40_363.2540m/z	363.254	11.3962	neg	16,16-dimethyl-PGA1	4122	Lipids and lipid-like molecules	Fatty Acyls	Eicosanoids			55.1	79.9	M-H	C22H36O4	-0.168229	94707.8	95005	94909.5	92370.1	87475	91471.2	159029	182186	204468	70423.3	71039.5	12474.7	156003	29308	110844	39404.4	37515.3	49802.4	38567.5	7935.64	53153.4	141132	18305.9	16455.6	30100.4	30058.8	16867	27247.5	50606.6	23436.5	20603	15215.1	73381.2	71485.2
11.79_330.2998m/z	330.3	11.7948	pos	Dihydroceramide	58540	Organic acids and derivatives	Carboxylic acids and derivatives	Carboxylic acid derivatives	**	C12126	55.1	83.6	M+H	C19H39NO3	-1.46984	16508.6	16595	16229.8	15843.8	15027.2	14427.1	2856.92	11410.9	45398.8	6755.65	32843	252.182	8729.09	10868	8.09205e-06	144.129	2506.98	14297.9	8434.3	217.992	2100.93	47181.2	2666.21	6130.98	2866.77	28818	5932.29	10053.9	4159.24	584.781	11789.7	2136.21	59287.1	3370.93
13.01_440.3650n	423.362	13.0126	pos	3beta-3-Hydroxy-18-lupen-21-one	HMDB0035355	Lipids and lipid-like molecules	Prenol lipids	Triterpenoids	*		55.1	83.2	M+H-H2O, M+H	C30H48O2	-0.947769	696963	667249	675573	675724	675918	634963	577564	509837	466402	601583	216573	97526.8	798006	524839	432148	267121	306903	658123	277381	50752.5	107000	1.17277e+06	86530.1	338312	278880	325370	607366	430307	401482	254172	325289	557083	505047	305582
13.29_262.2294n	263.237	13.2866	pos	6-[3]-ladderane-1-hexanol	LMFA05000065	Lipids and lipid-like molecules	Fatty Acyls	Fatty alcohols			55.1	81.4	M+H-H2O, M+H	C18H30O	-1.13008	57406.6	59781.6	60956.8	63223	60133.7	61085.7	39679.9	55605.5	51832	47810.4	38552.2	19186	91694.3	42850	98336.5	20358.9	49703.6	41003.5	25308.4	5259.52	2912.18	45198.8	7740	21402.2	28382.6	30255.5	40578.1	37021.8	37367	23802.8	21929.2	42904.2	93188.2	76700
13.54_413.3409m/z	413.341	13.5385	pos	(2beta,3alpha,9alpha,24R)-Ergosta-7,22-diene-2,3,9-triol	HMDB0037914	Lipids and lipid-like molecules	Steroids and steroid derivatives	Ergostane steroids	*		55.1	83.2	M+H-H2O	C28H46O3	-1.1762	43029.7	45079.1	43597.8	40495.3	38994.9	40457.4	25961.8	55986.9	26002.2	80880.7	14996.1	2799.74	31436.1	33885.9	35977.1	19695.7	22288.9	19258.1	24479.3	2354.8	10326.4	42185	2215.08	55180.6	16154.8	37104.8	41213.6	21956.7	10601.9	28400.9	17249.7	28689.4	92285.2	45718.6
4.98_153.0181m/z	153.018	4.97905	neg	2,6-Dihydroxybenzoic acid	HMDB0013676	Benzenoids	Benzene and substituted derivatives	Benzoic acids and derivatives	***		55.1	86.9	M-H	C7H6O4	-7.70076	31760.9	32367.1	30703.4	31987.4	31085.9	31762.9	39910.7	15950.1	45421.2	34026.2	60597	62738.6	29645.7	43857	31146.5	28400.5	41920.4	27144.9	30260.6	43293.2	6766.64	15524.6	42050.4	34149.1	49326.1	42993.2	36102.6	31109.3	28418.2	23987.1	12061.8	38795.5	61422.3	18533.1
6.37_315.1224m/z	315.122	6.36843	pos	7-Hydroxyenterolactone	96061	Lignans, neolignans and related compounds	Furanoid lignans	Tetrahydrofuran lignans			55.1	80.3	M+H	C18H18O5	-0.99545	310505	312155	316815	311895	300760	307746	298238	200736	177517	600438	341960	540560	299344	391201	244942	397610	411215	386300	465956	412294	36673.2	136186	256331	428899	557348	294402	375274	404193	432445	228872	296147	242070	342322	362425
7.82_479.3480m/z	479.348	7.82447	pos	beta-Elemolic acid	HMDB0034961	Lipids and lipid-like molecules	Prenol lipids	Triterpenoids	*		55.1	85.8	M+Na	C30H48O3	-3.39127	69957.9	62542.2	62441.1	65283.9	62290.1	58683.4	12072.4	11977.1	6960.32	11846.5	6721.08	5257.5	7232.92	8915.74	5992.13	31344	27270.3	29590.3	13243.7	36526.4	39210.9	12427.5	34599.3	17542.1	23436.7	82142.3	93053.6	154970	208347	158334	166593	220339	117610	177164
8.31_479.3482m/z	479.348	8.31402	pos	3alpha-3-Hydroxytirucalla-7,24-dien-21-oic acid	HMDB0034962	Lipids and lipid-like molecules	Prenol lipids	Sesquiterpenoids	*		55.1	87.7	M+Na	C30H48O3	-3.0881	59786.8	63889.4	65888.6	63394.2	57528.3	59292.1	6221.45	5964.04	2803.02	5636.88	3484.84	1740.03	4968.44	3919.72	2988.11	16091.3	15758.6	16766.9	6555.75	27899.5	25033.3	4432.23	21866.5	8122.4	12484.2	84896.5	89398.2	151679	213904	148228	205754	255133	121387	175727
0.70_112.0508m/z	112.051	0.695817	pos	Cytosine	HMDB0000630	Organoheterocyclic compounds	Diazines	Pyrimidines and pyrimidine derivatives	***	C00380	55	82.5	M+H	C4H5N3O	2.34504	304546	301533	295596	295194	300132	307919	429695	564273	273978	198102	917147	776994	379997	619457	654674	245222	371847	94674	217729	147486	101360	136234	170235	208720	876255	295264	196760	555063	96011	809114	774747	326705	419057	79814
1.10_243.0618m/z	243.062	1.10405	neg	Uridine	90	Nucleosides, nucleotides, and analogues	Pyrimidine nucleosides	Unclassified	**	C00299	55	79.7	M-H	C9H12N2O6	-1.78403	197997	178903	202397	183683	181140	185039	251664	131395	805484	188503	366321	132705	111897	129615	114160	273839	221045	694442	259317	371649	242396	327877	615606	304565	160882	433143	264828	293622	528331	146492	105652	396213	168121	187620
10.38_426.2611m/z	426.261	10.383	pos	PE(14:0/0:0)	40777	Lipids and lipid-like molecules	Glycerophospholipids	Glycerophosphoethanolamines			55	78.6	M+H	C19H40NO7P	-0.868941	140517	142070	141262	144202	142470	135546	155974	76359	472370	73372.2	286202	30490.3	60812.7	97970.1	150832	58535.3	61859.6	95477.6	34193.8	21884.7	38480.6	152331	62008	60572.8	86583.6	187790	56477.6	82671.2	34970.5	22600.6	28044.2	55425.7	497088	62277.2
11.21_303.2315m/z	303.231	11.2076	pos	20-HETE	LMFA03060009	Lipids and lipid-like molecules	Fatty Acyls	Fatty acids and conjugates	**	C14748	55	83.7	M+H-H2O	C20H32O3	-1.14334	77906.6	79254.5	83551.9	83321.3	79608	83347.3	43516.8	77822.6	63739.6	70480.4	55362.6	61456.9	80681.1	68249	35519.9	49716.7	52746.6	53045.6	47467.3	46349.5	46072.5	107847	68169.4	44916.7	65184.6	84296.8	55509.1	39557.2	86140.8	35019	46507.3	54975.2	64636.9	47876.1
11.40_298.2505n	281.247	11.4023	pos	13S-HOME(11E)	LMFA02000094	Lipids and lipid-like molecules	Fatty Acyls	Octadecanoids			55	79.3	M+H-H2O, M+H	C18H34O3	-0.927921	677691	656010	687130	691718	696661	686019	575740	446222	1.60907e+06	556693	1.03492e+06	1.09406e+06	691231	534116	680013	306628	632169	331836	249966	299093	360634	586875	872777	369933	695544	577774	633239	400629	381951	297488	663919	381826	2.35496e+06	429079
11.74_554.3461m/z	554.346	11.7367	neg	PC(17:0/0:0)	LMGP01050024	Lipids and lipid-like molecules	Glycerophospholipids	Glycerophosphocholines	**	C04230	55	76.4	M+FA-H	C25H52NO7P	-0.44575	1.85733e+06	1.86812e+06	1.75849e+06	1.76682e+06	1.68316e+06	1.76345e+06	1.36239e+06	1.62521e+06	2.35446e+06	990222	1.05486e+06	209125	4.3853e+06	958481	2.66111e+06	726059	1.03082e+06	1.34075e+06	576909	54527.8	2.36267e+06	1.71941e+06	907869	445355	368239	1.34509e+06	673561	1.16313e+06	840777	289011	367133	473190	2.99957e+06	1.31706e+06
11.84_296.2349n	297.242	11.8395	pos	Avenoleic acid	LMFA02000054	Lipids and lipid-like molecules	Fatty Acyls	Lineolic acids and derivatives	*		55	79.1	M+H-H2O, M+H	C18H32O3	-0.776352	2.01238e+06	2.02728e+06	2.09197e+06	2.05849e+06	2.02594e+06	1.97144e+06	2.1889e+06	2.06829e+06	2.3624e+06	2.91624e+06	2.4127e+06	1.50533e+06	3.38219e+06	2.92436e+06	3.27255e+06	1.51193e+06	2.13132e+06	1.71997e+06	1.05129e+06	1.28881e+06	554973	1.13161e+06	2.58803e+06	962858	2.77366e+06	1.2339e+06	1.48546e+06	1.48624e+06	1.84616e+06	975769	769429	1.21828e+06	2.05324e+06	2.07202e+06
12.11_393.2995m/z	393.299	12.1131	pos	Hyodeoxycholic acid	5701	Lipids and lipid-like molecules	Steroids and steroid derivatives	Bile acids, alcohols and derivatives	*		55	81.4	M+H	C24H40O4	-1.18724	120832	112896	119791	121285	123284	122445	213469	248928	301369	63636.8	84533.9	12692.6	318697	15978.8	96324.4	36363.6	20699.5	34615.3	43304.9	2336.91	30545.9	111330	4826.48	14266.9	21103.9	18448	15308.5	23776.2	60622.3	27374.5	33143.9	8985.57	70338	62594.3
12.17_205.1949m/z	205.195	12.171	pos	beta-Farnesene	91114	Lipids and lipid-like molecules	Prenol lipids	Sesquiterpenoids	*		55	80.3	M+H	C15H24	-0.917376	20169.8	21357.3	22294.3	22207.7	26069.3	22737.1	5761.99	33680.7	14420.5	16415.6	10810.3	12885.4	9526.84	12064.1	7588.89	8966.17	8673.9	4910.35	9603.23	6554.39	5681.63	13518.6	3093.24	7290.86	10250.5	9389.41	8157.75	8249.98	14058.7	4925.87	18760.1	7325.03	20344.7	17159.5
12.73_281.2472m/z	281.247	12.7258	pos	13R-HOME(11E)	LMFA02000093	Lipids and lipid-like molecules	Fatty Acyls	Octadecanoids			55	81.3	M+H-H2O	C18H34O3	-0.986306	23615.3	25846.2	25753.5	27020.6	26146	30154.8	13171.9	10204.1	21018.5	20186.6	26104.6	8882.93	17298.6	21117.3	20656.1	4937.09	12485.6	11072.1	5670.04	1718.65	2975.24	12429.4	2984.23	15703.9	10699.4	20251.9	38307.8	15044.1	6478.04	5242.55	23016.3	15443.2	184268	15631.5
3.82_273.0966m/z	273.097	3.81858	pos	Osmundalin	HMDB0031304	Organic oxygen compounds	Organooxygen compounds	Carbohydrates and carbohydrate conjugates			55	81.2	M+H-H2O	C12H18O8	-0.915075	38422.1	38438	38420.1	38734.7	38143.2	37785.8	160.464	123.427	156.381	168.214	88.5757	130.193	78.721	450.067	66.7924	70464.2	74370.5	60959.5	86077.6	73656.9	249487	131177	105284	102964	117979	8839.21	14254.4	18845.6	14297.7	18195.2	18487.3	18103.1	4022.26	12886
7.05_319.2265m/z	319.227	7.0534	pos	14,15-DiHETE	HMDB0010204	Lipids and lipid-like molecules	Fatty Acyls	Eicosanoids	*		55	85.2	M+H-H2O	C20H32O4	-0.768367	57059.7	53198.2	53296.9	53837.1	52014.1	55504.9	64678.1	75703.8	65000.3	67827.1	57433.3	71875.8	44009.8	69314.7	50830.3	55885.7	46061.9	27208	52063.7	51540.1	57164	53218.2	55236.2	39324	54006.2	47636.1	40962.2	43527	53666.9	36206.7	64920.2	44499.9	46247.3	34871.3
7.07_333.2058m/z	333.206	7.06965	pos	Gibberellin A14 aldehyde	41222	Lipids and lipid-like molecules	Prenol lipids	Isoprenoids		C11853	55	83.3	M+H	C20H28O4	-0.755112	58459.4	56753.2	54430.9	59176.5	57985.2	58849.1	72366.7	79918.9	70976.6	75793.5	55497.2	58788.8	57001.7	65822.1	82542.4	51333.1	40031.3	54013.5	46818.5	52078.4	49303.6	53111.4	53431.1	48228.5	51334.7	59876.3	53471.6	71600.4	68035.9	48764.2	53344.8	52096.8	42733.4	50338.2
7.32_348.2299n	349.237	7.31503	pos	15(R)-15-methyl Prostaglandin A2	45405	Unclassified	Unclassified	Unclassified			55	79.3	M+H, M+NH4	C21H32O4	-0.388124	35719	36229.5	36528.4	37433.5	35845.8	37247.4	68308.8	33199.6	26943.2	56163.7	52689.5	50275.8	35014.7	100150	73824.6	27962.6	20733.4	24520.5	14306.9	15160.1	81228.6	44083	67915.1	32788.6	73915.8	34374.8	32445.6	15983.6	16698.9	30736.3	15406.6	22622	12107.9	18083.7
7.58_387.2527m/z	387.253	7.58478	pos	12α-Hydroxy-3-oxochola-4,6-dien-24-oic Acid	42828	Unclassified	Unclassified	Unclassified			55	86.6	M+H	C24H34O4	-0.731967	139319	138185	138432	141019	143222	144029	203074	173191	134335	195209	154815	108977	150919	207146	138012	130666	112847	129196	166535	141804	130269	143516	150678	239472	222058	95097.1	113027	104825	102262	225183	124243	135800	119232	113222
7.95_351.2527m/z	351.253	7.94772	pos	(10)-Gingerol	71736	Benzenoids	Phenols	Methoxyphenols		C17496	55	79.2	M+H	C21H34O4	-0.884577	227840	233175	227058	233210	220691	230321	193257	305928	407149	177037	303287	597913	190231	92593	93452.1	223057	256104	137435	398188	136299	441949	79470.4	264205	97478.5	91174	273538	101700	201637	332045	120718	447245	334475	213019	144986
9.13_243.1597m/z	243.16	9.12935	neg	1,11-Undecanedicarboxylic acid	6622	Lipids and lipid-like molecules	Fatty Acyls	Fatty acids and conjugates	*		55	80.1	M-H	C13H24O4	-1.77596	33997.2	34319	33979.7	35697.4	34586.1	35484.4	33837.5	45094.7	67044.5	32855.5	26891.7	20328.8	20913.3	16303.8	31174.1	52286.7	24100.8	37206	31871.4	33035.4	53347.9	58890.4	52533.4	32582.9	33071.4	45402.8	25226.9	23568	39609.5	34035.3	27539.5	23872.1	42066.2	29624.7
0.70_504.1688n	527.158	0.695817	pos	1-Kestose	44694	Organic oxygen compounds	Organooxygen compounds	Carbohydrates and carbohydrate conjugates		C03661	54.9	80.2	M+Na, M+K	C18H32O16	-0.490621	235086	218816	237473	244126	235177	220488	394462	19987.6	1.61395e+06	59468.5	1.08732e+06	355362	42183.8	222558	40270.1	55972.2	190048	67766.4	85268.5	450356	1261.34	56067.2	435689	116277	140317	345651	305881	33735.2	56308.4	38023.4	16238.2	99367.1	690639	60227.6
0.74_310.1129m/z	310.113	0.737433	pos	N-Acetyl-b-neuraminic acid	5764	Unclassified	Unclassified	Unclassified			54.9	80	M+H	C11H19NO9	-1.10037	476813	476490	487120	485194	458366	482432	585448	476093	914187	444624	1.37508e+06	395891	368568	212033	351678	659120	565611	657236	493421	700650	881303	899899	708922	548545	287597	1.02263e+06	460653	741496	349827	809032	446382	1.43764e+06	749820	509047
1.11_106.0688m/z	106.069	1.11108	pos	3-Methylthiopropanamine	65962	Unclassified	Unclassified	Unclassified			54.9	81.8	M+H	C4H11NS	2.79679	18848.7	16553.7	15887	15835.3	15830.3	17386.1	4653.82	14749.4	27614.7	7954.4	72307.1	22695	8146.77	18242.6	29882.1	38816.8	10295.9	12163.3	40693.8	20903.9	11635.7	9290.87	11059.2	50886.8	25840	43913	7920.11	14625.9	15385.2	15370.1	18784.7	11472.7	3690.38	10598.4
1.36_160.0967m/z	160.097	1.36203	pos	Calystegine A7	91527	Alkaloids and derivatives	Tropane alkaloids	Unclassified			54.9	79	M+H	C7H13NO3	-0.701294	33477.2	32763.7	35094.9	34045.4	33056.5	34915.7	74005.8	25966.8	75456.8	49856.4	68093.8	44237.8	28335.8	51867	59982.1	46661.4	39677.4	43598.5	41637.1	53455.3	15551.6	40793	60799.2	45852.1	60831.9	50574.4	32956.9	29727.2	30815.7	22616.7	16480.1	25720.1	46301.7	27685.6
1.75_177.1022m/z	177.102	1.75258	pos	Serotonin	74	Organoheterocyclic compounds	Indoles and derivatives	Tryptamines and derivatives	**	C00780	54.9	78.2	M+H	C10H12N2O	-0.415992	37464.5	36969.2	37784.4	36065	37309.5	37514.7	22670.8	85134.6	27581	28417.5	47974.7	139289	49867.4	47228.3	25635.8	18961.3	35061.7	22453.1	28276.3	26061.3	59766.4	28918.8	30393.6	23257.4	29262.8	42503.3	38874.9	20623.3	14764.9	37106.7	44465.8	51127.5	41980.8	12824.6
10.76_335.2226m/z	335.223	10.7564	neg	PGA1	407	Lipids and lipid-like molecules	Fatty Acyls	Eicosanoids	*	C04685	54.9	79.6	M-H	C20H32O4	-0.630244	80051	79536.9	81805.3	80534	76130.6	76685.7	123192	131122	157860	109741	96351.3	29713.3	101864	61426.4	130511	59320.1	52707.6	63526.8	38893.5	32590.3	91596.8	116391	54744.7	32264.6	70925	42418.6	27197.1	34454.4	51913.4	39276.1	18217.6	26811.6	68713.5	72709.3
12.05_375.2890m/z	375.289	12.0539	pos	3-keto Petromyzonol	45670	Unclassified	Unclassified	Unclassified			54.9	84	M+H-H2O	C24H40O4	-1.02951	19527.3	19142.7	13843.6	21320.6	23525.4	22565	20400.7	14901.3	22789.4	23886.5	14522.5	3954.73	23188.4	9757.65	11213.9	5132.46	20437.2	5018.94	5527.53	1677.2	8230.98	30493.5	31485.1	11500.2	42444.8	8065.39	2186	3524.86	7673.96	4436.89	5633.31	2820.48	18954.5	10174.8
3.01_237.1595m/z	237.159	3.00873	pos	Procaine	43314	Benzenoids	Benzene and substituted derivatives	Benzoic acids and derivatives		C07375	54.9	81.3	M+H	C13H20N2O2	-1.2196	22221.8	21382.1	21514.7	21229.7	20801.3	20976.4	8088.01	4535.84	6600.47	7994.48	11930	52710.9	6053.54	6593.9	2743.54	20546.7	26655	24405.2	18839.6	35921.5	1679.42	3813.06	7872.94	12014.5	8463.63	17708.2	142660	30199.5	30923.1	21335.1	13969.8	49300.5	22311.6	26588.7
4.21_253.1797m/z	253.18	4.21338	pos	Dendrobane A	53561	Lipids and lipid-like molecules	Prenol lipids	Isoprenoids			54.9	77.7	M+H	C15H24O3	-0.653778	15390	16709.9	15385.1	16616	16022.4	15881.8	7592.56	23383.2	42338.7	21240.7	3777	11881.6	4702.39	19037.5	3884.98	10819.8	2638.64	4521.32	7804.82	10776	15758.3	18323.6	5857.86	6664.91	5973.98	7886.53	12974.3	18623.7	13701.3	8593.11	56993.2	10145	15071.3	27978.1
5.34_178.0994n	179.107	5.3356	pos	2-Phenylpropyl acetate	71847	Unclassified	Unclassified	Unclassified			54.9	76.9	M+H-H2O, M+H	C11H14O2	0.0500887	131245	134765	127036	132065	135315	139790	160617	151709	171115	168563	198043	149360	106067	165013	311156	128882	118808	113156	143911	142581	180445	184722	158008	136071	247666	125416	136853	120623	116410	131060	112783	112852	105184	128330
7.55_329.0666m/z	329.067	7.55112	neg	Jaceosidin	LMPK12111235	Lipids and lipid-like molecules	Polyketides	Flavonoids	***		54.9	78.6	M-H	C17H14O7	-0.170163	53950.8	55495.2	54171.1	55074.6	52996	54980.5	51085	35207.5	51047.6	58508.9	48936	222567	73722.2	115177	106894	42931.3	56098.9	96367	51095.3	52421	28375.4	22611.4	66953.6	35761.5	67507.5	30874.9	77090.6	47475	32008.4	35206.1	15161.7	55280.1	53277.8	68463.3
0.72_132.0768m/z	132.077	0.723567	pos	Creatine	7	Organic acids and derivatives	Carboxylic acids and derivatives	Amino acids, peptides, and analogues	**	C00300	54.8	82.9	M+H	C4H9N3O2	0.155701	121289	110577	110649	112780	114291	116378	97209.9	86730.6	145344	121259	168475	113138	413571	127638	184721	39099.3	53138.2	32479.1	50076.6	48710	31030.9	48466.4	56390.6	31002	46414	123783	45234.7	25570.4	53806.3	26753.3	17676.7	98449.7	83306.6	49450.7
10.05_295.2266m/z	295.227	10.0548	pos	12,13-Epoxy-9,15-octadecadienoic acid	87400	Lipids and lipid-like molecules	Fatty Acyls	Fatty acids and conjugates	*		54.8	83.2	M+H	C18H30O3	-0.750638	266109	254065	247888	253047	252904	253575	145349	316837	169824	340786	227800	413749	329762	383788	223217	237320	225279	156689	144264	143337	124552	107786	157431	139520	210181	272590	370625	433703	350406	258084	407386	323816	382334	325213
10.67_461.2774n	462.285	10.6668	pos	17-phenyl trinor Prostaglandin F2α serinol amide	44883	Unclassified	Unclassified	Unclassified			54.8	79.2	M+H, M+Na	C26H39NO6	-0.789894	33519.9	28665.8	30261.5	27497.4	29842.7	28146.2	12434.2	42738.7	32663.6	44947.2	8832.33	15546.4	49827	24428.8	61852.5	27206.3	6675.42	16237	25167.4	16722.6	79317.4	42785.3	27617.2	6174.5	1694.42	44685.7	19166.5	23372.6	31042.9	39901.5	17486.7	32195.7	22226.3	19332
11.36_235.1690m/z	235.169	11.3595	pos	1-Hydroxyepiacorone	HMDB0030918	Organic oxygen compounds	Organooxygen compounds	Carbonyl compounds			54.8	79.8	M+H-H2O	C15H24O3	-1.12779	89517	87614.7	94709	93065.1	97626.2	96606.6	147392	125128	184009	173610	215471	195215	158954	151872	178569	98359.8	153009	155738	137191	131320	174297	117492	154490	127694	150655	91053.1	106929	108474	109567	110775	91888.7	101929	116097	93677.6
12.63_269.2472m/z	269.247	12.6292	pos	cis-7-Hexadecenoic Acid methyl ester	44957	Unclassified	Unclassified	Unclassified			54.8	79.1	M+H	C17H32O2	-1.18742	31332.9	33603	34488.4	36757.8	35867.5	35076.9	45272.5	30576.2	59329.2	45308.3	48653.1	27685.4	75347.5	63825.2	45468	9013.23	29663.4	19936.4	11489.9	4075.85	2924.74	25490.9	4455.71	18209.4	8583.9	14387.9	19413.6	17533.3	12656.1	6843.53	10854.2	19578.9	52015.1	27570.7
13.46_407.3152m/z	407.315	13.4579	pos	MG(22:4(7Z,10Z,13Z,16Z)/0:0/0:0)	HMDB0011584	Lipids and lipid-like molecules	Glycerolipids	Monoradylglycerols	*		54.8	82.6	M+H	C25H42O4	-0.985409	24706.9	25187.1	28814.5	28839.6	28707.2	25453.5	40663.8	31918.9	18078.7	33978.8	22906.4	1543.86	41597	6293.85	36873.7	8936.77	5024.05	17458.9	12347.4	995.999	1601.24	22272	255.839	9340.28	6581.55	11546.7	8466.85	11649.8	16562.4	7795.28	16181.9	2873.85	53013.8	19530.1
4.76_159.0651m/z	159.065	4.75725	neg	3-Methyladipic acid	HMDB0000555	Lipids and lipid-like molecules	Fatty Acyls	Fatty acids and conjugates	***		54.8	82.8	M-H	C7H12O4	-7.32344	452417	458455	460198	443925	452374	454171	910693	974736	611576	692278	586915	640076	698667	66271	91992.2	598980	392565	490086	478117	565282	263549	464469	616860	598779	64514.6	594897	319498	580280	663489	531808	99894.2	599929	425173	571854
5.16_252.1724n	253.18	5.16353	pos	Zedoarondiol	HMDB0036448	Lipids and lipid-like molecules	Prenol lipids	Sesquiterpenoids	*		54.8	76.8	M+H-H2O, M+H	C15H24O3	-0.511443	423050	407587	401911	421294	411060	414308	137246	176816	378311	130836	699534	757027	556826	2.55384e+06	2.19233e+06	149353	218605	55837.8	110078	210496	81088.3	74025.7	66307.2	108712	1.77198e+06	82269	609732	219721	111446	72243.8	1.63327e+06	375648	227582	127432
5.56_193.0497m/z	193.05	5.56333	neg	ferulic acid	4156	Phenylpropanoids and polyketides	Cinnamic acids and derivatives	Hydroxycinnamic acids and derivatives	**	C01494	54.8	82.9	M-H	C10H10O4	-4.7997	45211.4	42471.3	48118.3	45935.5	46212.8	45629.6	60906.1	13611.6	41934.3	34872.7	105636	85664.7	30750	41785.3	19716.5	34279.3	65049.8	53005.3	46887	92705.7	7822.88	18971.8	34149.7	52132.9	25593.8	62931.2	64800.7	45662.8	78143.4	48316.3	15876.6	95744.4	134604	56430.9
7.96_312.2297n	295.227	7.96203	pos	(±)9-HpODE	64785	Unclassified	Unclassified	Unclassified			54.8	80.9	M+H, M+NH4, M+H-H2O	C18H32O4	-1.2679	562113	548778	562055	560867	563836	563636	309247	821157	453621	683480	554563	1.02544e+06	699235	926319	461462	568626	425204	390122	311021	424595	297482	238857	383345	397529	514616	750508	788275	1.01988e+06	705771	597241	1.00183e+06	657321	818868	718717
1.35_132.1019m/z	132.102	1.34813	pos	L-Alloisoleucine	58006	Organic acids and derivatives	Carboxylic acids and derivatives	Amino acids, peptides, and analogues			54.7	80.8	M+H	C6H13NO2	0.275406	2.74822e+06	2.73266e+06	2.8075e+06	2.83223e+06	2.72975e+06	2.69792e+06	3.2999e+06	6.30036e+06	3.42713e+06	1.91194e+06	3.46803e+06	2.66252e+06	3.28359e+06	2.97202e+06	2.33456e+06	2.34606e+06	2.85404e+06	1.74987e+06	1.47318e+06	1.82828e+06	1.10475e+07	3.14952e+06	4.09324e+06	1.32321e+06	2.87425e+06	2.78943e+06	1.10328e+06	2.10245e+06	2.05243e+06	3.2518e+06	2.45449e+06	2.34188e+06	4.00474e+06	1.60159e+06
10.30_502.3297n	501.322	10.2956	neg	Medicagenic acid	HMDB0034551	Lipids and lipid-like molecules	Prenol lipids	Triterpenoids	*		54.7	76.1	M-H, M+FA-H	C30H46O6	0.448191	568963	587517	552583	573549	548072	533411	641382	646772	1.06651e+06	1.12252e+06	748432	385982	1.22802e+06	904550	1.15203e+06	635074	589576	519713	420934	409284	232656	697694	745581	322724	839602	378998	260518	363659	453215	349558	272374	234136	379977	397023
3.97_294.1446m/z	294.145	3.96902	pos	Gamma-glutamyl-Phenylalanine	86048	Unclassified	Unclassified	Unclassified			54.7	78.4	M+H	C14H19N3O4	-0.746757	43249.4	42993.1	45404.3	42918.9	43892.9	42747.2	35886.3	43729.1	47982	43201.2	70093.8	71456.1	68185.5	89087.2	53436.1	35111.3	41625.1	36440.7	41807.5	39232.1	46778.5	29022.1	29502.6	31797.8	35064.3	39974.4	55218	44827.5	51402.6	44624.3	30144.6	65625.8	68974.5	41775.6
5.22_459.1299m/z	459.13	5.2242	neg	4'-O-methyl-(-)-epicatechin-7-O-beta-glucuronide	HMDB0029183	Unclassified	Unclassified	Unclassified			54.7	81.2	M-H2O-H	C23H26O11	0.405835	29807.2	26073.2	27192.5	23105.8	23904.2	28395.4	9577.85	2114.18	6478.9	1027.24	8785.93	94040.6	27806.2	40928.5	2733.1	40277.7	40794.5	96272.7	7344.64	118104	5262.55	2887.87	6311.67	64946.9	34674.2	9256.3	36264.9	32059.2	36632.1	10487.4	29146.6	53172.4	16273.4	1445.36
7.42_340.1885n	321.171	7.4221	neg	11-dehydro-2,3-dinor-TXB2	LMFA03030013	Lipids and lipid-like molecules	Fatty Acyls	Eicosanoids			54.7	81.8	M-H2O-H, M+FA-H	C18H28O6	-0.215898	58370.5	55620.4	56581.1	58823.6	56282.8	55391	70615.3	67187.5	57075.1	49118.4	55104.9	47280.5	44795.6	51832.4	70482.7	57508	34986.7	46982.7	41125.5	45092.1	45783.9	47300	62581	40957.1	43105.6	64178.8	42741.3	64541.4	73984.2	45376.7	41894.9	49739.8	38949.3	55068.9
8.25_343.2629m/z	343.263	8.25363	pos	TrHA	LMFA01030853	Lipids and lipid-like molecules	Fatty Acyls	Fatty Acids and Conjugates			54.7	80.3	M+H	C23H34O2	-0.780758	66325.1	64503	67279.1	68910.8	72218.2	63948	125261	26831	42795.3	40052.8	95772.6	70204.7	48777	92649.4	22333.1	46003	106183	43904.8	147420	41371.7	29602.6	21663.7	61145.1	92025.3	389651	69767.2	36043.6	31080.2	22279.3	55370.1	88931	22384	62726.2	33505
8.35_468.3240n	491.312	8.34683	pos	16beta-16-Hydroxy-3-oxo-1,12-oleanadien-28-oic acid	95185	Lipids and lipid-like molecules	Prenol lipids	Triterpenoids	*		54.7	79.5	M+H, M+Na	C30H44O4	-0.00749419	182713	179894	177333	172710	173137	167351	195144	120922	133803	182123	184015	236669	160795	179521	150590	307278	266840	259649	297508	272543	116064	221202	256921	318108	328775	134726	166636	158058	169880	171052	187076	160004	118077	145083
4.27_192.0689m/z	192.069	4.27423	pos	N-Acetyl-DL-methionine	62466	Unclassified	Unclassified	Unclassified			54.6	78.9	M+H	C7H13NO3S	-0.151702	11461.4	11931	12070.8	11420	11543.9	11134.4	6562.58	17766.9	37391.1	4518.28	63975.8	21589.6	4401.96	12133.6	8356.07	10855.7	9850.26	7037.68	7557.9	11402.5	6769.4	10036.1	30522	16758.4	20399.3	22084.8	11604	7514.18	7374.6	7470.65	7211.57	9872.4	32898.3	3986.87
5.15_190.0500m/z	190.05	5.14997	neg	5-Hydroxyindoleacetic acid	2975	Organoheterocyclic compounds	Indoles and derivatives	Indolyl carboxylic acids and derivatives	**	C05635	54.6	89.9	M-H	C10H9NO3	-4.95814	393497	396295	395450	381505	385862	397597	1.19371e+06	143173	149650	46011	106112	484539	105956	358407	34187.6	221963	1.37501e+06	129236	1.14878e+06	1.54346e+06	6338.77	23485.2	55706.4	448242	529707	108594	534203	159064	1.05291e+06	41580.6	156820	479613	274192	1.08901e+06
5.21_208.1099n	209.117	5.20585	pos	(Z)-3-Oxo-2-(2-pentenyl)-1-cyclopenteneacetic acid	HMDB0030197	Organic oxygen compounds	Organooxygen compounds	Carbonyl compounds			54.6	75.7	M+H-H2O, M+H	C12H16O3	-0.231463	831882	826611	818536	841434	826405	826357	1.13385e+06	1.24655e+06	865476	1.1625e+06	864499	1.08284e+06	1.17199e+06	1.029e+06	1.13318e+06	938664	959966	856325	889489	894329	863017	742019	813494	1.04878e+06	702534	781816	890720	996586	1.01322e+06	1.05629e+06	945532	982313	548322	973012
6.21_381.1803m/z	381.18	6.21012	pos	Di-4-coumaroylputrescine	HMDB0033466	Phenylpropanoids and polyketides	Cinnamic acids and derivatives	Hydroxycinnamic acids and derivatives	***		54.6	78	M+H	C22H24N2O4	-1.47097	38750.3	39505.5	39382.9	39625.5	39600.5	39273.5	6060.77	12434.6	6593.24	10626.1	7643.74	36258.4	7726.88	52576.3	7321.13	30872.4	162743	167791	34564.9	29152.4	11133.8	6780.06	12522.9	12727.6	51847.7	20634.5	98016.4	26232.4	265884	34369.8	13165.1	31037.9	23377.3	33178.2
8.28_230.1516n	231.159	8.28332	pos	Dodecanedioic acid	5596	Lipids and lipid-like molecules	Fatty Acyls	Fatty acids and conjugates	*	C02678	54.6	76.8	M+H-H2O, M+H	C12H22O4	-0.901042	112732	106451	123076	116292	127203	96392.6	116510	64551.9	121935	78079.4	80260.6	39019	23768.2	18601.1	71174.8	124377	88008.6	86048.7	76943	87776.3	80749.7	302666	164915	68538.2	70235.4	239768	81896.3	116685	254936	99958.5	133303	92417.2	385416	115357
8.51_359.2577m/z	359.258	8.50767	pos	(1S)-1-hydroxy-23-oxo-24,25,26,27-tetranorcalciol	57899	Lipids and lipid-like molecules	Sterol Lipids	Secosteroids			54.6	80.2	M+H	C23H34O3	-0.925954	38183.1	35805.5	36043.5	40049.1	35010.5	37589.6	32090.1	26050.2	22726.7	40188.7	18681.5	33104.4	53951.9	35642.2	29786.3	37659	33840.7	72712.4	51715.5	35137.6	17931.1	41055.7	22125	53633.6	43175.8	31784.7	30475	19446.4	44908.3	59296.4	47276.8	17871.8	31195.1	40820.5
9.07_230.2476m/z	230.248	9.07177	pos	Xestoaminol C	53933	Lipids and lipid-like molecules	Sphingolipids	Sphingoid bases			54.6	76.7	M+H	C14H31NO	-0.988094	72252.1	72887.2	73928.2	73845.1	73616.7	72076	28714.2	22618.1	30567.6	27655.5	26746.9	98096.7	120478	69806.8	36330.6	17130.7	24919.2	61570.2	18923.2	12635.7	46531	28063.2	14428.8	37793.1	17951.6	24832.4	57278.3	23229.8	18727.5	15510.4	16170.3	14411.4	46554.4	24054.9
0.78_174.0760m/z	174.076	0.779	pos	2,6-Piperidinedicarboxylic acid	334	Unclassified	Unclassified	Unclassified			54.5	76.6	M+H	C7H11NO4	-0.436694	241494	237411	245381	245090	246271	265671	238217	195192	316173	232931	342716	472626	185480	305654	200178	339101	400073	239603	511854	423845	197647	222566	339653	407347	255533	281058	896458	311930	198627	216940	262492	594631	360145	235040
10.28_354.2554n	355.263	10.2812	pos	delta2-THA	LMFA01030852	Lipids and lipid-like molecules	Fatty Acyls	Fatty Acids and Conjugates			54.5	78.6	M+H-H2O, M+H	C24H34O2	-1.41178	806040	810494	835808	826847	838966	845354	1.38601e+06	747348	585457	1.09032e+06	679305	529602	785564	1.07308e+06	485271	966041	1.11063e+06	667104	827911	626574	959950	1.1152e+06	1.27393e+06	1.12929e+06	1.85887e+06	585042	370689	614326	665220	707605	718618	483698	332239	678755
12.37_458.3756n	441.372	12.367	pos	(3beta,24xi)-Cycloart-25-ene-3,24,27-triol	HMDB0036433	Lipids and lipid-like molecules	Steroids and steroid derivatives	Cycloartanols and derivatives	*		54.5	78.4	M+H-H2O, M+H	C30H50O3	-0.756389	3.17135e+06	3.19867e+06	3.21883e+06	3.34204e+06	3.44167e+06	3.29905e+06	3.11997e+06	1.83092e+06	4.00158e+06	1.59638e+06	2.64408e+06	3.58371e+06	7.92864e+06	5.67377e+06	5.11497e+06	1.08214e+06	2.5769e+06	1.81292e+06	1.39836e+06	478015	251399	1.62053e+06	295331	1.01795e+06	1.06446e+06	1.43801e+06	2.68942e+06	1.83729e+06	1.27287e+06	872556	1.24343e+06	4.12794e+06	6.09385e+06	1.60298e+06
13.26_472.3548n	495.344	13.2557	pos	16-Oxolycoclavanol	53805	Lipids and lipid-like molecules	Prenol lipids	Isoprenoids			54.5	83.2	M+NH4, M+Na, M+H	C30H48O4	-0.960586	109749	104420	99973.8	101079	101673	97792.9	71191.6	34509.2	45195.1	111145	34922.9	16897.4	145167	145963	40856.1	25702.8	27429.5	88646.5	20526.5	10469	5487.56	125032	18386.5	35099.7	55941.3	38838.4	144681	127692	72101.4	36386.1	60662.4	202004	88123.1	43086.5
13.35_310.2504n	311.258	13.346	pos	13(S)-HODE methyl ester	45152	Unclassified	Unclassified	Unclassified			54.5	77.8	M+H-H2O, M+H	C19H34O3	-1.29297	281049	277326	304000	317925	321079	301278	278364	288163	287489	403886	256799	154449	463647	380588	361255	102326	206888	244561	121608	23734.3	7569.09	151422	19230.3	174441	118529	230433	290930	204854	126503	73781.6	160916	193025	694080	321298
5.80_365.1957m/z	365.196	5.80222	pos	DODECAHYDRO-8''-HYDROXY-1'',2'(5'H)-FURAN-5',5''-[5H-1,4A](METHANOXYMETHANO)NAPHTHALEN]-2,9''-DIONE	85118	Unclassified	Unclassified	Unclassified			54.5	80	M+H	C20H28O6	-0.466502	190776	191478	186444	192448	193419	184122	229832	243805	193387	242291	179428	212315	217930	216112	272957	189366	175814	174048	191299	188675	218101	180527	170093	195786	182617	198074	214141	227288	215437	212924	212556	195895	128859	214744
6.18_137.0231m/z	137.023	6.18292	neg	Salicylic acid	HMDB0001895	Benzenoids	Benzene and substituted derivatives	Benzoic acids and derivatives	***	C00805	54.5	86.2	M-H	C7H6O3	-9.4441	13035.5	13126.5	13357.4	14157.5	12929.5	14088.7	22316.8	10296.6	30258.8	18694.3	31940.6	25155.1	17159.5	18513	14482.6	16062.2	18261.2	18603.3	16794.3	21109.1	11687.8	12429.2	24476.9	17039.1	24744.9	23255.9	15696.1	14363.6	11513.1	10285.7	9469.33	13336.1	28269.2	9740.23
6.54_431.3152m/z	431.315	6.54335	pos	2,22-Dideoxy-3-dehydroecdysone	64607	Unclassified	Unclassified	Unclassified			54.5	78.5	M+H	C27H42O4	-0.959498	62480.2	64604.4	62802.3	63517	62058.2	60984.6	75302.2	88558.8	68909.5	90751	44349.2	40738.3	58827.7	84058	71505.8	49109.6	33729.5	98386.7	62141.9	60980.3	74039.3	72568.9	47449.5	104968	76886.9	33438.5	57907.6	49897.3	56129.3	103308	63321.3	54772.7	38010.8	67640.7
6.65_503.3017m/z	503.302	6.6493	neg	Pubesenolide	HMDB0033728	Lipids and lipid-like molecules	Prenol lipids	Triterpenoids	*		54.5	80.1	M+FA-H	C28H42O5	0.592969	93155.5	96568.1	99048.4	96625.4	97678.3	98458.8	81333.5	111079	69728.7	151639	67354.3	76187.7	103156	143335	107381	87324.2	34862.3	231111	163250	87230.2	55669.3	142624	63776.2	131800	137699	58654.5	109983	93691.3	66270.5	131416	77997.7	69389.7	102466	113761
7.37_403.2476m/z	403.248	7.36517	pos	Gamabufogenin	71464	Unclassified	Unclassified	Unclassified			54.5	77.4	M+H	C24H34O5	-0.825629	108753	105974	109285	105550	105966	102123	141202	152520	100501	159382	90850.9	80765.3	114336	154398	95208.2	104235	81493.8	90367.9	117472	97716	105523	106447	98457.6	183613	140306	75850.3	96437.9	88690.4	90228.9	186637	109145	125052	93017.5	94506.9
8.01_405.2632m/z	405.263	8.00805	pos	7a,12a-Dihydroxy-3-oxo-4-cholenoic acid	5436	Lipids and lipid-like molecules	Steroids and steroid derivatives	Bile acids, alcohols and derivatives	*	C15568	54.5	80.4	M+H	C24H36O5	-0.843435	401382	399872	403839	395976	393802	395467	523442	375882	366441	438562	473889	306614	377364	559702	464310	386293	429129	407198	437562	355601	401530	412115	435493	549836	737086	260382	283308	257958	275481	531153	384908	306256	273361	267134
8.04_259.0963m/z	259.096	8.03978	pos	Lunularic acid	LMPK13090038	Lipids and lipid-like molecules	Polyketides	Aromatic polyketides		C10268	54.5	76.5	M+H	C15H14O4	-0.810146	148250	149432	152776	148679	149736	147044	165131	67712.5	275631	111516	251639	468731	69556.5	367044	62751.4	118595	165391	132917	192784	184219	20081.3	187749	55143.7	251459	94008.2	130716	443981	78224.8	111122	94162.3	41466.5	127268	101117	120308
9.72_220.1461n	221.153	9.71993	pos	Tetradecan-7,9-diynoic acid	LMFA01031094	Lipids and lipid-like molecules	Fatty Acyls	Fatty Acids and Conjugates			54.5	77.1	M+H-H2O, M+H	C14H20O2	-0.843083	271645	270133	271009	272248	283148	269821	239175	183823	393846	402547	268363	283722	334041	334893	386636	302408	379037	243631	278744	186904	395868	408289	431800	363446	274535	308930	189872	194917	199012	321782	337531	231839	230444	221940
9.72_275.2003m/z	275.2	9.71993	pos	5Z,8Z,11Z,14Z,17Z-octadecapentaenoic acid	LMFA02000349	Lipids and lipid-like molecules	Fatty Acyls	Octadecanoids			54.5	79	M+H	C18H26O2	-1.10132	160758	164322	164567	166541	163104	166167	148877	136048	203075	249709	152406	181615	201254	193619	227389	196159	223847	150170	171522	107731	239211	230219	246341	205930	150091	189206	118202	129115	137924	202193	200901	134680	135141	150349
1.32_266.0895m/z	266.089	1.31933	neg	3-Deoxyguanosine	4149	Unclassified	Unclassified	Unclassified			54.4	73.9	M-H	C10H13N5O4	-0.0299666	57638.1	53759.5	56512.6	56805.2	56761.4	55192.2	58050.6	46106.6	76062.4	21769	57901.2	45092.9	18011.3	36689.1	25987.9	78809.4	106307	58994.5	27793.3	33925.8	58053.5	90253.5	117492	49760.2	65327.1	101135	46530.7	108972	70959.7	64802.4	68545.6	67298.9	32135.1	38932.3
10.01_389.2683m/z	389.268	10.011	pos	3α,12α-Dihydroxy-5β-chola-7,14-dien-24-oic Acid	42927	Unclassified	Unclassified	Unclassified			54.4	79.5	M+H	C24H36O4	-0.915365	270333	261980	269203	287176	275191	284916	325876	352372	285393	306229	249901	116678	240371	212182	175646	363532	321512	203564	249625	150871	483238	646755	521749	307693	379614	156012	91528.9	140655	145285	311937	136318	129594	112950	154692
11.31_301.2159m/z	301.216	11.3133	pos	8,11,14,18-Eicosatetraynoic acid	LMFA01030692	Lipids and lipid-like molecules	Fatty Acyls	Fatty Acids and Conjugates			54.4	80	M+H	C20H28O2	-1.07631	19711.4	20962.9	21110.9	19397.5	19005.3	19462.9	4928.99	15785.7	14752.4	13418.7	5815.02	4996.54	12226.3	10014	6063.2	8870.91	5745.21	4530.89	7339.79	2431.84	4730.07	13264.5	4592.29	4523.7	4668.84	47017	8432.51	3469.71	12110.6	3604.73	4906.46	4011.42	11221.2	6702.86
4.11_236.1159n	237.123	4.11067	pos	ALANYL-dl-PHENYLALANINE	44266	Unclassified	Unclassified	Unclassified			54.4	77.2	M+H, M+K	C12H16N2O3	-0.995644	63533.4	62223	64610.6	60741.6	59757.9	57774.7	54891.3	67937.8	71570.9	59636.6	108640	201485	147125	177733	74873	35406.6	53321.5	35656.3	46583.2	59809.6	48997.8	30096.8	35859.2	35907	52150.9	46130.5	120691	47050.3	62762.6	44189.2	32002.1	75619.2	103295	46944.2
5.51_208.0968m/z	208.097	5.5103	pos	N-Acetyl-L-phenylalanine	34536	Organic acids and derivatives	Carboxylic acids and derivatives	Amino acids, peptides, and analogues	**	C03519	54.4	77.3	M+H	C11H13NO3	0.0239766	13687.8	13369.4	13409.7	13626.5	14649.2	13934.8	4659.66	68020.9	19030.9	11386.6	28468.2	11560.9	16434.6	9901.97	13903.1	8943.63	11022.1	13865.8	10670.4	8692.44	42286.9	3875.19	9734.62	22495.5	9536.14	11310.6	7476.19	5371.66	15609.6	11081.9	21221.7	7789.45	12202.2	4615.21
5.54_266.1516n	267.159	5.53917	pos	Artemin	HMDB0034696	Lipids and lipid-like molecules	Prenol lipids	Terpene lactones	*		54.4	78.2	M+H-H2O, M+H	C15H22O4	-0.733045	348776	351955	352367	350702	342987	351389	258447	235115	641470	246123	335703	427770	236218	239390	1.49132e+06	235512	598091	157294	307974	359825	155874	183198	176931	227802	192437	215194	532082	393878	249812	156964	243635	351165	300317	204749
6.22_281.1394m/z	281.139	6.21568	neg	Eremopetasidione	HMDB0040778	Lipids and lipid-like molecules	Prenol lipids	Sesquiterpenoids	*		54.4	80.7	M+FA-H	C14H20O3	-0.376863	14710.7	14685.3	15354.7	14278.1	13834.2	14191	19049.6	14052	15117.7	19742.8	15573.8	21003	11253.6	13984.2	27831.2	20407.6	20118.9	20338.5	21276.4	10660.1	7522.76	9404.06	9801.76	16268	23126.7	11750.1	19574.7	13915.5	14684.7	8367.1	10130.2	10284.9	8912.68	9370.97
7.84_349.2370m/z	349.237	7.83998	pos	15-methyl-15S-PGE2	36135	Lipids and lipid-like molecules	Fatty Acyls	Eicosanoids			54.4	80.2	M+H-H2O	C21H34O5	-0.87465	53106.3	54430.5	52078.7	55058.6	51294.5	54980.6	48667.9	54260.5	52827	62904.1	98257.7	99178.2	43872.7	69994.9	42169.4	45791	52064	53854.5	65474.6	32829.6	84160.2	50830.1	47499.4	51043.3	55538.7	45181.4	58875.2	36905.6	35180.1	51568.2	58931.2	50483.9	24495.9	30689.2
7.96_306.2192n	289.216	7.96203	pos	1,17-dihydroxy-androstan-3-one	LMST02020111	Lipids and lipid-like molecules	Sterol Lipids	Steroids			54.4	80.3	M+H-H2O, M+H	C19H30O3	-0.914962	34034.4	33976.4	36744.8	35169.6	35205.6	35901.4	25094	47240.9	22525.8	51238.9	32753.8	45455	24978.6	21291.8	19318.9	34541.9	29187.9	24163.1	29388.9	19406.5	48282.3	20371	29086.9	19872.4	34018.3	52239.7	23355.7	35206.2	31055.3	35935.4	33843.4	30853.9	16761.9	23169.3
8.46_813.4646m/z	813.465	8.46385	neg	Goyaglycoside h	HMDB0037123	Lipids and lipid-like molecules	Steroids and steroid derivatives	Steroidal glycosides	*		54.4	82.6	M-H	C42H70O15	0.52182	10423.7	8234.21	8412.21	10324.4	10214.7	8507.35	16989.5	3816.38	46081.3	3410.86	21857.1	44811.8	14653.1	25879.2	7710.79	554.881	1430.95	1989.26	1249.24	4401.3	8.09205e-06	1478.58	1530.1	8.09205e-06	8.09205e-06	2254.24	4357.02	3940.12	1173.66	8.09205e-06	8.09205e-06	4298.18	68953.7	2752.73
8.88_485.2876m/z	485.288	8.88057	pos	shidasterone	LMST01010193	Lipids and lipid-like molecules	Sterol Lipids	Sterols			54.4	81	M+Na	C27H42O6	0.546937	67456.9	67155.8	66628.7	67740.1	66355.1	64474.5	142306	134102	80273.3	127126	90846.4	54483.1	93942.4	124550	78900.2	88331.1	73094.6	51637.5	109004	103847	58695.5	59652.6	88226.9	121921	124831	52812.3	64253.8	59163.9	53051	127988	36887.1	86948.6	60107.6	42851.6
9.26_457.3310m/z	457.331	9.25922	pos	3alpha,12alpha-Dihydroxy-5beta-cholestan-26-oic acid	LMST04030056	Unclassified	Unclassified	Unclassified			54.4	80.9	M+Na	C27H46O4	4.97907	592482	610582	607492	600627	612854	593493	640206	504392	604423	772163	809296	737946	905836	1.12375e+06	800048	490760	520321	1.06358e+06	632540	451727	465123	475295	523653	458424	1.00127e+06	399938	557923	399467	556724	534615	488658	341924	471736	467590
9.72_301.2156m/z	301.216	9.71993	pos	15S-hydroxy-5Z,8Z,11Z,13E,17Z-eicosapentaenoic acid	HMDB0062296	Lipids and lipid-like molecules	Fatty Acyls	Eicosanoids	*		54.4	85.6	M+H-H2O	C20H30O3	-1.86001	32693.5	30648.5	32839.9	34625.1	34324.6	28821.6	21001.5	25136.5	29674	33943	35589.5	44891.5	25743	20941.9	16505.9	36383	38086.4	19541.5	34014.4	22305.8	36452.8	26208.3	39470.9	27176.4	22518.5	64738.5	25874.5	17294.8	30734.8	19437.3	29109.6	16623.8	19892.5	16711.7
10.34_256.2268m/z	256.227	10.34	pos	Germacrenone	HMDB0035887	Lipids and lipid-like molecules	Prenol lipids	Sesquiterpenoids	*		54.3	77.9	M+NH4	C15H26O2	-1.25725	35356.3	36600.3	34471.4	36931.5	37378.4	43859.9	59420.3	53658.2	83171.8	76106.4	97157.5	100781	81386.8	73611.1	87982.3	36416.3	65990.4	73477.6	66434.3	71451.5	90500.6	58490.7	77103.6	67167.8	75267.4	34266.5	46022	51242.5	48095	55798.5	42935.1	51097.4	57528.5	43965.7
10.44_250.1567n	251.164	10.4419	pos	(6beta,8alpha)-6-Hydroxy-7(11)-eremophilen-12,8-olide	HMDB0035148	Lipids and lipid-like molecules	Prenol lipids	Terpene lactones	*		54.3	75.6	M+H-H2O, M+H	C15H22O3	-0.91166	70428.3	74634.7	72909	64062.3	74807.2	76275.6	48251.7	71466.4	128260	169149	228641	382860	21296	355652	46702.4	77670.2	128413	96055.5	87640.4	71100.3	25378.3	57799.7	123119	99516.1	142320	8756.53	10157.7	9298.91	9639.09	8566.26	9253.26	9937.79	11114.7	11279.8
12.97_328.2398n	329.247	12.9661	pos	DHA	LMFA01030185	Lipids and lipid-like molecules	Steroids and steroid derivatives	Androstane steroids	**	C01227	54.3	77.2	M+H-H2O, M+H	C22H32O2	-1.34561	107978	112403	95727.2	131487	118750	126938	49248.1	49760	75587.5	57969.6	65895.9	29332	93907.6	57763.8	71162.8	53037.3	99645	65660.7	68541.8	6606.15	9226.84	83378.3	21762.1	33663.6	53908.3	90233.6	99018	99800.9	71431.3	34780.3	57370.8	76467	346631	184134
13.49_264.2450n	265.252	13.4901	pos	9,12,15-Octadecatrien-1-ol	LMFA05000216	Lipids and lipid-like molecules	Fatty Acyls	Fatty alcohols			54.3	77.9	M+H-H2O, M+H	C18H32O	-1.37896	32041.1	31665.7	33619.2	35868.2	38949.9	35270.1	12791.6	25917.2	12725.3	31714.3	17202.9	10582.8	34335.8	18616.9	45697.9	9565.43	19572.7	20875.6	13999.9	881.068	2314.76	30322.4	824.72	26771.4	12070.6	28964.3	31221	25023.3	10802.6	10373.1	47786.8	14182.4	70293.7	31774.6
4.73_551.1620m/z	551.162	4.72592	neg	3,4,5-trihydroxy-6-[(3-methylbut-2-enoyl)oxy]oxane-2-carboxylic acid	HMDB0128920	Organic oxygen compounds	Organooxygen compounds	Carbohydrates and carbohydrate conjugates			54.3	80.2	2M-H	C11H16O8	0.412502	20785.6	21199.1	20009.7	19249.2	20018.9	20020.4	8.09205e-06	8.09205e-06	8.09205e-06	146.26	8.09205e-06	8.09205e-06	340.843	80.1415	8.09205e-06	54224	62439.3	51380	59800	54940.8	85900.7	59117	56959.8	60044.4	49130.1	4327.66	4588.67	5744.19	4850.57	7155.56	5085.98	4626.49	1843.67	5203.31
5.25_212.1412n	195.138	5.24752	pos	Cucurbic acid	HMDB0029388	Lipids and lipid-like molecules	Fatty Acyls	Lineolic acids and derivatives	*		54.3	74.3	M+H-H2O, M+H	C12H20O3	-0.0825467	760734	769285	763902	752299	756014	755252	1.04778e+06	1.00827e+06	758293	1.00639e+06	712518	863930	912958	876207	1.01042e+06	885480	876081	717971	760501	852085	628527	682572	796954	910515	850336	816129	870340	1.01453e+06	1.05391e+06	835595	888909	940289	614950	874331
7.66_534.3424m/z	534.342	7.65735	pos	Cucurbitacin L	LMST01010112	Lipids and lipid-like molecules	Sterol Lipids	Sterols		C08802	54.3	77	M+NH4	C30H44O7	-0.293956	61335.8	65844	61805.5	63358	64849.4	63908.2	9697.31	5813.76	3904.58	5678.13	4999.74	2999.31	3910.17	4574.9	6836.54	54384.8	40765.2	38439.1	28906.7	37950.6	38339.8	25113.2	25344.2	28214.3	14347.1	140661	150854	186356	146687	99145	200641	112105	93969.5	120837
8.43_415.3205m/z	415.321	8.43013	pos	16-Dehydroepicalcitriol	42565	Lipids and lipid-like molecules	Sterol Lipids	Secosteroids			54.3	78.1	M+H	C27H42O3	-0.302429	110189	105508	105574	108882	106798	100490	116446	115867	128485	95400	91368.9	88526.2	102024	89484.2	72964	110443	88654.2	131285	101510	84714.9	98617.3	98351	89427.8	129410	84515.3	86661.2	67596.3	77098.1	85732.6	120991	126791	99959.5	83858.3	102315
9.72_135.1168m/z	135.117	9.71993	pos	p-Mentha-1,3,8-triene	91996	Lipids and lipid-like molecules	Prenol lipids	Monoterpenoids	*		54.3	76.5	M+H	C10H14	-0.275819	90781.6	83132.8	83965.1	84126.1	85010.4	91667.9	113549	80640.7	125938	142852	118502	135546	126951	119180	123852	111878	133262	112047	116080	88240.8	138086	120825	135991	125565	117340	111612	84589.2	85181.2	83270.9	113175	106669	92680.9	92961.9	89238.4
10.13_346.3313m/z	346.331	10.1293	pos	20-hydroxy-eicosanoic acid	LMFA01050075	Lipids and lipid-like molecules	Fatty Acyls	Fatty Acids and Conjugates			54.2	77.5	M+NH4	C20H40O3	-0.737235	16960.4	17090.7	14546	14462.9	16685	15670.9	15939.7	14995.4	17319.8	22034.3	15667.5	12390.1	16194.5	9775.37	21221.6	13645.4	18893.9	51230.9	11816.5	7306.39	10933.3	27920.6	9483.18	12186.4	10041.9	11654.5	14614.9	12386.7	8995.77	9139.51	7378.12	5525.86	17775.8	12205.8
11.42_406.2714n	389.268	11.4162	pos	(22E)-3alpha,7alpha,12alpha-Trihydroxy-5beta-chol-22-en-24-oic Acid	LMST04010232	Unclassified	Unclassified	Unclassified			54.2	80.8	M+H-H2O, M+Na	C24H38O5	-1.27326	137528	127032	136723	131734	132583	135497	199481	251301	132434	138737	111410	67723.4	188812	148016	79920.6	132303	120903	143319	84410.8	69135.6	42051.5	78895.5	113763	43397.7	104447	125836	79555.4	85819.5	112934	74606.1	73840.4	62680.7	88287.7	101903
11.70_342.2998m/z	342.3	11.7047	pos	C-2 Ceramide	411	Unclassified	Unclassified	Unclassified			54.2	79.5	M+H	C20H39NO3	-1.37349	8307.1	7993.03	8990.03	9013.35	8890.14	8001.47	1064.2	3237	21723.7	4051.06	23811.1	8.09205e-06	2981.77	8318.79	8.09205e-06	8.09205e-06	803.316	9578.6	2583.78	1042.6	8.09205e-06	14200	1471.28	3650.14	3158.62	17803.1	6172.48	3845.45	2187.83	8.09205e-06	3594.01	522.027	72206.7	882.93
12.13_324.2893m/z	324.289	12.1275	pos	Sagittariol	HMDB0036835	Lipids and lipid-like molecules	Prenol lipids	Diterpenoids	*		54.2	75.4	M+NH4	C20H34O2	-1.36397	769257	768085	762826	778217	768294	777221	365084	656265	681864	455835	458239	790510	1.68828e+06	884511	1.92101e+06	313463	597438	526618	190521	29897.9	52217.4	326975	51706.7	169596	357446	474162	905041	653599	459791	183999	420972	415472	2.02433e+06	854085
12.43_293.2471m/z	293.247	12.429	pos	9(Z),11(E),13(E)-Octadecatrienoic Acid methyl ester	45017	Unclassified	Unclassified	Unclassified			54.2	76	M+H	C19H32O2	-1.31517	280947	268640	254553	269852	269261	279997	142858	252586	126535	295461	153527	143552	351252	288773	269474	116604	163818	215204	94426.3	28691.1	10340.3	81908.7	34773	124258	106112	175139	297442	257838	114153	78545.2	294983	171513	733034	285942
12.77_308.2348n	309.242	12.7695	pos	methyl 9,10-epoxy-12,15-octadecadienoate	74809	Lipids and lipid-like molecules	Fatty Acyls	Fatty Acids and Conjugates			54.2	76	M+H-H2O, M+H	C19H32O3	-1.14001	412951	417794	437721	414979	437078	437943	368258	448614	293230	547152	304680	199896	587635	508048	491878	163171	230973	357699	150943	32719.6	18109.8	168069	48561	180618	143971	393094	511319	450039	198654	124755	397168	264167	1.51514e+06	457085
13.34_475.3426m/z	475.343	13.3385	neg	Schleicherastatin 6	HMDB0035513	Lipids and lipid-like molecules	Steroids and steroid derivatives	Bile acids, alcohols and derivatives	*		54.2	77.6	M+FA-H	C28H46O3	-0.684566	39427.5	43134.1	41824.3	44392.3	43090.4	37545	44300.2	65171.8	24938.8	24153.5	7423.99	2291.3	60359.9	15429.5	12806	19899.7	20802.6	35635.8	18352.1	1204.35	6218.37	26295.3	3171.04	4928.89	4515.31	46979.5	13157.4	32638.6	33783.1	11383.6	46785	14627.4	36320.5	42632.6
13.56_442.3807n	443.388	13.5552	pos	(+)-22(29)-Hopen-6alpha-21beta-diol	LMPR0106190002	Lipids and lipid-like molecules	Prenol lipids	Isoprenoids			54.2	79.1	M+H-H2O, M+H	C30H50O2	-0.875968	115816	110956	109891	107405	107331	104440	96656.5	94128.2	92386.4	104840	43411	8384.52	100606	82659.5	73753.1	66835.4	55239.6	95804.6	53769.9	2785.04	42885.7	180678	10252.8	72475	43693.1	68960.3	66944	41278.2	69046.1	45004.3	63892	62044.9	103367	48576.3
6.74_427.2839m/z	427.284	6.73852	pos	1,25-Dihydroxyvitamin D3-26,23-lactone	HMDB0000969	Lipids and lipid-like molecules	Steroids and steroid derivatives	Vitamin D and derivatives	*		54.2	82.7	M+H-H2O	C27H40O5	-0.973703	140387	133588	140285	135072	135417	136111	132944	144355	103337	148824	111917	99009.2	115569	206980	129332	114210	83938	194514	129471	136267	121493	142206	122302	197035	171803	105462	129136	131363	142162	207194	162684	140785	108401	146810
7.37_333.2057m/z	333.206	7.36517	pos	5,6-epoxy,18R-HEPE	HMDB0062410	Lipids and lipid-like molecules	Fatty Acyls	Fatty alcohols	*	C18175	54.2	79.6	M+H	C20H28O4	-1.00039	49655.4	48987.7	51741.9	49437.5	49291.1	49532.3	73766.7	47286.4	44727.6	76562.5	39908.5	44714.8	37960.9	46133.6	70650.2	49767.1	41779.8	33186	53114.1	51273	33510.6	57943.3	38471	40320.2	51288.7	65118.6	39986.3	39806.5	67202	36336.9	38077.6	36657	39354.3	36942.6
7.50_371.2578m/z	371.258	7.5012	pos	3-Oxo-4,6-choladienoic acid	5463	Lipids and lipid-like molecules	Steroids and steroid derivatives	Bile acids, alcohols and derivatives	*		54.2	76.9	M+H	C24H34O3	-0.802017	195335	198555	201121	208292	204506	203972	294328	225494	192158	198529	218389	152449	210139	302378	218996	171622	209804	241732	183807	240876	180201	204979	187657	321958	336546	129580	153380	133248	139710	268179	204142	162272	148002	168257
7.70_406.2716n	389.268	7.703	pos	3alpha,9alpha-Dihydroxy-11-oxo-5beta-cholan-24-oic Acid	LMST04010291	Unclassified	Unclassified	Unclassified			54.2	76.6	M+H-H2O, M+H	C24H38O5	-0.870807	2.65704e+06	2.61568e+06	2.6221e+06	2.66672e+06	2.64994e+06	2.61824e+06	2.77741e+06	3.35542e+06	2.56634e+06	2.29848e+06	2.21027e+06	1.63034e+06	2.58001e+06	3.71173e+06	3.1884e+06	2.69499e+06	2.39908e+06	3.35733e+06	2.50677e+06	2.95608e+06	1.91323e+06	2.51873e+06	1.99963e+06	4.2273e+06	3.53619e+06	1.48239e+06	1.63442e+06	1.98965e+06	2.03339e+06	4.43949e+06	1.80468e+06	2.40093e+06	1.8652e+06	3.97975e+06
8.13_517.3171m/z	517.317	8.1289	neg	(3beta,17alpha,23R)-17,23-Epoxy-3,29-dihydroxy-27-norlanost-8-ene-15,24-dione	HMDB0035112	Lipids and lipid-like molecules	Prenol lipids	Triterpenoids	*		54.2	79.7	M+FA-H	C29H44O5	-0.0445043	92174.9	87590.9	86279.4	85463.1	87830.6	94861.2	46791	54216.1	57372.6	84037.5	58728.3	75783.5	81319.6	84206.3	97016.4	157420	154532	169909	163138	144921	150303	145291	129448	142826	180832	36902.8	50012.2	53439.8	53858.1	61635.5	47188	72460.4	35904.9	62104.3
8.70_353.2468m/z	353.247	8.70197	pos	Antibiotic SB 202742	HMDB0041206	Benzenoids	Benzene and substituted derivatives	Benzoic acids and derivatives			54.2	82.2	M+H-H2O	C24H34O3	-1.88371	76143.6	74570.6	79261.5	74301.4	79295.1	75505.6	123186	50520.1	58148.8	63809.5	81442	114604	73343	106054	47693.2	63653.1	92417.9	78301.5	75350.8	52362.2	42760.9	64979.7	78026	94085.2	324079	33356.2	47820.8	32114.6	37113.6	75250.3	57018.7	48345.3	57455.7	53580.7
8.80_381.3109m/z	381.311	8.79938	pos	20-HETE-EA	LMFA08040039	Organic nitrogen compounds	Organonitrogen compounds	Amines			54.2	76	M+NH4	C22H37NO3	-0.78932	724601	718861	719763	692521	706526	697274	718045	889003	968998	674868	492943	317285	1.02784e+06	601596	751404	399422	633813	633888	547327	164857	76644.1	933149	122760	362955	337102	613355	394076	445446	339143	203734	440231	346741	898556	629623
8.95_431.3154m/z	431.315	8.94535	pos	3β-Hydroxy-5α,6α-epoxy-9-oxo-9,10-seco-5-cholest-7-en-11-al	41683	Unclassified	Unclassified	Unclassified			54.2	78.1	M+H	C27H42O4	-0.417026	200160	203023	205016	199817	201041	200773	286438	217221	183412	251982	208579	238116	189304	279267	153489	228196	220340	257951	206037	190345	202792	183535	234607	266640	354572	146315	186845	150747	165008	212434	177780	187167	160239	165759
9.72_374.2817n	357.278	9.71993	pos	12alpha-Hydroxy-5beta-chol-3-en-24-oic Acid	LMST04010213	Unclassified	Unclassified	Unclassified			54.2	75.6	M+H-H2O, M+H, M+NH4	C24H38O3	-1.08998	4.36787e+07	4.36707e+07	4.28034e+07	4.32642e+07	4.3918e+07	4.23426e+07	4.01374e+07	3.09807e+07	5.98099e+07	6.82256e+07	4.12863e+07	4.33382e+07	5.70906e+07	5.55198e+07	6.64182e+07	5.14881e+07	6.65318e+07	3.99376e+07	4.93925e+07	2.8894e+07	7.07084e+07	6.91001e+07	6.96232e+07	6.66861e+07	4.35131e+07	5.12126e+07	2.61104e+07	2.83283e+07	2.95245e+07	5.52817e+07	5.11502e+07	3.60922e+07	3.38765e+07	3.71766e+07
1.08_153.0406m/z	153.041	1.08342	pos	Xanthine	HMDB0000292	Organoheterocyclic compounds	Imidazopyrimidines	Purines and purine derivatives	***	C00385	54.1	77.2	M+H	C5H4N4O2	-0.907493	619329	587309	617947	623750	618195	698591	906148	1.3592e+06	1.35752e+06	542788	1.70367e+06	1.13969e+06	781309	701591	787354	873849	1.00602e+06	483488	667003	549303	1.17884e+06	1.06588e+06	1.17043e+06	835218	861406	1.05151e+06	801626	764510	615442	992469	1.30216e+06	951998	901846	365097
10.24_254.2112m/z	254.211	10.235	pos	2-Hydroxyacorenone	HMDB0030916	Organic oxygen compounds	Organooxygen compounds	Carbonyl compounds			54.1	74.6	M+NH4	C15H24O2	-0.99253	2378.69	2362.43	2299.8	2748.44	2732	2604.76	174.784	686.249	492.828	471.424	328.601	308.375	1266.6	749.666	1300.52	358.521	707.263	163.109	516.112	312.966	798.852	405.78	1033.31	556.101	884.827	8.09205e-06	802.788	201.31	154.738	816.987	715.794	8.09205e-06	217.394	258.482
10.27_315.2317m/z	315.232	10.2669	pos	Progesterone	HMDB0001830	Lipids and lipid-like molecules	Steroids and steroid derivatives	Pregnane steroids	***	C00410	54.1	75.9	M+H	C21H30O2	-0.450456	34097.4	32966.9	34804.4	34459.2	35639.9	34296.3	7982.12	15911.4	7169.64	7656.62	104926	201791	42703.4	7210.88	6398.88	51440.9	99277.3	6525.61	101858	4493.95	39373.9	4797.3	11198.5	4577.73	5531.1	50464	2917.55	6548.55	38316.2	18672.3	85067.5	11660.1	63323.9	6822.84
10.34_299.2822n	300.289	10.34	pos	L-threo-Sphingosine C-18	45278	Unclassified	Unclassified	Unclassified			54.1	75.1	M+H-H2O, M+H	C18H37NO2	-0.75942	188715	191353	193217	194102	192361	196434	140169	247049	252392	116905	136513	80310.1	285578	111989	194504	33437.6	263639	212895	82106.6	12067.7	70528.9	163635	16528	80493.7	70115.5	138297	108918	67409	69307.5	81003.7	190491	151135	507840	117467
10.50_314.3050m/z	314.305	10.5026	pos	R-Palmitoyl-(2-methyl) Ethanolamide	62966	Unclassified	Unclassified	Unclassified			54.1	79.1	M+H	C19H39NO2	-1.26085	38792.1	38462	36847.9	35468.5	35626.5	37032.9	22514.3	43146.5	28689.3	19521.6	9420.69	5339.97	37400.4	13932.8	34345.4	23315.8	55410.8	34121	32539.3	299.19	13478	41462.5	350.593	12619	10246	23307.2	12983.6	16862	17129.6	26784.9	35017.9	16272.6	26370.2	23147.4
10.76_286.3101m/z	286.31	10.7578	pos	Spisulosine	53932	Lipids and lipid-like molecules	Sphingolipids	Sphingoid bases			54.1	76.7	M+H	C18H39NO	-1.08332	60993.8	60419	58557.4	60964.5	62936.1	59353.4	40234.8	99950.9	38589.7	45235.6	24799.6	11321.3	77493.6	24256.3	64819.5	40191.9	64538.4	72671.6	41166.6	3054.8	14251.1	60353.2	4298.6	30037.2	23294.8	67558.4	30127.1	46273.7	27387.7	23023.8	28963	32895.7	49626.7	68136.6
11.01_280.2036n	263.2	11.0052	pos	5-Pentyl-2-furanoctanoic acid	HMDB0112098	Lipids and lipid-like molecules	Fatty Acyls	Fatty acids and conjugates			54.1	78.8	M+H-H2O, M+H, M+Na	C17H28O3	-0.853701	21618.6	20876.3	20891.6	20215	22629.1	20616.9	13711.1	11189	12527.5	27219	16935.9	44865.5	15878.1	30160.2	13968.8	12283.3	11384.2	32287.7	13711.3	20399	21817.9	31202.1	19639.4	24189.2	25283.3	15238.2	31950.5	27604.2	19164.2	22883.1	16308.6	49364.6	15291.2	14103
14.35_310.3100m/z	310.31	14.3482	pos	Geranylcitronellol	HMDB0032147	Lipids and lipid-like molecules	Prenol lipids	Diterpenoids	*		54.1	75.6	M+NH4	C20H36O	-1.60451	91933.7	89076.7	84104.3	90000.7	98555.9	100044	105710	68191.7	113653	78489.5	63282.1	56986.4	117560	95555.2	79819.1	63337.4	62210.9	80896.2	53106.4	40929.8	62558	78329.3	39504	48248.5	56463.8	73835.4	57063.2	66308	51155	36070.4	45101.1	44452.1	203544	71647.3
2.45_233.1493m/z	233.149	2.45388	pos	Ethylenediamine-N,N'-di-a-butyric acid	2589	Unclassified	Unclassified	Unclassified			54.1	74.5	M+H	C10H20N2O4	-1.09429	100022	100014	100529	98097.1	101405	101752	71310.8	98556.5	165427	77098.2	210650	89703.7	144693	123990	135393	70161.1	76548.5	76396.6	91005.2	68768	215666	84683.4	65091.1	84056.1	83348.8	108742	70483.9	64402.6	121606	104191	80760.7	96203.6	245375	91936.9
4.05_167.0339m/z	167.034	4.0458	neg	3,4-Dihydroxybenzeneacetic acid	HMDB0001336	Benzenoids	Phenols	Benzenediols	***	C01161	54.1	79.1	M-H	C8H8O4	-6.50122	30270.9	31082	30991.1	30856.7	30752.8	30513.6	60604	24941.6	19322.2	64429	26610.6	31302.1	36315.3	61603.2	29491.1	33500.1	17177.9	20168.3	25864.4	54699.7	2066.34	36406.4	34021.8	31845.9	41378.4	19566.5	43690.1	101698	41348.8	28545.5	7584.42	23188.8	28908.1	23648.6
4.42_639.1781m/z	639.178	4.41842	neg	Bis-gamma-glutamylcysteinylbis-beta-alanine	HMDB0029413	Organic acids and derivatives	Peptidomimetics	Hybrid peptides			54.1	89.7	M-H	C22H36N6O12S2	3.29469	13140.6	14361.8	11469.9	12466.2	12624.8	13235.1	8.09205e-06	8.09205e-06	8.09205e-06	8.09205e-06	8.09205e-06	8.09205e-06	8.09205e-06	8.09205e-06	8.09205e-06	32502.4	33874.9	38345	25411.3	43166.5	117050	50520.5	60213.7	45537.7	40064.2	6093.64	1230.85	1275.59	760.393	822.042	1685.17	1045.53	3320.42	847.464
4.59_354.0951n	353.088	4.58592	neg	Chlorogenic acid	HMDB0003164	Organic oxygen compounds	Organooxygen compounds	Alcohols and polyols	***	C00852	54.1	75.2	M-H, 2M-H	C16H18O9	-0.0327847	200173	193229	218919	198004	221585	210856	25298.3	161310	210779	74177.3	51899.3	38107.9	31984.7	10493.1	42694.8	46021.8	224738	57231	27342.7	85910.8	80751	39403.9	37189.1	38113	35295.3	78568.1	410838	32208.5	22307.5	18341.3	40874.6	16145.1	77606.2	39600.7
6.16_249.1484m/z	249.148	6.1646	pos	Quadrone	67786	Unclassified	Unclassified	Unclassified			54.1	80.3	M+H	C15H20O3	-0.600168	47814.9	48179.6	46710.6	47810.3	49857.3	50293.8	57760.4	62220.9	101790	70789.4	42923.9	61216.6	36518.8	51883.3	40966.8	46358.7	28735.5	35053.3	36452.7	50821.3	37054.5	51587	43231.2	44434.5	41783.9	53860.5	51232.4	61276.9	63435.7	39049.8	72571.6	45049.6	46397.6	47651.3
7.89_407.2791m/z	407.279	7.88735	pos	3-Oxocholic acid	57908	Lipids and lipid-like molecules	Steroids and steroid derivatives	Bile acids, alcohols and derivatives	*		54.1	74.8	M+H	C24H38O5	-0.148797	194647	197504	193385	197406	191377	193187	244656	178270	175164	196726	186823	132626	207678	211492	227735	177428	223385	257176	231020	176570	190835	294546	231371	269379	283019	111180	105384	133713	199447	263910	140360	111219	97096.8	141446
8.33_251.1640m/z	251.164	8.33065	pos	Valerenolic acid	91639	Lipids and lipid-like molecules	Prenol lipids	Sesquiterpenoids	*		54.1	77.8	M+H	C15H22O3	-0.874326	10153.8	11154.8	10693.1	11670.6	11774.7	11099.4	7660.85	7450.48	19883	9668.22	17576.8	38702.2	6066.46	13884.8	5628.68	12115.2	7561.55	10060.8	10577.5	12342.3	5761.59	9293.64	13806	11984.8	9136.43	20252.9	12227.7	12550.3	14787.3	8790.32	12199.1	13536.9	18482.1	11542.9
9.39_477.3208m/z	477.321	9.3927	pos	Polyporusterone B	93174	Lipids and lipid-like molecules	Steroids and steroid derivatives	Bile acids, alcohols and derivatives	*		54.1	78.2	M+H	C28H44O6	-0.558191	86173	87357.6	86112.9	81302.2	86239.3	79585.8	119907	158016	95132.5	124616	105713	50870.3	84369.7	124081	78420.4	85596	58327.9	51871.1	133901	88319.3	94392.8	75227.7	91248.1	109110	91001.5	56447.4	71456.8	63313.8	74187.3	130164	86307.8	84577.6	54470.2	67173.8
1.22_252.1088m/z	252.109	1.2223	pos	5'-Deoxyadenosine	63895	Nucleosides, nucleotides, and analogues	5'-deoxyribonucleosides	Unclassified	*	C05198	54	83.4	M+H	C10H13N5O3	-1.20814	302811	294402	300678	287430	289675	290391	441788	345399	101306	176358	241302	562873	138080	359757	158828	336846	688676	163617	433687	193438	135052	184010	223373	212355	804221	411696	250262	617287	78903.9	595584	729975	317911	60673.7	137952
10.38_388.2610n	389.268	10.383	pos	3alpha,12alpha-Dihydroxy-5beta-chola-7,14-dien-24-oic Acid	LMST04010348	Unclassified	Unclassified	Unclassified			54	76.1	M+H, M+NH4, M+Na, M+H-H2O	C24H36O4	-1.01721	1.04192e+06	1.12337e+06	1.21048e+06	1.14081e+06	1.10824e+06	1.13471e+06	1.55375e+06	1.09612e+06	370350	1.87889e+06	956577	498936	581513	853663	435222	953651	1.48166e+06	825575	561472	580050	858475	1.54221e+06	1.54326e+06	779558	6.25156e+06	533682	508304	820435	902876	647030	450031	566742	204944	422830
10.87_544.3396m/z	544.34	10.8719	pos	LysoPC(20:4(8Z,11Z,14Z,17Z))	HMDB0010396	Lipids and lipid-like molecules	Glycerophospholipids	Glycerophosphocholines	***	C04230	54	79.7	M+H	C28H50NO7P	-0.295095	171538	164599	159146	165099	162222	160804	43350.1	228844	616927	49163.2	875559	2703.33	254774	54674.2	125026	31593	13546.2	90836.5	20336.4	18788.7	87400	187705	57014.6	23386.4	31998.2	385691	42751.7	54117.2	44279.1	26472.1	29990	36298.6	521652	30160.6
11.02_459.3468m/z	459.347	11.0205	pos	(3beta,17alpha,23S)-17,23-Epoxy-3,29-dihydroxy-27-norlanost-8-en-24-one	HMDB0035142	Lipids and lipid-like molecules	Prenol lipids	Triterpenoids	*		54	78.3	M+H	C29H46O4	-0.275415	86144	101028	96584.9	100976	102496	100913	98676.6	97794.7	101465	110218	84041.7	47663.7	133225	88252.8	93058.2	51571.4	72756	83560.1	66649.1	30178.2	56522.9	81523.3	54355.1	39271	64423	57961.8	41523.4	59531.2	69115.3	40337.8	60759.9	44860.1	82882.8	98186.1
11.24_296.2349n	295.228	11.2439	neg	9(S)-HODE	45662	Lipids and lipid-like molecules	Fatty Acyls	Lineolic acids and derivatives	**	C14767	54	74.2	M-H, M+FA-H	C18H32O3	-0.711943	369535	358432	359431	355913	345429	351143	286063	523031	264182	538578	329452	379409	604806	513593	535580	380491	376596	299728	162901	224382	83222.1	135741	412745	165276	451702	239966	367396	452659	384965	253852	314927	298734	459834	413070
4.32_189.0421n	188.034	4.31878	neg	Kynurenic acid	HMDB0000715	Organoheterocyclic compounds	Quinolines and derivatives	Quinoline carboxylic acids	***	C01717	54	84.2	M+FA-H, 2M-H, M-H	C10H7NO3	-2.73913	610320	626806	639137	636845	627284	634518	1.55724e+06	496964	438396	278272	347766	762845	375136	762658	268936	646399	1.41235e+06	376773	1.49527e+06	1.53829e+06	2852.01	300191	294675	876216	949049	364946	716285	429183	1.33221e+06	367417	597650	865771	419893	1.37619e+06
4.62_207.0531n	208.06	4.62162	pos	4-(2-Aminophenyl)-2,4-dioxobutanoic acid	HMDB0000978	Organic oxygen compounds	Organooxygen compounds	Carbonyl compounds	**	C01252	54	71.3	M+H, M+Na, M+H-H2O	C10H9NO4	-0.277362	4.58791e+06	4.52828e+06	4.5668e+06	4.62441e+06	4.58065e+06	4.63985e+06	5.52076e+06	5.71516e+06	4.03258e+06	5.72476e+06	5.06952e+06	7.99477e+06	5.87819e+06	6.48619e+06	6.3369e+06	6.45691e+06	6.16094e+06	5.52493e+06	5.80119e+06	5.65176e+06	396475	2.52019e+06	4.28199e+06	6.62114e+06	7.21768e+06	5.90576e+06	7.09014e+06	5.80883e+06	4.84734e+06	6.30222e+06	6.72969e+06	6.59047e+06	4.42596e+06	4.64818e+06
4.82_179.0340m/z	179.034	4.81895	neg	Caffeic acid	HMDB0001964	Phenylpropanoids and polyketides	Cinnamic acids and derivatives	Hydroxycinnamic acids and derivatives	***	C01481	54	80.5	M-H	C9H8O4	-5.50993	7027.68	7248.88	7131.11	6732.71	6566.78	7357.5	7453.29	4158.09	6274.6	6366.11	14819.8	16924.9	7428.5	5484.98	5107.74	6735.89	11754.3	10175.6	9585.15	13144.1	4873.75	5657.52	4837.13	7569.73	6071.79	8954.68	24946.3	6261.55	8010.17	7011.42	3847	14144.4	12397.9	8378.08
4.84_296.1857m/z	296.186	4.84315	pos	Serratanidine	67995	Unclassified	Unclassified	Unclassified			54	87.5	M+H	C16H25NO4	0.0873909	45558.8	44666	45853.4	44042.9	41886.4	44079.1	22094.9	23058	14833.3	23151.4	11913.7	37761.5	21042.1	19471.6	19513.2	40309.8	28336.5	42665.9	32116.8	34940.4	42247	22492.7	32201.9	35720.5	27806.9	64787.2	93799.7	119025	143812	93703.8	120063	105254	93251.3	106666
5.01_268.1674n	269.175	5.01312	pos	3,11,12-Trihydroxy-1(10)-spirovetiven-2-one	HMDB0038154	Lipids and lipid-like molecules	Prenol lipids	Sesquiterpenoids	*		54	73.1	M+H-H2O, M+H	C15H24O4	-0.173011	234877	230818	234756	237337	227530	229890	32846.8	33315.1	278613	33395.4	542059	330151	106815	1.65525e+06	607569	33977	120659	17602.2	38533.4	90723.5	23344.9	14443	18233.9	37464.8	1.55352e+06	29082.4	172234	45864.9	32312	19138	1.36515e+06	107210	282676	23722.6
5.57_281.1747m/z	281.175	5.56923	pos	Brefeldin A	85101	Unclassified	Unclassified	Unclassified			54	74.2	M+H	C16H24O4	-0.188792	110909	112033	107775	112292	110109	111412	96718	127135	88467.8	99524	70104.9	82019.5	86553.3	95958.1	108221	129505	71308	136471	101287	104352	169060	91584.4	80410.9	120865	79693.7	122434	155216	170299	187566	151261	156284	132265	91416.8	215157
7.30_446.3031n	447.31	7.29922	pos	Leontogenin	HMDB0033583	Organic oxygen compounds	Organooxygen compounds	Ethers	*		54	81.5	M+H-H2O, M+H	C27H42O5	-0.308596	191345	191252	191361	188524	192160	187563	237961	265193	180371	217161	166869	149503	164246	244724	146552	185918	145738	270007	215949	203782	165732	194287	192801	329796	239944	130045	150384	165530	172361	272282	234789	166557	136906	234215
7.70_370.2504n	371.258	7.703	pos	6-((8Z,11Z,14Z)-heptadeca-8,11,14-trien-1-yl)salicylic acid	LMPK15040005	Lipids and lipid-like molecules	Polyketides	Phenolic lipids			54	74	M+H-H2O, M+H	C24H34O3	-1.00887	1.13059e+06	1.11874e+06	1.12066e+06	1.13632e+06	1.15258e+06	1.15329e+06	1.20005e+06	1.35311e+06	1.10799e+06	1.07277e+06	1.06985e+06	762578	1.09383e+06	1.64188e+06	1.35309e+06	1.12986e+06	1.09661e+06	1.39639e+06	1.15203e+06	1.21399e+06	816961	1.14734e+06	1.00212e+06	1.81726e+06	1.65078e+06	707904	745263	835978	831112	1.77562e+06	864190	951737	839541	1.52862e+06
9.10_422.2669n	421.26	9.09655	neg	3alpha,7beta,12alpha-Trihydroxy-6-oxo-5alpha-cholan-24-oic Acid	LMST04010262	Unclassified	Unclassified	Unclassified			54	71.1	M-H, 2M-H	C24H38O6	0.103543	903069	946921	923144	935083	878580	895269	889755	783573	644458	740379	977495	541000	667450	1.02606e+06	2.15235e+06	985229	1.66343e+06	819441	915422	1.32492e+06	532432	718645	1.231e+06	930834	1.78234e+06	551625	724251	633302	613652	1.37423e+06	419575	676945	447137	818794
9.64_319.2265m/z	319.227	9.64157	pos	17,18-DiHETE	LMFA03060078	Lipids and lipid-like molecules	Fatty Acyls	Eicosanoids	*		54	77.8	M+H-H2O	C20H32O4	-0.731009	53413.6	56414.6	56120.3	54928.5	55076.4	54440.4	34019.2	42612.9	60618.2	50587.4	54432.3	88876.6	41361.5	50273.8	23931	49490.7	43673.2	21803.6	55883.5	38615.8	41080.3	36532.2	51034.4	35196.5	34260.9	122172	53678.9	27585.3	59365.2	29032.3	42280.5	30021	39041.4	31292.4
0.38_107.0857m/z	107.086	0.3804	pos	m-Xylene	66604	Benzenoids	Benzene and substituted derivatives	Xylenes	**	C07208	53.9	78.8	M+H	C8H10	1.824	165054	182981	199805	203475	210071	221799	288789	224741	316292	316027	380213	408633	359821	336436	394732	215619	277730	295124	266074	281139	360580	258106	345077	308694	366387	234661	229798	234761	231448	261028	221378	240279	292765	234391
10.86_293.2122m/z	293.212	10.8586	neg	9(S)-HOTrE	36030	Unclassified	Unclassified	Unclassified			53.9	73.4	M-H	C18H30O3	0.00507245	66942.1	69766.8	70330	74838.1	68883.7	74466.4	61070.6	77217.3	53490.5	110650	68188.5	102820	116178	97213.4	103024	64302.7	87752.1	62423.5	36275.1	46053.1	14589.7	28797.1	98209.7	38964.1	98900	42762.3	80660.8	76018.9	73676.3	53420.8	50073.4	67681	74996.7	84842.5
12.04_372.2892m/z	372.289	12.0378	pos	Anandamide (22:6, n-3)	36744	Organic nitrogen compounds	Organonitrogen compounds	Amines			53.9	75.5	M+H	C24H37NO2	-1.25307	39229.8	39868.7	39338.9	40597.9	39309.7	39743.4	18440.7	30443.2	33273.9	18198	15891.2	11013.1	54932	22359.3	53754.9	16394.7	44667.6	33114.2	12891.1	2154.81	1600.93	15704.3	2399.33	14935.9	20904.2	42048.8	56139.9	37859.9	21973	16786.3	34034	28061.1	116192	33607.6
12.14_353.2682m/z	353.268	12.1421	pos	MG(0:0/18:3(6Z,9Z,12Z)/0:0)	62323	Lipids and lipid-like molecules	Fatty Acyls	Lineolic acids and derivatives	*		53.9	75.2	M+H	C21H36O4	-1.26057	96587	100742	100192	106627	109731	114910	90111.7	72137.7	180107	75473.3	128560	72595.7	140867	126304	128958	29758.3	96419.2	77819.6	38640.4	10303	3814.91	52847.8	12751.2	42643.2	49585.8	55187.6	85842.9	49973.5	54512	16661.6	15963.8	67346.8	167866	121645
5.24_609.1462m/z	609.146	5.23968	neg	Rutin	HMDB0003249	Phenylpropanoids and polyketides	Flavonoids	Flavonoid glycosides	***	C05625	53.9	74.4	M-H	C27H30O16	0.09254	220045	220762	234449	214407	210639	229190	48314	97275.1	227785	65794.3	58075	58587.9	48277.9	16386.1	35170.1	66081.4	215129	72040.2	19027.1	113265	81840.4	37841.5	35638.7	56372.6	33285.9	76800.1	387843	27643.4	25471.1	14695.7	40038.6	10812.3	94585.4	50133.2
5.93_313.1067m/z	313.107	5.92502	pos	R1128B	72604	Unclassified	Unclassified	Unclassified			53.9	74	M+H	C18H16O5	-0.995108	632230	633742	661392	627488	767197	677416	549415	807073	454781	804869	612415	549583	787037	602233	851044	699706	667529	680262	724113	553303	645554	998322	573637	908977	697464	416373	589271	749258	686587	1.00416e+06	894950	618035	329970	741306
7.18_351.2162m/z	351.216	7.1833	pos	(7E,9E,13E)-5,6,15-trihydroxyicosa-7,9,13-trien-11-ynoic acid	74338	Unclassified	Unclassified	Unclassified			53.9	76.4	M+H	C20H30O5	-1.02848	117993	111434	111648	114003	112799	113368	64937.4	99890.6	76535.3	187856	83682.8	84097.2	68511.3	85391.5	60004.2	82489.8	55532.9	38950.3	79055.8	64437.6	92465.5	80127	77449.8	66279.7	60100.7	287245	119756	70420.5	154182	61211.2	75633.4	53605.7	60953.5	52755.7
8.01_387.2526m/z	387.253	8.00805	pos	12α-Hydroxy-3-oxochola-1,4-dien-24-oic Acid	42826	Unclassified	Unclassified	Unclassified			53.9	78.8	M+H	C24H34O4	-0.995196	129388	129796	134331	128274	133492	135821	184864	145417	125024	177885	143081	110255	125816	172040	106912	129233	114824	122340	155938	129723	104831	133173	141050	207383	214492	90704.2	104458	92376.8	103895	203766	116823	125426	127736	106536
8.08_481.3634m/z	481.363	8.0849	pos	MG(24:0/0:0/0:0)	HMDB0011588	Lipids and lipid-like molecules	Glycerolipids	Monoradylglycerols	*		53.9	76.5	M+K	C27H54O4	-4.37165	103692	106580	107156	97106.4	101317	101388	14145.7	7615.62	5100.09	5537.58	3183.67	2974.53	2968.49	2952.85	4605.42	31290.5	27290	40789.5	5169.95	51841.4	67840.5	13255.5	36545.5	25579.5	27487.9	90513.7	118592	227585	272504	263314	322331	347996	168574	251351
8.35_269.0806m/z	269.081	8.34683	pos	7-HYDROXY-2'-METHOXYISOFLAVONE	43943	Unclassified	Unclassified	Unclassified			53.9	76.6	M+H	C16H12O4	-0.848734	4258.15	4220.01	4013.21	4351.23	3911.12	4251.83	1578.39	606.345	1884.99	1012.96	749.731	9583.22	1712.01	3052.09	1495.79	1439.58	2566.37	5502.42	1080.62	2030.14	604.798	820.815	680.132	778.691	4058.73	581.379	2183.07	3553.16	1218.57	1684.46	60853.2	959.843	1160.66	3263.77
8.43_279.2317m/z	279.232	8.43013	pos	12-hydroxy-9-octadecynoic acid	LMFA02000217	Lipids and lipid-like molecules	Fatty Acyls	Octadecanoids			53.9	74.1	M+H-H2O	C18H32O3	-0.656516	524567	511432	513120	515698	525575	511143	302108	460350	835383	286808	621075	395459	329165	421032	415269	636202	523906	476886	303535	464769	467712	239634	685550	568551	686631	1.02962e+06	637343	682214	731184	642028	930727	504689	698257	395704
9.03_315.1951m/z	315.195	9.02655	pos	PGA3	LMFA03010140	Lipids and lipid-like molecules	Fatty Acyls	Eicosanoids			53.9	75.7	M+H-H2O	C20H28O4	-1.08174	14157.4	15103.3	15148.6	15892.9	16432.4	15517	6431.52	10977.1	12692.8	11678.5	11343.8	14735.2	8354.12	7676.81	3948.59	10580.5	9888.22	4964.22	15131.2	8457.08	4015.39	8335.45	11586.4	5974.25	4871.76	47646.7	9733.88	5191.13	15770.8	4559.52	7739.08	4839.39	6958.04	10178.7
0.81_113.0348m/z	113.035	0.806667	pos	Uracil	HMDB0000300	Organoheterocyclic compounds	Diazines	Pyrimidines and pyrimidine derivatives	***	C00106	53.8	76.8	M+H	C4H4N2O2	2.05984	342035	340008	345663	358964	367582	378825	442955	650081	772086	450761	767768	403968	424920	447373	626190	503942	482592	444132	481959	346126	363223	502114	593276	547459	535705	544600	309499	472217	430977	498365	481147	376263	444710	294871
1.08_276.1076m/z	276.108	1.08342	pos	4-Hydroxyproline galactoside	HMDB0029354	Lipids and lipid-like molecules	Fatty Acyls	Fatty acyl glycosides	*		53.8	76.9	M+H-H2O	C11H19NO8	-0.574665	334562	333463	335951	335204	319409	250840	216388	237142	539017	121348	396288	175403	130913	132954	292780	193894	167275	206314	140338	101034	369613	410666	407581	246396	216132	225809	115061	121702	153139	204484	147670	208940	683714	108816
10.70_330.3363m/z	330.336	10.6983	pos	N,N-dimethyl-Safingol	53956	Lipids and lipid-like molecules	Sphingolipids	Sphingoid bases			53.8	74.7	M+H	C20H43NO2	-1.14233	49468.2	43780	46231.8	44328.6	42979.9	48012.6	51837.5	92492.1	89827.8	67233.7	68479.2	62371.5	108191	49463.8	63969.3	50153.4	65599.3	99065.4	51861.3	40512.5	64152.4	62082.7	41736.2	41946.3	46367.7	66789.7	51069	70615.1	43915.6	37989.5	37070.3	39029.3	62026	87390.7
10.76_290.1878n	291.195	10.7578	pos	Isanolic acid	LMFA02000200	Lipids and lipid-like molecules	Fatty Acyls	Octadecanoids			53.8	75.1	M+H-H2O, M+H	C18H26O3	-1.23723	170217	159978	150762	131305	174354	189481	143754	278957	198645	191668	272450	212099	162243	207550	251359	142498	140491	120709	104369	76558.9	330502	191212	200090	132438	243362	145872	86851.4	104477	160903	164241	102368	137502	126440	114719
10.86_277.2160m/z	277.216	10.8575	pos	alpha-kamlolenic acid	LMFA02000156	Lipids and lipid-like molecules	Fatty Acyls	Octadecanoids			53.8	74.7	M+H-H2O	C18H30O3	-0.810443	392985	404570	384788	397170	406624	412217	264610	420492	247034	522978	330581	534682	567618	529834	413085	348467	376288	315109	211255	243303	154192	170095	383913	220244	425815	371767	539078	617135	529964	351156	491032	441472	538613	504104
10.95_317.2107m/z	317.211	10.9457	pos	8-J2-IsoP	LMFA03110059	Unclassified	Unclassified	Unclassified			53.8	76.9	M+H-H2O	C20H30O4	-1.14138	41920.4	42504.7	43309.5	44481	43900.2	43043.9	8147.25	18724.3	34535.2	21858.2	17377.7	19214.5	15781.3	13731	7370.71	19209.3	15740.9	48775.5	20044.3	14893.3	15129.2	17200.1	26717.5	11978.4	17235.9	114474	16867.3	8466.1	38730.5	8385.3	7688.71	8577.21	16723.5	38826
11.01_449.3259m/z	449.326	11.0052	pos	1beta,3alpha,7alpha,12alpha-Tetrahydroxy-5beta-cholestan-26-oic acid	LMST04030047	Unclassified	Unclassified	Unclassified			53.8	78.1	M+H-H2O	C27H46O6	-0.541768	55375.8	55650.1	55907.4	54600.4	53063.4	57009.1	49054.6	75317.7	39341.6	85762.7	39900.2	14488.3	52350.1	59650.1	34456.1	49344.7	38290.6	28106.8	45324.2	39233.5	43261	52488.6	51853.1	56030.3	65033.1	48710.1	49154.2	49475.5	70010.4	54171.4	34634.4	48587.3	60558.9	42973.6
11.52_330.2634m/z	330.263	11.5176	pos	4,8 dimethylnonanoyl carnitine	58362	Lipids and lipid-like molecules	Fatty Acyls	Fatty acid esters	*		53.8	73.7	M+H	C18H35NO4	-1.38585	44269.4	44121.4	44457.7	45012.5	43752.4	42487.7	23028.9	37850.1	33818.5	29700.5	45058.2	80482.3	55297.9	41687.8	22191.3	18317.7	37523.2	32824.9	18525.1	14101.9	16028.3	22338.7	5014.46	23692.9	23054.9	29374.5	100822	43407	24717.3	17183	34223.1	55812.9	69566	27066.8
11.72_509.3476n	510.355	11.72	pos	1-O-(2-methoxy-4Z-hexadecenyl)-sn-glycero-3-phosphocholine	LMGP01060043	Lipids and lipid-like molecules	Glycerophospholipids	Glycerophosphocholines			53.8	71.4	M+H-H2O, M+Na, M+H	C25H52NO7P	-1.00219	9.91885e+06	9.32658e+06	9.48978e+06	9.1228e+06	9.59979e+06	8.72985e+06	5.79384e+06	8.63622e+06	1.12331e+07	4.77783e+06	4.04094e+06	1.13551e+06	2.22175e+07	3.90246e+06	1.28596e+07	2.84543e+06	4.66886e+06	6.22711e+06	2.52667e+06	260017	1.18424e+07	8.51225e+06	3.85358e+06	2.1761e+06	1.38096e+06	6.20683e+06	3.02559e+06	4.86596e+06	3.82965e+06	1.19616e+06	1.68123e+06	1.99712e+06	1.49703e+07	6.29244e+06
11.87_431.3151m/z	431.315	11.8696	pos	25-Hydroxyvitamin D3-26,23-lactol	HMDB0060127	Lipids and lipid-like molecules	Steroids and steroid derivatives	Vitamin D and derivatives	*		53.8	74.7	M+H	C27H42O4	-1.05565	51963.9	51061.2	51368.1	51244.5	50613	47956.9	25009.8	31357.9	22937.6	30819.9	10001.7	8081.84	21492.7	18198.1	21800.3	34476	40654.1	40621.3	32047.9	18573.9	13298.5	46194.1	19950	21067.7	34739.5	66937.1	56714.7	69794	38052.5	41638.3	49500.1	68230.3	100586	77994.6
11.98_344.2792m/z	344.279	11.9784	pos	Dodecanoylcarnitine	34490	Lipids and lipid-like molecules	Fatty Acyls	Fatty acid esters	*		53.8	77.2	M+H	C19H37NO4	-0.99059	22298	24157.4	22005.3	22372	23093.5	22751.8	8184.74	27918.1	12723.7	18547.7	20471.3	30748.4	27301.4	28878.7	14352.7	10000.8	23324.7	19973.3	10632.1	5153.92	2695.97	6114.95	1474.99	10277.5	7388.96	17471.1	47259.5	19068.4	8364.05	5202.73	11935	27199.3	34155.5	15931.4
11.99_352.2609n	353.268	11.9939	pos	MG(18:3(6Z,9Z,12Z)/0:0/0:0)	62351	Lipids and lipid-like molecules	Fatty Acyls	Lineolic acids and derivatives	*		53.8	75.1	M+H-H2O, M+H	C21H36O4	-1.39748	344055	323400	316036	308873	356441	338904	381520	303883	516442	314303	458055	354569	498391	544338	349684	103695	329531	262831	170016	29933.8	20110.7	178054	23439.6	206172	120672	234474	344931	167258	141118	79075	83385.9	263240	407720	295264
12.57_282.2550n	300.289	12.5698	pos	Vaccenic acid	HMDB0003231	Lipids and lipid-like molecules	Fatty Acyls	Fatty acids and conjugates	*	C08367	53.8	75.1	M+H-H2O, M+NH4	C18H34O2	-2.98495	443536	409565	404399	427458	419763	420951	83917.2	1.81687e+06	162284	105200	136973	149129	2.24761e+06	445117	2.56355e+06	51227	113978	116855	34434.1	7087.42	142631	59199.6	8207.13	31399.6	76247.5	88375.2	164354	125423	77821.1	33976.6	81897.8	88630.1	310288	137989
13.98_445.3673m/z	445.367	13.9847	pos	Schleicherastatin 5	91034	Lipids and lipid-like molecules	Steroids and steroid derivatives	Stigmastanes and derivatives	*		53.8	76	M+H	C29H48O3	-0.823331	179963	157906	162879	150725	160921	152306	290842	310256	149338	96425.5	61461.4	25796.8	208642	88150.7	105494	147246	106580	113713	101928	4755.91	36529.1	131916	24080.9	27758	50937.9	208748	86661.3	155056	123521	67807.5	127014	83967.9	189842	169598
14.23_411.3619m/z	411.362	14.2315	pos	Mangiferdesmethylursanone	HMDB0036018	Organic oxygen compounds	Organooxygen compounds	Alcohols and polyols			53.8	76.7	M+H-H2O	C29H48O2	-0.586492	70247.6	80262	85799.5	87350.5	80021.2	82461.7	92003.1	124465	217915	20816.9	73357.2	11501.4	102504	54325	130984	18468.5	25178.1	29027.1	17443.8	1420.23	5998.96	83739.1	1578.24	31332.7	19115.9	17308.4	15086.6	34339.7	44343	20849.9	22302.4	94969.3	97617	37813.5
14.58_407.3668m/z	407.367	14.5813	pos	4,4'-Diapophytofluene	LMPR01070141	Lipids and lipid-like molecules	Prenol lipids	Isoprenoids			53.8	75.5	M+H	C30H46	-1.04876	81706.3	69185.3	70907.2	67397.9	69919.4	62984.9	91156.6	82049.4	61791	52660.4	18370.7	6386.73	90748.5	43641.1	41209.9	56808.8	28192.5	87405.2	37388.3	2173.41	28125.9	96725.5	2516.13	29878.1	20891.5	54714.8	50053.7	79591.5	68915.1	26280.4	54271.2	49554	37014.2	59608.8
15.33_415.3565m/z	415.356	15.3317	pos	Stenocereol	89850	Lipids and lipid-like molecules	Steroids and steroid derivatives	Cholestane steroids	*		53.8	80.3	M+H	C28H46O2	-1.43425	7205.38	7936.39	6980.32	5155.01	7908.47	7723.01	9867.98	10178.2	7444.89	12977.5	2386.61	336.311	8154.05	3005.56	3394.59	8578.16	5581.11	4027.99	3259.69	8.09205e-06	569.351	7716.1	8.09205e-06	6952.94	2659.61	5958.27	6552.03	2765.85	4090	4950.55	4337.31	3834.5	13578.3	6353.7
15.53_442.3806n	460.414	15.5314	pos	thalianol epoxide	LMPR0106240003	Lipids and lipid-like molecules	Prenol lipids	Isoprenoids			53.8	75.8	M+NH4, M+Na, M+H-H2O	C30H50O2	-1.19787	279811	393056	371338	363148	374441	483989	452285	250379	237542	441346	147876	66737.2	360488	370912	287162	222481	239926	560160	197102	24731.8	118671	809403	28248.5	331252	325666	290417	525006	266835	367336	209508	322051	500589	447292	193544
4.65_477.1250m/z	477.125	4.6478	neg	Licoagroside B	HMDB0036523	Lipids and lipid-like molecules	Saccharolipids	Unclassified			53.8	75.6	M+FA-H	C18H24O12	0.0584626	14003	16900.4	21278.6	17548.7	20573.4	19677.8	47.3346	85.003	137.59	90.5163	14.8085	37.6166	298.05	69.8976	64.7325	57326.6	64090.2	50780.8	51736.9	59474.1	87724.5	66528.7	64036.9	64680.2	49786.5	2804.42	5230.88	6720.86	6635.41	6787.6	4122.94	6280.17	611.888	5752.56
5.51_252.1594m/z	252.159	5.5103	pos	Dehydrooreadone	HMDB0036046	Organoheterocyclic compounds	Naphthofurans	Unclassified			53.8	72	M+NH4	C14H18O3	-0.272516	118665	112364	113503	111487	111924	106389	43101.2	16924.6	35234.4	22124.9	24251.7	34974.5	12400.5	23085.3	16671.9	63921.5	39143.5	70916.7	34360	59045.5	51412.8	46188.7	79373.6	47803.3	42503.7	324514	178058	251211	335682	216449	212497	233793	439564	164044
6.97_549.3069m/z	549.307	6.97498	neg	Deoxycholic acid 3-glucuronide	HMDB0002596	Lipids and lipid-like molecules	Steroids and steroid derivatives	Steroidal glycosides	**	C03033	53.8	79	M-H2O-H	C30H48O10	0.00660715	192043	193275	192719	181709	189257	186073	224274	223559	189396	274048	139525	148372	224977	308767	237678	188223	80156	354075	231760	174682	209758	233974	171436	273672	296770	132771	150202	211680	181710	197321	146636	162706	168101	231607
7.89_321.1706m/z	321.171	7.89338	neg	Panaquinquecol 2	LMFA05000687	Lipids and lipid-like molecules	Fatty Acyls	Fatty alcohols	*		53.8	73.7	M+FA-H	C17H24O3	-0.594755	54744.6	58657.8	59118.5	59157.6	58233.3	56138.4	88490.8	70057.3	72190.4	52464.3	77508.2	59502.6	54604.4	75796	64204.2	78595.8	33331.8	53945.1	56895.1	55423	39858.7	66549.5	79075.4	42331.9	62576.3	51501.4	38767.6	36189.1	66148.8	35899.5	23021.8	42208.4	40939.8	37578.8
8.99_317.2107m/z	317.211	8.99393	pos	7beta-Hydroxy-lathyrol	LMPR0104310001	Lipids and lipid-like molecules	Prenol lipids	Isoprenoids			53.8	79.2	M+H-H2O	C20H30O4	-1.3963	21197.1	21923.3	20655.3	20222.4	21833.2	20888.1	11285.1	21235	19446.5	21021.2	17691.6	26618.9	16448.7	24719.8	12142.1	16393.8	11618.9	10862.6	15141.4	12068.6	17872.9	15866.7	14885.6	13501.3	13303.6	46167.7	19415.4	10048.9	22106.2	11757.9	13289	9681.27	12929.3	9859.37
1.54_169.0132m/z	169.013	1.5395	neg	Gallic acid	HMDB0005807	Benzenoids	Benzene and substituted derivatives	Benzoic acids and derivatives	***	C01424	53.7	79.2	M-H	C7H6O5	-6.42806	950.676	782.908	903.374	901.889	934.894	896.273	496.9	265.084	993.466	510.826	744.207	2538.98	771.658	824.328	919.841	706.356	1005.6	1032.3	1128.14	1564.21	670.814	562.35	485.997	695.048	809.116	779.299	7210.82	452.757	573.348	600.938	491.152	852.315	787.382	442.431
10.03_349.2383m/z	349.238	10.0315	neg	5-cis Carbaprostacyclin	45623	Unclassified	Unclassified	Unclassified			53.7	72.4	M-H	C21H34O4	-0.402103	276950	277821	279339	291860	274397	274815	297880	329867	296322	370578	421652	379035	420645	495767	306573	321248	291564	371360	236689	254815	322871	226277	379187	178799	283809	256978	190490	224349	233538	228618	157170	229571	158130	210840
10.35_364.2246n	347.221	10.3545	pos	Insignin A	LMST02030222	Lipids and lipid-like molecules	Sterol Lipids	Steroids			53.7	73.8	M+H-H2O, M+H, M+Na	C21H32O5	-0.921351	646149	643248	671818	678328	655636	655772	1.24216e+06	1.78025e+06	699715	1.06425e+06	974874	1.73166e+06	1.14947e+06	1.29897e+06	539779	684862	920506	450313	370831	553560	194680	244086	802881	402816	603456	711336	953704	434559	386584	378957	343447	532419	388078	361765
13.62_474.3938m/z	474.394	13.6217	pos	Sandosapogenol	HMDB0031882	Lipids and lipid-like molecules	Prenol lipids	Triterpenoids	*		53.7	75.9	M+NH4	C30H48O3	-0.830288	56234.5	58466.8	53910.2	53099.1	53493.6	49699.8	95195.7	50636.9	39745.4	51504	9061.6	4645.28	69141.5	43100.7	23564.9	20309.9	12943.5	31038.9	9109.02	8.09205e-06	6882.84	96740.3	2119.05	16614.3	13713.9	28098.1	55871.2	27404.6	28491.5	10640.3	23131.1	42302.4	36997.8	14079.6
3.82_280.1290m/z	280.129	3.81858	pos	Asparaginyl-Phenylalanine	85653	Organic acids and derivatives	Carboxylic acids and derivatives	Amino acids, peptides, and analogues			53.7	75.6	M+H	C13H17N3O4	-0.674506	21383.6	20395.5	21859.9	21891.8	22367.2	22154.1	16885.2	17862.4	25072.3	23945.4	32905.5	53168.7	47711.7	56099.5	24541.6	11768.9	16280	11454.2	19917.5	17262.6	16792.1	8031.42	13408.9	12044.5	15839.9	12422.5	45138.5	16737.8	25528.4	14376	8776.14	30147.7	36439.6	23845.7
6.89_249.1129m/z	249.113	6.89212	neg	δ-CEHC	44826	Unclassified	Unclassified	Unclassified			53.7	74.2	M-H	C14H18O4	-1.49638	18540.6	19656.9	20200.4	19908.4	20043.8	19388.6	23869.3	9893.85	18601.8	30479.9	24596.8	18130.4	11201.2	18315	13049.7	30487.2	28922.6	26869.7	33930	40547	2114.08	10473.5	22322.6	29747.2	19149.9	31099.5	29321	16622.9	17194.5	12752.1	8068.87	11467.3	34453	23140.7
7.05_317.2108m/z	317.211	7.0534	pos	PGC2	LMFA03010133	Lipids and lipid-like molecules	Fatty Acyls	Eicosanoids	**	C05955	53.7	80.5	M+H-H2O	C20H30O4	-1.00739	41040.4	41067.2	41892.5	42477.5	42600.3	42472.8	37274.7	44960.6	39583.7	69228.5	34061.6	42468.7	39001.8	43076	38084.7	36809.2	23514.7	24890.3	33201.6	30008.1	34703.5	35078.3	34284	35333.7	32344.9	44015.5	36938.3	28014.1	48416.3	30467.3	39023.6	25665.4	25844.7	28219.4
7.47_405.2634m/z	405.263	7.47113	pos	Lucidone C	92893	Lipids and lipid-like molecules	Steroids and steroid derivatives	Oxosteroids	*		53.7	73.9	M+H	C24H36O5	-0.353196	255514	260213	254181	261493	261074	255393	311176	254976	237193	274556	244938	201342	268130	350291	245357	237056	215111	306511	296904	250657	263277	296600	242808	383156	397250	142402	194475	179375	168745	389250	242394	202167	174633	238561
7.50_337.1657m/z	337.166	7.50083	neg	6-Hydroxyshogaol	HMDB0041249	Benzenoids	Phenols	Methoxyphenols			53.7	76.3	M+FA-H	C17H24O4	0.157557	27601.6	26226.7	27432.5	26258.7	27363.5	26664.5	29405.5	34004.3	21844.3	25337.4	15449.2	22470.3	46465.1	22622.2	29789.7	18280.5	12018.5	17258.2	13952.3	15639.1	30159.8	19410.1	17905.3	14833.8	12096	17330.5	20030.8	22090.1	23849.8	19752.7	23404.7	19063.3	12085.9	19824.7
8.24_359.3263m/z	359.326	8.23925	pos	N-Palmitoyl GABA	HMDB0062338	Organic acids and derivatives	Carboxylic acids and derivatives	Amino acids, peptides, and analogues			53.7	75.2	M+NH4	C20H39NO3	-1.53694	118720	118251	117688	118689	115212	119186	164802	115350	163489	109417	116644	58159	125627	79343.8	173668	103027	94241.5	105705	95090.7	51321.5	20116	103561	44366.7	91958.2	69790.9	190367	72296.3	74170.2	66918.8	29863.1	64994.4	55558.8	165456	80117.8
8.49_381.3110m/z	381.311	8.49248	pos	15-HETE-EA	LMFA08040040	Lipids and lipid-like molecules	Fatty Acyls	Fatty amides			53.7	73.9	M+NH4	C22H37NO3	-0.403579	151656	143572	137276	146479	141661	135927	191281	197362	178748	142459	91851.6	72026.6	183783	89515	261518	100625	106900	138688	94783.4	43981.7	51138.1	149827	38418.9	89939.8	80592.5	140904	64264.2	75519.3	79063.6	47164.3	72715.4	66375.3	132843	123814
0.72_141.0658m/z	141.066	0.723567	pos	1-Methyl-5-imidazoleacetic acid	3776	Organoheterocyclic compounds	Azoles	Imidazoles			53.6	75.4	M+H	C6H8N2O2	-0.633061	956954	953065	942105	929428	956464	988369	1.43028e+06	1.0911e+06	1.45128e+06	1.78878e+06	1.16463e+06	1.52714e+06	1.28607e+06	1.07992e+06	1.18657e+06	1.20268e+06	958059	2.14732e+06	1.03855e+06	915791	993203	1.14062e+06	1.0839e+06	1.05501e+06	737238	1.23332e+06	1.43761e+06	1.28038e+06	1.2337e+06	1.05785e+06	1.5137e+06	1.036e+06	845533	853878
0.79_352.1235m/z	352.124	0.792833	pos	N-Acetyl-9-O-acetylneuraminic acid	5759	Organic oxygen compounds	Organooxygen compounds	Carbohydrates and carbohydrate conjugates			53.6	76.6	M+H	C13H21NO10	-0.880371	224268	210084	221783	223388	236675	230400	293200	245068	411562	265885	339481	206689	251792	82044.6	82054.4	363173	672967	577368	321006	732365	395797	488507	168314	224751	143722	320222	371216	394520	236346	393159	352632	556404	360809	291189
10.07_330.2635m/z	330.264	10.0701	pos	9(S)-HPODE	HMDB0006940	Lipids and lipid-like molecules	Fatty Acyls	Lineolic acids and derivatives	**	C14827	53.6	73.1	M+NH4	C18H32O4	-1.16239	199332	191393	179920	176872	177973	174647	106781	446865	134454	426813	239841	475079	411387	469251	201243	176064	102959	93450.8	55570.7	46644.8	52900.8	34384	46666.9	65269.6	107972	138411	245893	345007	164617	196022	305454	211755	341268	242047
10.38_279.2316m/z	279.232	10.383	pos	15-hydroxy-9Z,12Z-Octadecadienoic acid	LMFA02000316	Lipids and lipid-like molecules	Fatty Acyls	Octadecanoids			53.6	74	M+H-H2O	C18H32O3	-0.766551	252396	251502	256246	256213	261383	260006	188703	197060	252837	261321	248043	275816	198751	226505	230051	298776	365640	226912	211820	224431	210381	194939	338171	228448	404466	309085	319868	290421	343741	257541	333261	264690	333713	261731
10.50_195.1015m/z	195.101	10.5026	pos	Butyl salicylate	HMDB0040730	Benzenoids	Benzene and substituted derivatives	Benzoic acids and derivatives	***		53.6	71.2	M+H	C11H14O3	-0.524003	63384.2	63956.8	69275.3	68898	67044.5	76129.3	89570.9	69491.9	109874	118739	136036	166081	119771	111328	138032	58724.7	92242.3	106693	95907.7	111569	130596	87897.6	118994	100134	128905	59667.4	65151.9	74226	72059.5	96407.1	78080.7	84476.8	103459	77571.1
11.05_165.0909m/z	165.091	11.0522	pos	beta-Thujaplicin	HMDB0035213	Hydrocarbon derivatives	Tropones	Tropolones		C09904	53.6	70.4	M+H	C10H12O2	-0.587148	86302.1	96556.8	90525	85099.3	101794	100747	117048	131624	92162.1	182318	164068	77326.5	162451	131938	97236.6	99828	137111	155830	125016	134314	59426.1	99591.6	105565	80022.7	131524	66059.7	45193.2	83064.6	72064.2	80299.1	51416.8	68130	56077.2	76245.8
11.59_322.2737m/z	322.274	11.5933	pos	α-Linolenoyl Ethanolamide	36742	Organic nitrogen compounds	Organonitrogen compounds	Amines		C13828	53.6	74.9	M+H	C20H35NO2	-1.13694	59291.4	57598.6	56812.1	58321	57611.3	57492.8	29007.4	45508.1	56715.9	37370.4	43741.6	80759.9	107473	50022.8	87365.9	26745.4	50223	37913.3	24014.9	13744.2	13433.1	31618.1	14660.3	22861.4	32881.3	45919.4	62458.4	46661.8	31788.9	19110.3	46555.5	28094.8	148634	58987.2
11.61_252.2086n	253.216	11.609	pos	7,10-hexadecadienoic acid	5467	Lipids and lipid-like molecules	Fatty Acyls	Fatty Acids and Conjugates			53.6	73.3	M+H-H2O, M+H	C16H28O2	-1.15497	35008.3	35704.5	36218.1	35031.4	37374.5	39742.9	52503	40607.2	49799.5	84089.7	76105.4	48022.1	85024.2	72665.1	102081	20311	27875.2	23575.1	16909.4	21791.1	30470.5	18758.6	32793.3	22264.9	41981.5	13985.8	18620.3	15409.4	22922.6	15490.6	9759.08	18147.6	13844.2	21768.8
2.45_189.1233m/z	189.123	2.45388	pos	Glycyl-Isoleucine	85755	Organic acids and derivatives	Carboxylic acids and derivatives	Amino acids, peptides, and analogues			53.6	70.4	M+H	C8H16N2O3	-0.495953	69186.8	70669	69158.3	68171	68109.1	70732	45909	67239.9	62653.2	52795.3	79309.4	36809	69602.5	68458.1	62651	75108.8	45235.4	47995.5	64884.4	48096.3	253393	68722.6	95958.8	69224.6	72069	98920.5	30723	55755.5	57301.7	88846.3	53195.6	75695.8	127591	53748
2.52_246.1446m/z	246.145	2.51602	pos	Asparaginyl-Leucine	85650	Organic acids and derivatives	Carboxylic acids and derivatives	Amino acids, peptides, and analogues			53.6	72.4	M+H	C10H19N3O4	-0.933068	69654.2	70428.9	68752.9	67993.6	66494.6	67959.3	56923.3	56054	95437.7	59971.7	125867	158324	143646	169518	85765	40154.3	51815.9	44876.5	62056.4	48576.5	64788.3	36546.8	42861.8	39621.7	55584.8	42111.2	104305	52376.4	76918.3	45645.3	34598.5	90284.5	124080	66576.4
4.92_160.1332m/z	160.133	4.92032	pos	DL-2-Aminooctanoic acid	5923	Organic acids and derivatives	Carboxylic acids and derivatives	Amino acids, peptides, and analogues			53.6	77.2	M+H	C8H17NO2	0.102771	2837.42	2959.66	3055.62	2829.79	2480.23	2888.96	1345.65	5074.6	616.095	1997.01	1238.46	1559.1	1724.68	942.884	3699.64	2621.37	2337.9	1766.46	1487.8	1376.27	17405.7	1844.87	877.002	1805.51	1252.23	2036.02	2881.57	4151.07	3515.19	4848.5	8223.07	2999.52	2770.18	2609.75
5.07_498.2809m/z	498.281	5.07403	pos	PS(16:0/0:0)	LMGP03050002	Lipids and lipid-like molecules	Glycerophospholipids	Glycerophosphoserines			53.6	76.8	M+H	C22H44NO9P	-3.55418	363716	351197	341956	341750	342636	333707	299088	308206	238657	225625	257939	250955	207729	222189	307257	313486	339319	295940	297426	306138	290543	304437	285825	310502	281953	354305	470720	682445	440924	465742	728105	500210	306914	458716
5.41_324.2168m/z	324.217	5.40667	pos	Lycofawcine	67982	Unclassified	Unclassified	Unclassified			53.6	72.7	M+H	C18H29NO4	-0.472286	29037.7	32830.8	29381.5	29520.6	28013.8	28176	10682.3	8261.85	8535.26	9788.09	7315.22	7418.9	7842.27	10025.4	9390.42	24406.8	12260.5	22002.5	11141.1	22658.6	21718	12819.3	17131.2	17446.7	12966	45717.3	48374.8	70168	47207.7	49046.1	63946.4	57975	64152.7	67530.4
5.77_395.1711m/z	395.171	5.77332	neg	gibberellin A2	LMPR0104070003	Lipids and lipid-like molecules	Prenol lipids	Isoprenoids			53.6	71	M+FA-H	C19H26O6	-0.0671876	485535	489644	483193	504015	507559	495061	495240	596089	465618	524768	493216	318389	473596	294283	722927	396031	436066	451412	367217	368031	739004	635537	444487	408923	237555	477438	469921	646292	507992	649399	557971	481949	324831	513121
5.95_293.2108m/z	293.211	5.95377	pos	13-epi-12-oxo Phytodienoic Acid	45401	Unclassified	Unclassified	Unclassified			53.6	77.2	M+H	C18H28O3	-0.985374	130137	128851	130651	134644	123948	127672	97253.3	105946	80196.1	71298.5	81523.7	87926.4	94260.3	96224.5	106140	161701	117078	106273	92052.1	148719	88598.9	62404.4	136631	134345	143332	219308	261753	338402	184078	180982	272475	243339	146699	128605
5.98_327.2164m/z	327.216	5.98222	pos	2,3-dinor-PGE1	36216	Lipids and lipid-like molecules	Fatty Acyls	Eicosanoids			53.6	71.8	M+H	C18H30O5	-0.735204	354508	357170	359083	355166	348010	345451	359877	348182	270753	284628	284652	282331	271652	297722	342071	465656	363287	337881	332982	345482	342034	295703	348509	357759	348304	528487	517271	621602	647041	430611	549241	457577	392953	451633
6.40_408.3105m/z	408.31	6.40002	pos	3alpha,12alpha-Dihydroxy-5beta-chol-7-en-24-oic Acid	LMST04010222	Unclassified	Unclassified	Unclassified			53.6	79.5	M+NH4	C24H38O4	-0.941601	3795.79	2818.48	2387.53	2831.43	3570.77	1829.24	175.952	5592.87	8.09205e-06	8.09205e-06	8.09205e-06	8.09205e-06	8.09205e-06	366.452	1531.77	150.171	281.625	332.022	171.736	279.625	86387	10074.5	647.8	496.132	340.041	228.638	121.645	287.629	203.388	2623.35	389.397	502.874	1039.24	406.856
6.58_333.2422m/z	333.242	6.5753	pos	11-deoxy-11-methylene-PGD2	36167	Lipids and lipid-like molecules	Fatty Acyls	Eicosanoids			53.6	73.5	M+H-H2O	C21H34O4	-0.769547	30227.3	30776.9	30119.1	30480.6	31143.6	29416.5	20691.3	21376.7	19275.3	31567	46229	105892	24561.3	41274.9	21598.9	19901.5	25144	35575	19432.2	7554.71	37428.8	57142.3	52111.4	19175.6	21422	23747.2	25572.8	41696.5	26253.4	30209.5	62523.5	98014.4	13845	11688.2
7.43_388.1520n	389.159	7.42777	pos	MS 3	91637	Phenylpropanoids and polyketides	Depsides and depsidones	Unclassified		C01553	53.6	73.3	M+H, M+NH4	C21H24O7	-0.569283	20645.3	21224.1	19161.2	19527.1	20344.4	20929.3	6429.15	5193.69	1684.85	1779.04	825.989	29404.4	9105.57	4200.05	1.79397	4159.1	23382.4	3381.1	6504.5	1727.63	20079.3	1916.28	2578.54	685.961	951.459	260.514	7815.09	1973.59	9808.12	1293.31	8.09205e-06	1430.75	2443.09	840.235
9.46_220.1826n	203.179	9.45823	pos	Humulenol II	HMDB0038212	Lipids and lipid-like molecules	Prenol lipids	Sesquiterpenoids	*		53.6	70.8	M+H-H2O, M+H	C15H24O	-0.448714	227381	226222	222229	229524	239311	220294	34636.5	317180	404318	249659	160265	605002	20636.5	363182	38748.1	289029	117160	45174.9	81831.2	211649	111295	223958	182351	100462	199906	262570	306651	201675	140144	98623.4	367165	247805	316426	258496
9.85_316.2843m/z	316.284	9.8545	pos	6-hydroxysphingosine	53903	Lipids and lipid-like molecules	Sphingolipids	Sphingoid bases			53.6	74.9	M+H	C18H37NO3	-0.941289	20348.2	18738.3	18442.3	20080.5	17566.8	18313.1	10273.3	11905.9	18788.8	10375.3	11635.7	31532.2	32619.8	19211.4	17992.8	4479.76	28895.2	21619.5	11163.8	1635.49	1027.6	8294.01	8.09205e-06	6850.57	11824	9868.24	16300.8	10471.8	9309.41	7404.63	17808.4	15911.5	24135.4	22563.7
1.37_408.1511m/z	408.151	1.37008	neg	Chondroitin D-glucuronate	HMDB0060454	Organic oxygen compounds	Organooxygen compounds	Carbohydrates and carbohydrate conjugates			53.5	71.6	M-H	C16H27NO11	-0.0632503	3686.99	3799.36	4433.92	4658.11	3241.32	4820.46	4014.35	32158.6	8.09205e-06	141.123	8.09205e-06	168.371	37.0373	1322.5	1774.95	54561.8	1050.4	2153.48	17094.1	46.7075	41960.3	82.7012	7193.48	66.973	30.8724	134.208	369.571	5088.08	109.186	801.417	268.558	486.445	3031.61	5.86458
10.50_452.2769m/z	452.277	10.5026	pos	PE(16:1(9Z)/0:0)	LMGP02050010	Lipids and lipid-like molecules	Glycerophospholipids	Glycerophosphoethanolamines			53.5	71.1	M+H	C21H42NO7P	-0.647808	54332.3	51351.3	53769.8	48630.1	49103.2	48353.3	22682.7	139765	323848	9613.21	181936	739.475	53451.5	10491.5	73451.5	5289.93	1828.32	51580	8190.32	2095.52	70709.3	109772	5525.42	8672.44	8105.82	74457.6	8294.96	12672.7	10119.8	3709.53	12204.9	3791.65	66291.7	8955.65
11.02_325.2370m/z	325.237	11.0205	pos	13-Hydroxy-9-methoxy-10-oxo-11-octadecenoic acid	HMDB0040901	Lipids and lipid-like molecules	Fatty Acyls	Lineolic acids and derivatives	*		53.5	74.8	M+H-H2O	C19H34O5	-1.04653	41441.6	41658.2	42048.7	42704.8	43750.7	43980.2	42109.9	40694.8	36069.7	56398.9	38751.7	35911.6	50312	49495.5	42924.9	39997.8	36776.3	30964.3	45745.1	25963.6	22619.3	25997	26113.7	31354.2	37905.3	53426.7	49904.4	48591.7	47239	28610.4	34075.7	36590.7	77669.4	40499.2
12.50_403.2851m/z	403.285	12.4962	neg	11'-Carboxy-gamma-chromanol	HMDB0012517	Lipids and lipid-like molecules	Prenol lipids	Sesquiterpenoids	*		53.5	74.8	M-H	C25H40O4	-0.730817	25579.6	23349.8	23759.9	22909.2	24702.3	22444.9	22849.6	63964.7	23448.1	24917.6	12026.1	2206.74	24636.7	17316.9	30655.9	13373.2	9875.46	20409.5	17377.1	1408.71	11196.9	34652.6	2355.53	11760.1	6575.13	10389.1	3429.21	7931.38	6270.08	6188.93	5161.99	2910.2	13327.3	25221
12.73_313.2733m/z	313.273	12.7258	pos	Ricinoleic Acid methyl ester	45190	Unclassified	Unclassified	Unclassified			53.5	73	M+H	C19H36O3	-1.4533	184785	190561	197350	198005	204041	206110	108996	116208	227445	162577	231003	130492	136920	153153	200941	42007.5	81213.8	91053.1	48577.9	15909.1	41705.4	118628	38548.7	119344	71166.1	182884	260693	112698	51879.2	48684.1	191506	98380.4	1.31122e+06	102880
5.76_475.3379m/z	475.338	5.75722	pos	(25S)-5alpha-cholestan-3beta,6beta,15alpha,16beta,26-pentol	LMST01010323	Unclassified	Unclassified	Unclassified			53.5	77.3	M+Na	C27H48O5	-3.35719	166638	157459	156360	168013	170680	153288	122801	128337	81449.2	72385.9	87779.2	100505	61704.9	78977.3	73610.5	159707	155706	167894	138202	136646	155269	140720	145328	144978	158960	218543	235221	317088	266149	256351	386767	265256	221125	292712
6.01_239.1640m/z	239.164	6.01075	pos	7-oxo-11E,13-Tetradecadienoic acid	45867	Lipids and lipid-like molecules	Fatty Acyls	Fatty Acids and Conjugates			53.5	72.6	M+H	C14H22O3	-0.796959	125569	121248	123894	122563	122080	120415	146972	127389	117479	93295.7	98753.6	102659	95197.1	107249	88205.4	146453	82534.4	104985	130061	143448	75404.2	75281.7	113644	104826	114828	244664	200219	231307	229926	102125	198063	143036	154178	157545
7.29_279.1601m/z	279.16	7.29243	neg	Oxysolavetivone	HMDB0034956	Lipids and lipid-like molecules	Prenol lipids	Sesquiterpenoids	*		53.5	69.4	M+FA-H	C15H22O2	-0.467632	52664.3	53981.4	52682.6	54428	53105	50949.7	109414	60664.7	82707.5	100506	80175.4	57161.4	52790.6	94252.7	61154.9	64454.1	21872.2	63799.6	46516.6	50856.1	17793.7	58924.5	78289.9	36125.9	55974.4	61091.5	22770.7	39003.6	47394	35035.8	27591.3	34862.8	57111.8	42777.3
7.34_341.1968m/z	341.197	7.34215	neg	10-Deoxymethynolide	LMPK04000034	Lipids and lipid-like molecules	Polyketides	Macrolides and lactone polyketides	**	C11993	53.5	72.3	M+FA-H	C17H28O4	-0.617736	221258	228995	227290	225370	225860	225442	241371	294555	172286	144574	162078	115709	166492	142819	190144	274308	158774	129632	204364	164667	246459	130271	196752	154289	136319	293741	216980	304560	408284	218419	239685	227122	263953	341860
7.93_372.2659n	355.263	7.9334	pos	3alpha-Hydroxy-5beta-chola-7,9(11)-dien-24-oic Acid	LMST04010330	Unclassified	Unclassified	Unclassified			53.5	74	M+H-H2O, M+H	C24H36O3	-1.52083	1.985e+06	2.0184e+06	1.98889e+06	2.05682e+06	1.97567e+06	2.00378e+06	1.60591e+06	2.23842e+06	1.65174e+06	1.53641e+06	1.32969e+06	1.54954e+06	2.01947e+06	2.64211e+06	2.58085e+06	1.91415e+06	1.52595e+06	2.63637e+06	2.1421e+06	2.2822e+06	1.7968e+06	2.16112e+06	1.70953e+06	3.86262e+06	1.71562e+06	1.08494e+06	1.5993e+06	1.73299e+06	1.21766e+06	2.63636e+06	2.43784e+06	1.61424e+06	1.02283e+06	2.80374e+06
8.07_389.2683m/z	389.268	8.07063	pos	3beta,9alpha-Dihydroxy-11-oxo-5beta-cholan-24-oic Acid	LMST04010292	Unclassified	Unclassified	Unclassified			53.5	75.5	M+H-H2O	C24H38O5	-0.883857	263210	262087	266807	250178	265183	268114	407467	274801	248309	261680	242674	183468	262298	340809	243434	211589	229763	336005	298248	286169	168664	249690	262692	388985	466415	140396	168565	158086	198861	326646	189838	207328	236575	300925
8.25_313.2157m/z	313.216	8.25363	pos	Ethisterone	HMDB0060580	Lipids and lipid-like molecules	Steroids and steroid derivatives	Androstane steroids	*	C14487	53.5	75.4	M+H	C21H28O2	-1.47562	25664.9	28682.6	29712	30779.7	28041.3	22901.4	58657.7	8715.61	18947.2	15649.5	45089.7	30028.4	16778.2	45395.1	9737.14	16032.9	46538.9	18171.1	49811.4	16486.2	10360.3	7303.55	21618.3	36550	179764	33893.7	15920.5	10801.2	8958.9	22267.2	37689.5	10265.6	26985.6	12754.5
8.65_234.1618n	235.169	8.65495	pos	(1alpha,4beta,5beta)-4-Hydroxy-7(11),10(14)-guaiadien-8-one	HMDB0036449	Lipids and lipid-like molecules	Prenol lipids	Sesquiterpenoids	*		53.5	72.8	M+H-H2O, M+H	C15H22O2	-0.656419	97955.4	94053.5	96935.1	94536.5	96956.8	96096.3	194781	171063	174398	284357	263544	226657	168584	273142	196955	84185.9	104790	73972.1	77519.2	55851.1	68258.1	87486.3	76174.8	75945.1	79081.3	33693.8	39528.7	31137.3	33453.6	33673.6	32865.7	30915.4	37816.7	27670
0.72_146.1175m/z	146.117	0.723567	pos	N,N-dimethyl-L-Valine	44985	Unclassified	Unclassified	Unclassified			53.4	69.4	M+H	C7H15NO2	-0.522319	425836	407615	409943	427460	414056	404254	392078	474494	425248	444961	1.19643e+06	1.11924e+06	319002	372247	610133	331548	381493	565710	449271	848247	426045	475020	292756	724923	714639	357154	637417	195259	355518	222597	353838	600148	521280	160214
1.49_138.0913m/z	138.091	1.49118	pos	Tyramine	60	Benzenoids	Benzene and substituted derivatives	Phenethylamines	**	C00483	53.4	70.3	M+H	C8H11NO	-0.0333685	22201.7	22444.8	22721.6	22214.5	22760.1	22829.5	32746.7	19472.7	32874.6	10209.8	39328	30734.6	25567.6	17810.1	22068.2	10642.3	26829.2	36206.3	14946.2	20596.7	45207.8	33422.5	24973.1	28041.4	34239.2	21434	19842.2	23923.8	16036.1	35091.8	16796.7	24783.7	28525.2	22940.6
12.22_299.2577m/z	299.258	12.2204	pos	12-hydroxy-10E-octadecenoic acid	35565	Unclassified	Unclassified	Unclassified			53.4	71.5	M+H	C18H34O3	-1.10649	310252	323802	326404	352235	326945	330317	239370	453465	180740	207234	243955	110040	246329	150021	499357	142194	313404	196374	149159	59835.6	1.21075e+06	537547	173329	128464	272952	205427	141350	143134	194765	119305	267378	72463	256293	263025
13.11_314.3049m/z	314.305	13.1091	pos	Heptadecanoyl Ethanolamide	3717	Unclassified	Unclassified	Unclassified			53.4	73.1	M+H	C19H39NO2	-1.51192	21522.9	21697.1	21181.9	21035.7	20132.3	21242.8	2069.51	175827	3640.28	1498.49	3138.45	1627.68	125678	13561.9	113256	680.228	2232.82	2543.89	540.143	8.09205e-06	7930.91	1589.34	8.09205e-06	8.09205e-06	863.977	1929.6	2793.62	1406.89	971.627	544.701	1108.38	1820.19	5291.49	2208.04
4.71_398.1921m/z	398.192	4.70763	pos	N-(1-Deoxy-1-fructosyl)tryptophan	HMDB0037847	Organoheterocyclic compounds	Indoles and derivatives	Tryptamines and derivatives			53.4	69.1	M+NH4	C18H24N2O7	-0.228585	189238	183550	173946	178753	179079	168514	64903.1	49889.3	68280.3	36843.2	55276.7	59762.1	30925.9	29671.6	47503	111527	101928	113045	80648.6	98197.8	123995	89925.8	83863.2	75339.3	54659.5	331874	443350	590024	264181	254080	888767	356855	310406	259515
5.54_219.1743m/z	219.174	5.53917	pos	6,8,10,12-pentadecatetraenal	75363	Lipids and lipid-like molecules	Fatty Acyls	Fatty aldehydes			53.4	73.1	M+H	C15H22O	-0.264694	52519.6	52696.9	53863.6	52808.7	53456	55931.6	50029.1	61109.5	138801	82053.7	70045	115729	38652.7	115551	45061.8	56898.9	35154.6	48378.8	43264.4	69113.2	47595.9	57218.2	61771.8	47279.9	61138.6	74136.7	58518.7	63709.2	59997.9	39218.2	60728.1	52714.4	106390	60335.4
6.35_263.0923m/z	263.092	6.35308	neg	(R)-Bitalin A	HMDB0040358	Benzenoids	Benzene and substituted derivatives	Acetophenones			53.4	74.9	M+FA-H	C13H14O3	-0.886792	8085.04	6704.56	7972.95	7476.54	8470.86	7541.14	11237.7	5802.36	9920.14	9159.37	13131.9	9021.26	29163	7851.24	12960.6	9823.35	9180.73	10333.2	7663	10507.7	6441.71	10866.2	12054.8	10415.9	12420.8	2945.39	2558.05	3179.49	3235.87	3352.2	2790.48	4246.08	2076.91	3224.4
7.90_396.2985n	379.295	7.9034	pos	N-oleoyl asparagine	LMFA08020137	Lipids and lipid-like molecules	Fatty Acyls	Fatty amides			53.4	73.3	M+H-H2O, M+H	C22H40N2O4	-0.696284	605385	624251	605748	625982	593199	593597	623802	787748	784031	598443	477601	426726	708664	597854	719301	491723	511783	622716	520896	378438	288591	796409	297731	475355	490999	542252	333309	402492	350431	309359	387426	360270	651654	590070
8.04_343.2113m/z	343.211	8.03978	pos	2,3-dinor, 6-keto-PGF1α	36156	Lipids and lipid-like molecules	Fatty Acyls	Eicosanoids	*		53.4	72.8	M+H	C18H30O6	-0.520575	45077.5	42625.5	44435	43971.2	42819.4	42188.1	24359.9	26189.2	17860.1	23409	18510.9	22525.4	19322.1	23387.9	22603.7	48493.6	40947	33271.2	40968.3	39197.6	30516.7	31863.5	33429.5	34039.4	29942.6	82433.1	75880.4	93694.2	91715.6	57740.4	88316	62124.2	63083.7	75089.8
9.33_351.2160m/z	351.216	9.32615	pos	6,15-Diketo,13,14-dihydro-PGF1a	HMDB0001979	Lipids and lipid-like molecules	Fatty Acyls	Eicosanoids	*		53.4	76.9	M+H-H2O	C20H32O6	-1.64613	52322.4	54185.7	55015.1	53694.6	52842.2	51794.5	23477.3	32586.8	29025.4	45552.3	23579.8	31258.5	46789.6	37005.1	27932.5	32058.8	27781	21251.1	32367.2	25670.3	28050.1	30439.9	25130.1	25000.9	25411.1	61892.9	47989.3	34753.2	48902.9	29655.9	39454.4	24684	30767.3	26137.8
9.50_651.4117m/z	651.412	9.49975	neg	Ginsenoside Rh6	HMDB0039436	Lipids and lipid-like molecules	Prenol lipids	Triterpenoids	*		53.4	78.2	M-H2O-H	C36H62O11	0.430663	28278	29381.1	29343.2	27838	28245	30851.3	34612.6	16100.3	49453.3	20539.2	28260.6	56861.6	51892.6	40094.5	21900.7	17787.8	27745.3	17818	20262.3	17362.3	1316.45	8683.55	3972.22	10965.6	6730.44	30068.6	30881.7	26147.2	8438.99	5995.19	15421.3	20881.6	101728	27118.4
9.77_293.1758m/z	293.176	9.76982	neg	7,10-hexadecadiynoic acid	LMFA01030492	Lipids and lipid-like molecules	Fatty Acyls	Fatty Acids and Conjugates			53.4	68.6	M+FA-H	C16H24O2	-0.0371733	173471	171237	169857	165260	172988	167186	137510	97885.6	213440	131212	163550	220889	126494	95584.7	168207	99905.9	117257	112407	107647	100172	150011	117484	161897	124740	234251	96455.1	95176.6	110631	83542.5	68511.6	68984.9	104676	131710	83166.8
0.37_154.1357n	137.132	0.366517	pos	(±)-Borneol	90343	Unclassified	Unclassified	Unclassified			53.3	68.6	M+H-H2O, M+H	C10H18O	-0.670402	637697	675837	695698	688706	708898	740502	1.23091e+06	927787	1.26018e+06	1.23839e+06	1.44913e+06	1.50669e+06	1.27222e+06	1.16032e+06	1.37503e+06	935405	1.15458e+06	1.20869e+06	1.06242e+06	1.07304e+06	1.34679e+06	937444	1.15291e+06	1.08883e+06	1.26143e+06	1.02275e+06	961003	949668	915104	979440	795269	895903	986013	810772
1.23_268.0806n	267.073	1.2261	neg	Inosine	84	Nucleosides, nucleotides, and analogues	Purine nucleosides	Unclassified	**	C00294	53.3	77.9	M-H, 2M-H	C10H12N4O5	-0.506834	362687	347066	338595	344088	360013	356141	176787	56018.7	3.63952e+06	256203	363172	7390	71788	18655.5	75564.1	282341	230673	1.27196e+06	339819	348645	409491	1.31017e+06	2.75062e+06	397188	62112.1	1.30485e+06	428148	437219	1.46239e+06	68467.4	63973	181496	243308	514911
10.53_219.1741m/z	219.174	10.5321	pos	Tuberonone	HMDB0039688	Lipids and lipid-like molecules	Prenol lipids	Sesquiterpenoids	*		53.3	71.1	M+H-H2O	C15H24O2	-0.819947	99395.8	99308.5	102880	104340	109114	111897	176265	145418	187414	205288	239392	236947	198898	160675	197437	123794	173864	172508	149839	159335	192575	149380	179589	168708	189473	122077	119094	127430	120216	134352	109769	116813	141331	114415
10.53_460.3551n	461.362	10.5321	pos	(3beta,5alpha,6beta,9alpha,22E,24R)-23-Methylergosta-7,22-diene-3,5,6,9-tetrol	89434	Lipids and lipid-like molecules	Steroids and steroid derivatives	Ergostane steroids	*		53.3	70.3	M+H, M+Na	C29H48O4	-0.309478	269921	254681	257221	258451	254071	252686	183164	228022	235406	243110	148431	61599	399816	245500	265222	148485	207417	245472	187683	37204.9	88130.7	416169	45560.7	155697	103805	264618	111971	183139	106952	173258	181110	124209	316148	250781
10.71_309.2070m/z	309.207	10.7079	neg	9S-hydroxy-10S,11S-epoxy-12Z,15Z-octadecadienoic acid	LMFA02000019	Lipids and lipid-like molecules	Fatty Acyls	Octadecanoids			53.3	72.3	M-H	C18H30O4	-0.56814	67085.8	67732.5	66066.9	67853.5	62735.4	59822.7	50301.6	103213	60910.6	67163.7	46903.2	97584.3	93840.4	97027.6	55911.7	44302.5	42599	30374	22028.1	19062.7	60268.4	38828	20054.8	16709.4	35569.3	43738.1	66748.6	96853.5	54753.9	69507.5	75277.8	63517.3	142811	72121
10.82_275.2003m/z	275.2	10.815	pos	Exocarpic acid	LMFA01030556	Lipids and lipid-like molecules	Fatty Acyls	Fatty Acids and Conjugates			53.3	76.2	M+H	C18H26O2	-0.901422	115739	122605	116457	121982	117927	119709	95479.2	101051	94848.3	147089	86187.1	193265	148220	140147	93814.9	105963	109424	80157.1	99364.9	76671.8	89357.3	82560.7	105055	95028.2	107492	126493	124275	113817	118906	95437.4	139122	96269.1	109543	123237
12.11_391.2854m/z	391.285	12.1082	neg	5-(12-Heptadecenyl)-1,3-benzenediol	HMDB0038527	Benzenoids	Phenols	Benzenediols		C10802	53.3	69.6	M+FA-H	C23H38O2	-0.0679547	106741	104149	102959	105872	102863	93662.9	227138	234376	282931	52716.3	79738.4	12044.8	267233	15309.8	82791.1	33878.7	23793.5	33861.8	38255.7	3489.63	32850	95319.2	5850.14	12030.9	19988	12665.8	17538.8	24844.9	54103.6	23242.5	30465.7	8457.98	67524.3	50638.8
13.86_462.3705n	485.36	13.8584	pos	2alpha-(3-Hydroxypropyl)-1alpha,25-dihydroxy-19-norvitamin D3	LMST03020627	Lipids and lipid-like molecules	Sterol Lipids	Secosteroids			53.3	71.7	M+H-H2O, M+H, M+Na	C29H50O4	-0.901774	584763	578803	624039	624270	577443	539825	926465	1.19411e+06	435088	324975	153051	85630.3	1.17868e+06	212556	465288	263954	294681	278588	227242	15768.2	93527.7	396978	21954.3	95718.6	129942	501224	306594	377867	346720	148297	351085	186640	458030	534607
4.03_229.1545m/z	229.155	4.03003	pos	Leucylproline	HMDB0011175	Organic acids and derivatives	Carboxylic acids and derivatives	Amino acids, peptides, and analogues	***		53.3	70.3	M+H	C11H20N2O3	-0.616705	531520	536787	534377	541460	532449	548020	435961	634050	836059	510557	1.12683e+06	637319	515645	615603	613722	627811	469187	335749	439507	298471	1.27955e+06	921475	647648	495818	459915	739391	295524	418037	539536	662654	371499	501628	910940	350323
4.24_295.1288m/z	295.129	4.2422	pos	Hydroxyprolyl-Tyrosine	85781	Organic acids and derivatives	Carboxylic acids and derivatives	Amino acids, peptides, and analogues			53.3	77.1	M+H	C14H18N2O5	-0.211115	17289.3	16410.7	17480.9	15133.9	18179.7	18956.6	14471.8	14900.4	29394	11001.1	24708.3	63134.5	22444.9	38757.3	15921.3	22539.9	27957.2	12537.4	26490.9	19978.3	22063.8	21013.5	26024.7	18497.7	17935	10943.4	24595.8	14455.1	14696.4	10281.4	8816.17	22778.9	33957.1	11978.4
4.81_365.2321m/z	365.232	4.81362	pos	11beta,17alpha,21-trihydroxypregnenolone	57862	Lipids and lipid-like molecules	Steroids and steroid derivatives	Hydroxysteroids	**	C05489	53.3	71.7	M+H	C21H32O5	-0.28121	79281.6	85125.1	79874.5	81089.7	79366.4	78116.6	47282.6	84848	84373.4	137811	129595	154027	60315.9	157092	71413.3	51208.1	52119.4	138644	58849.1	34293.3	44408.1	96899.8	16805.3	56975.1	69651.3	32362.2	96127.4	34285.8	69888.6	114118	161608	62409	47396	96988.5
5.39_134.0601m/z	134.06	5.3922	pos	Oxindole	34541	Organoheterocyclic compounds	Indoles and derivatives	Indolines		C12312	53.3	75.7	M+H	C8H7NO	0.623302	91995.3	98000.4	99876.9	94858.2	98514	96914.3	62419.5	92930.4	258691	47656.2	263473	95382.1	56632.4	61308.5	82514.2	25994.8	55131.9	115625	40197	28973.9	774350	123775	68085.7	46359.5	28478.9	91794.1	21986.2	32886.5	80109	58608	56691.8	21214.8	147867	44840.8
5.86_395.2904m/z	395.29	5.86425	pos	15-HETE-Gly	LMFA08020143	Lipids and lipid-like molecules	Fatty Acyls	Fatty amides			53.3	72.1	M+NH4	C22H35NO4	0.0081351	592215	586084	587220	591916	584640	569095	710112	562664	505137	759866	518891	765608	651030	717997	508053	649568	635857	708580	854552	801237	307201	529305	477196	784091	766627	527650	787498	629725	489379	602289	756629	717182	428671	626238
6.35_333.2421m/z	333.242	6.35295	pos	(15alpha,20R)-15,20-Dihydroxypregn-4-en-3-one	89617	Lipids and lipid-like molecules	Fatty Acyls	Fatty acid esters	*		53.3	75.7	M+H	C21H32O3	-0.973804	27915.5	28786.5	30015.4	28281	31014.2	30119.4	30530.4	30750.9	42289.4	30162	32642.5	53845.8	32478.9	18278.6	19861	24564.7	20544	35211.3	37037.1	20082.9	56181.3	19121.2	22073.8	19680.8	17027.8	23980.6	16806.2	25914.4	36463.6	23304.5	33548.1	26139.6	27580.8	22180.7
6.46_283.1901m/z	283.19	6.46293	pos	13,14-dihydro-15-keto-tetranor PGF1β	45724	Unclassified	Unclassified	Unclassified			53.3	77.5	M+H-H2O	C16H28O5	-0.877634	55682.6	50370.9	52367.6	49265.5	53835	52195.9	98324.1	70545.9	67746.8	71518.9	51427.4	35770.6	26760.3	51205.5	27841.4	106672	47472.5	28884.3	66327.7	39367.9	18722.5	30978.9	70293.8	60161.4	62271	68049.2	45544.3	54953.6	87872.5	42565.7	36660.9	40051.2	45399.4	48180.7
6.77_238.1568n	239.164	6.77183	pos	(9R,13R)-1a,1b-dihomo-jasmonic acid	LMFA02010010	Lipids and lipid-like molecules	Fatty Acyls	Octadecanoids			53.3	71.5	M+H-H2O, M+H	C14H22O3	-0.588106	336685	333169	340929	341623	346435	343403	505710	374600	422000	291248	358306	317509	226387	299525	270804	454339	254862	281856	347620	401361	213063	240178	395539	279706	319225	720802	409657	555106	586333	247996	423750	372173	583373	399660
6.80_267.1953m/z	267.195	6.80455	pos	10,11-epoxy-3,7,11-trimethyl-2E,6E-tridecadienoic acid	34693	Lipids and lipid-like molecules	Fatty Acyls	Fatty Acids and Conjugates		C04834	53.3	73	M+H	C16H26O3	-0.653186	74307.8	74263.8	76132.5	74694.6	77322.5	72872.7	116381	83817.1	94942.7	78985.2	96049.4	71325.5	55314.4	84205.6	77674.4	105909	60573	68566.7	64448	95308.4	50084.4	58532.8	100675	80329.8	83220.2	128819	89074.3	119643	102533	64003.6	71643.3	96267.2	95987.1	72257
7.27_386.2454n	387.253	7.26602	pos	12a-Hydroxy-3-oxocholadienic acid	HMDB0000385	Lipids and lipid-like molecules	Steroids and steroid derivatives	Bile acids, alcohols and derivatives	*		53.3	78	M+H-H2O, M+H	C24H34O4	-0.914893	128412	134919	127488	131649	132796	127952	151558	150226	111280	182418	123782	97922.3	120609	190022	116894	126747	99234.3	128196	144140	123017	112008	136568	138850	222010	177462	99930.1	123495	102195	116383	220495	138283	158436	109611	106099
8.34_267.0663m/z	267.066	8.34352	neg	Formononetin	HMDB0005808	Phenylpropanoids and polyketides	Isoflavonoids	O-methylated isoflavonoids	***	C00858	53.3	79.3	M-H	C16H12O4	-0.0259516	2054.45	2340.77	2300.92	2912.09	2158.19	2222.77	1103.69	771.663	862.698	663.947	292.18	3997.67	1005.96	1352.94	1514.55	655.776	1990.11	1987.79	739.346	1042.38	524.447	583.513	179.19	552.672	1894.8	389.193	1199.77	2013.7	587.048	1067.71	30085.4	967.245	369.147	2093.84
9.52_426.3210m/z	426.321	9.51872	pos	Cholic acid	HMDB0000619	Lipids and lipid-like molecules	Steroids and steroid derivatives	Bile acids, alcohols and derivatives	***	C00695	53.3	83.5	M+NH4	C24H40O5	-0.921127	70247.1	82079.3	73958.2	78802	73538.3	68560.7	168566	53243.4	88503.8	68981.9	86039.5	298084	97828.5	85549.4	84369.2	40861.3	64851.6	50682.4	69910.4	56492.2	59350.7	49796.4	71453.7	75690.9	103680	37256.4	54139.8	55023.4	74817.4	90894.4	49370.4	49902.9	96320.7	83265
0.82_160.0603m/z	160.06	0.820517	pos	L-trans-alpha-Amino-2-carboxycyclopropaneacetic acid	89939	Organic acids and derivatives	Carboxylic acids and derivatives	Amino acids, peptides, and analogues			53.2	73.9	M+H	C6H9NO4	-0.651037	73166.1	74224.8	80008.4	75543.6	74538.6	86219.8	141872	132161	115564	165390	111184	159927	121570	155283	181062	109990	117011	116476	115153	113337	97994.1	76597	91589.3	107737	122925	92160.9	133735	128521	106662	119983	113371	103007	60258.6	112893
10.25_397.3098m/z	397.31	10.2509	pos	alpha-Micropteroxanthin B	HMDB0038504	Lipids and lipid-like molecules	Prenol lipids	Sesterterpenoids	*		53.2	78.2	M+H	C27H40O2	-0.864328	102650	107626	108165	106548	106107	106442	121590	102958	106098	106495	131242	73317.6	91309.2	124512	107715	121559	149943	86779.2	94328.3	111649	128124	123166	167082	142343	171352	96343.6	60288.2	65469	66490.4	95443.7	77795.7	87681.8	94038.5	83638.9
10.57_471.3115m/z	471.312	10.5723	neg	(25S)-3-oxo-cholest-1,4-dien-26-oic acid	LMST04030213	Unclassified	Unclassified	Unclassified			53.2	70.9	M+FA-H	C28H42O3	-0.201917	282102	275990	269807	271207	256958	252076	301927	254081	335679	424604	433545	320541	274838	384267	305872	160283	159487	515470	219832	173218	200071	271534	308209	165129	321322	108312	176051	181876	295816	155412	161549	125582	286078	229368
10.84_351.2526m/z	351.253	10.8433	pos	MG(0:0/18:4(6Z,9Z,12Z,15Z)/0:0)	62325	Lipids and lipid-like molecules	Fatty Acyls	Lineolic acids and derivatives	*		53.2	71.4	M+H	C21H34O4	-1.14079	112601	86934.2	73149.4	76673.7	74282.5	83393.8	118539	112368	154019	130524	124406	275497	151402	223839	89410.7	49270.1	132427	84746.9	52533.3	55795.8	16040.8	43089	25269.4	65089.4	46612.1	67963.7	168036	79680.7	55608.6	60310.3	58254.5	119014	86952.3	86383.8
11.34_566.3464m/z	566.346	11.3447	neg	LysoPC(18:1(9Z))	HMDB0002815	Lipids and lipid-like molecules	Glycerophospholipids	Glycerophosphocholines	*		53.2	79.9	M+FA-H	C26H52NO7P	0.112806	34555.4	31466.4	31113.8	28373.8	31227.1	28535	25458.5	19331.5	99921.6	39189.5	72899.7	3308.08	110624	17958.9	31267	8623.01	9028.36	28530.8	8337.26	8.09205e-06	2228.53	32986	2334.73	12175.5	8714.64	55224.8	17336.5	21524.1	7709.93	1318.99	1171.62	5352.57	71614.1	9721.16
12.07_433.2957m/z	433.296	12.0741	neg	(+)-Desoxyscalarin	LMPR0105060002	Lipids and lipid-like molecules	Prenol lipids	Isoprenoids			53.2	70.6	M+FA-H	C25H40O3	-0.575226	103696	99079.6	99518.9	105441	97051.2	99807.5	147582	315336	105955	123172	50674.7	19076.1	126492	75541.4	84632.8	58736.8	30979.7	89488.7	45040.3	22856.6	45167	83273.9	41462.3	24131.6	33228.6	63651.9	26335	62023.9	40424.8	22621.8	30853.4	25186.8	62577.3	89289.3
12.24_448.3186n	466.352	12.2367	pos	3alpha,12alpha-Dihydroxy-7-oxo-5beta-cholestan-26-oic acid	LMST04030052	Unclassified	Unclassified	Unclassified			53.2	74.6	M+NH4, M+Na, M+H-H2O	C27H44O5	-0.579851	41049.6	40989.9	41160.3	43605.4	39796.2	36722.9	46199	51593.9	21383	39596.6	21673	3326.72	12411.1	34904.2	5331.27	106785	40593.3	33060.9	21256	51636	5285.74	51249.1	53833.5	42333.3	5733.11	25055.9	31119.9	9845.81	36068.8	5566.98	18936.5	8776.71	44902.5	74484
12.32_300.2894m/z	300.289	12.3189	pos	Palmitoyl Ethanolamide	43210	Organic acids and derivatives	Carboximidic acids and derivatives	Carboximidic acids	**	C16512	53.2	72.1	M+H	C18H37NO2	-1.18383	11947	12239.6	11767	11426.8	12200	11800.4	34910	15816.8	4863.81	5834.47	1188.67	8.09205e-06	50729.5	1462.71	3125.99	557.97	143.501	16331.8	1255.27	130.076	10429.9	25536.3	366.941	435.561	8.09205e-06	3534.6	839.79	2371.29	1105.9	783.548	7126.41	1493.05	3530.04	11479.2
3.99_253.1312n	254.138	3.98558	pos	8-Azaspiro[4.5]decane-8-butanoic acid, 7,9-dioxo(buspirone metabolite)	1452	Unclassified	Unclassified	Unclassified			53.2	73.1	M+H, M+NH4	C13H19NO4	-0.835754	103960	101771	100373	99248.5	97949.2	104112	17395.3	65863.9	52395.9	21350.4	267379	246886	75961.6	83945	107783	89615.2	281882	125782	101455	52723.4	81226.6	19976.9	25635.9	230916	38734.6	123175	179746	52030.3	419977	196854	108780	115492	134952	71224.8
4.76_201.1637m/z	201.164	4.75503	pos	Alpha-Calacorene	265068	Lipids and lipid-like molecules	Prenol lipids	Sesquiterpenoids	*		53.2	70.3	M+H	C15H20	-0.144275	5799.71	6261.45	6318.13	6356.76	5950.56	5822.86	3507.81	6238.99	37045.4	10027.4	2714.41	9440.59	616.611	9032.98	421.627	3981.27	157.744	844.88	1372.09	5276.07	1453.81	6882.3	2291.82	1772.68	2147.23	4766	4644.9	6964.68	6420.11	899.122	11020.8	2419.57	13791.1	7094.42
5.36_349.2371m/z	349.237	5.36372	pos	Protomycinolide IV	71020	Unclassified	Unclassified	Unclassified			53.2	74.4	M+H	C21H32O4	-0.54372	77410	80340.8	79185.4	79071.7	79223.8	73870.8	55705	56612.4	87494.9	100099	144523	172433	61325.2	77179.5	64227.8	46895	66161.2	94916	79211.8	25126.9	62323.8	63576.3	26171.5	50746.7	65679.4	55748.5	79028.6	30648.2	69023.3	96778.2	133060	42595.4	59475.4	43065.2
5.76_231.1232m/z	231.123	5.75857	neg	9-hydroxy-2E-decenoic acid	LMFA01050158	Lipids and lipid-like molecules	Fatty Acyls	Fatty Acids and Conjugates			53.2	70.3	M+FA-H	C10H18O3	-3.1257	121992	116609	125384	119927	119932	120495	61096.3	13640.2	29037.7	41380.1	42411	48129.9	18477.1	28608	56140.1	265854	230476	150729	115197	116926	7223.9	11592.7	36868.4	117731	141337	207534	650913	264287	142099	33551.3	129906	162115	218628	151280
7.44_133.0648m/z	133.065	7.44243	pos	2-Indanone	44709	Unclassified	Unclassified	Unclassified			53.2	70.2	M+H	C9H8O	0.313414	9309.75	9736.07	8911.2	9017.28	10381.6	10003.5	5797.89	6354.33	11612.4	15752.2	13072	22950.7	8986.78	12653.6	8753.85	9152.45	9261.94	10222.8	8718.62	7093.09	6861.83	5844.71	9745.38	10389.5	12771.9	7681.24	10403.5	8169.33	9575.04	7569.43	5027.92	7252.79	10339.5	9986.5
8.51_264.1594m/z	264.159	8.50767	pos	Zedoarol	HMDB0038202	Lipids and lipid-like molecules	Prenol lipids	Sesquiterpenoids	*	C17490	53.2	70.4	M+NH4	C15H18O3	-0.20922	8469.56	8545.43	8867.23	8187.5	7833.06	8757.03	1578.18	74589.1	16999.1	5592.03	15415.9	4580.01	12965.5	4392.84	16688.1	2223.7	4100.99	7338.74	1461.42	931.271	39556.8	2209.78	5869.26	6410.08	3686.61	3041.06	462.949	771.286	7565.47	6368.02	10872.7	734.048	4788.61	473.268
8.91_253.1443m/z	253.144	8.90593	neg	C75	44901	Unclassified	Unclassified	Unclassified			53.2	72.7	M-H	C14H22O4	-1.04923	10266.1	10495.2	11371.8	11138.3	10182.4	11360.7	18505.9	10821.6	25300	12678.4	21696.2	16543	8521.84	17524.5	9078.71	7460.78	10310	9710.08	5926.02	11994.5	4165.96	11014.6	18218	6646.01	11095.3	8769.64	8689.72	5757.53	7412.62	6253.11	8079.67	6534.59	13732.2	5447.84
8.94_489.3224m/z	489.322	8.9397	neg	Stoloniferone H	LMST01031095	Lipids and lipid-like molecules	Sterol Lipids	Sterols			53.2	73	M+FA-H	C28H44O4	0.632731	96691.1	98654.1	94779.5	94487.3	93015	96679.7	128829	95818.5	91942.3	120679	94948.7	117112	136479	119059	227162	65297.2	48144.5	141802	96098.9	61242.5	92621.4	118233	62703.5	78942.2	102974	44676.2	86195.5	51549	93691.8	86812.1	70330.7	54309.5	85501.3	91543.5
9.01_274.2738m/z	274.274	9.01037	pos	C16 Sphinganine	41556	Lipids and lipid-like molecules	Sphingolipids	Sphingoid bases			53.2	70	M+H	C16H35NO2	-1.0925	1.65688e+06	1.7137e+06	1.61768e+06	1.67393e+06	1.64897e+06	1.65803e+06	865504	765842	1.07064e+06	855689	857460	1.41918e+06	1.99491e+06	1.23782e+06	1.16468e+06	492974	750146	1.48976e+06	611903	356466	803559	961853	365081	703113	436364	986467	1.05997e+06	733965	578716	397310	513463	444124	1.47374e+06	826641
9.49_334.2505n	335.258	9.4881	pos	Lycopersiconol	HMDB0029583	Lipids and lipid-like molecules	Steroids and steroid derivatives	Pregnane steroids	*		53.2	71.2	M+H-H2O, M+H	C21H34O3	-0.956116	341929	337972	335693	358058	336048	324975	59210.5	100097	160932	112683	504368	406891	189704	83244.3	113222	92005.3	277360	100680	170658	37884.3	1.56198e+06	131334	158166	94986.8	92716.3	201882	49824.2	64941.2	65147	475139	198123	85480.5	62966.2	87990.2
9.71_437.3391m/z	437.339	9.70585	pos	4Alpha-hydroxymethyl-5alpha-cholesta-8,24-dien-3beta-ol	HMDB0012172	Lipids and lipid-like molecules	Steroids and steroid derivatives	Cholestane steroids	*		53.2	82.5	M+Na	C28H46O2	0.336586	36498.3	41355.4	44448.3	38849.7	41571	35318.3	36617.8	16775.6	27685.5	44396.4	46906.9	45603.7	26314.9	28581.5	22069.4	34461.9	28971.3	29608.2	40990.6	42688.5	114706	147619	62676	78387.8	40671.2	18941.5	29131.3	20693.4	26747.2	40666.6	29545.2	45470.8	18249.5	17169.4
10.90_427.3569m/z	427.357	10.9013	pos	(6beta,22E)-6-Hydroxystigmasta-4,22-dien-3-one	93999	Lipids and lipid-like molecules	Steroids and steroid derivatives	Stigmastanes and derivatives	*		53.1	72.7	M+H	C29H46O2	-0.470542	212402	220618	225397	236335	235298	237738	135885	153179	172530	165240	108404	51139.9	383807	191673	145038	165867	134761	137133	226954	39918.7	48719.3	244813	40855.6	123288	69561.6	364640	84881.3	157920	68173.6	124138	177452	141908	464495	281657
11.01_464.3137n	482.348	11.0052	pos	Alliogenin	LMST01080013	Lipids and lipid-like molecules	Sterol Lipids	Sterols			53.1	73.7	M+NH4, M+Na	C27H44O6	-0.22119	27900.8	24528.4	22501.3	26787	24182.8	26945.2	153544	18511.8	15182	17353	6055.65	1308.16	12288.8	17543.1	7837.99	30596.4	42438.1	14639.8	166318	13325.9	7231.12	16283.1	8665.8	15752.2	14284.7	13847.8	18170.1	15623.8	28120.4	13111.6	13949.9	20775.3	21812	17886.1
13.70_410.3544n	411.362	13.7016	pos	22-Dehydroclerosterol	HMDB0034078	Lipids and lipid-like molecules	Steroids and steroid derivatives	Stigmastanes and derivatives	*		53.1	71.1	M+H-H2O, M+H	C29H46O	-1.15187	5.12785e+06	5.2759e+06	5.25741e+06	5.74994e+06	5.86774e+06	5.74526e+06	4.59162e+06	5.25366e+06	6.44474e+06	5.52547e+06	3.08188e+06	1.01401e+06	6.44362e+06	5.67663e+06	5.06042e+06	3.49467e+06	4.42206e+06	5.00059e+06	3.68127e+06	557930	1.68987e+06	8.19774e+06	503943	4.41885e+06	3.0035e+06	5.05182e+06	2.72471e+06	5.41606e+06	3.23841e+06	3.42039e+06	3.61063e+06	3.92228e+06	6.14138e+06	6.04996e+06
2.98_208.0603m/z	208.06	2.97697	pos	Vanilloylglycine	HMDB0060026	Benzenoids	Benzene and substituted derivatives	Benzoic acids and derivatives			53.1	68.5	M+H-H2O	C10H11NO5	-0.722982	114565	114701	115389	115220	111680	116294	147262	150663	123195	162006	125787	160690	148266	144569	176790	126761	136568	123483	141261	134989	137400	113061	116772	141810	133598	107667	134378	130209	123523	127784	118877	120009	78929.6	129248
4.20_194.0450m/z	194.045	4.20087	neg	Salicyluric acid	617	Benzenoids	Benzene and substituted derivatives	Benzoic acids and derivatives	*	C07588	53.1	79.2	M-H	C9H9NO4	-4.35314	5432.86	5450.93	5775.71	5751.46	5821.17	5873.55	5631.45	5145.78	4872.48	5987.07	5969.52	5950.23	5941.58	5989.01	7851.57	6840.97	6776.85	6130.37	7150.73	7280.08	7226.47	6348.33	6747.92	7415.34	7505.3	5864.52	6541.29	6933.86	6179.28	6912.55	6488.72	6351.71	5265.57	7867.89
4.92_196.0736n	179.07	4.92032	pos	3-(4-Hydroxy-3-methoxyphenyl)propionic acid	3803	Phenylpropanoids and polyketides	Phenylpropanoic acids	Unclassified			53.1	67.9	M+H-H2O, M+H	C10H12O4	0.0752294	187415	189013	198107	190954	182797	185839	343739	302903	275094	382334	327453	326754	245723	266849	282169	177986	86819.4	191399	209171	188096	132035	249627	235995	211431	191338	142344	139821	167186	175060	191064	153156	147259	125730	192777
5.62_259.1185m/z	259.119	5.62373	neg	5-Hexyltetrahydro-2-oxo-3-furancarboxylic acid	HMDB0030984	Organoheterocyclic compounds	Lactones	Gamma butyrolactones	*		53.1	68.2	M+FA-H	C11H18O4	-0.882471	175926	175465	179427	176531	176657	176084	57776.7	39212.4	56174	44812.8	48550.7	51024.3	40009.9	42296.8	42383.1	178334	141899	116241	141598	144969	70811.8	62779.5	71785.8	123841	74391.2	449572	465102	453183	353808	176094	515651	276162	333471	276555
5.77_281.1172m/z	281.117	5.7727	pos	(2-Isopropyl-1-benzofuran-3-yl)(4-hydroxyphenyl)methanone	70680	Unclassified	Unclassified	Unclassified			53.1	68.7	M+H	C18H16O3	-0.102391	181491	184375	178189	207451	202856	200052	237962	240786	205560	246387	213017	229509	297808	236593	333413	188820	195567	165107	188926	190447	238711	207859	209824	206824	198462	145968	175150	198176	200678	246014	188273	190245	102161	177932
6.10_298.0840n	297.077	6.10295	neg	AH 6809	45603	Unclassified	Unclassified	Unclassified			53.1	69	M-H, 2M-H	C17H14O5	-0.463052	315829	320203	316402	311603	319453	323775	376621	376410	368492	531272	399043	533188	522893	441052	571404	322201	325762	281150	328386	226821	391042	281348	295082	292401	388117	293721	301827	316468	279267	255559	230851	256457	239692	311537
6.21_254.1880n	237.185	6.21012	pos	8-Hydroxy-4(6)-lactarene-5,14-diol	HMDB0035780	Organic oxygen compounds	Organooxygen compounds	Alcohols and polyols			53.1	69.6	M+H-H2O, M+H	C15H26O3	-0.696934	163857	161536	163990	157389	160251	158806	290862	181978	364941	279739	256667	242999	105767	196842	199403	202307	124915	133014	149811	179127	66409	174316	191330	175367	170539	209298	134743	185263	181800	119981	131821	144620	171353	140413
6.40_346.2585m/z	346.258	6.40002	pos	11-hydroperoxy-12,13-epoxy-9-octadecenoic acid	LMFA02000106	Lipids and lipid-like molecules	Fatty Acyls	Octadecanoids			53.1	70	M+NH4	C18H32O5	-0.93326	1.65417e+06	1.65536e+06	1.63696e+06	1.64026e+06	1.62275e+06	1.62732e+06	343163	239380	194647	165426	136052	209163	164111	176229	185682	1.11993e+06	804159	860259	465334	984437	1.05729e+06	442597	767356	532578	520511	3.3869e+06	3.38432e+06	4.51592e+06	4.92163e+06	2.85016e+06	5.67671e+06	3.58334e+06	3.00626e+06	3.69278e+06
6.46_301.1444m/z	301.144	6.463	neg	Enterodiol	58292	Lignans, neolignans and related compounds	Dibenzylbutane lignans	Dibenzylbutanediol lignans		C18166	53.1	68.9	M-H	C18H22O4	-0.427185	92513.3	91262	91910.5	91271.1	90898.7	94246.5	70535.3	68865.8	78439.7	106270	94280.8	384287	101618	117160	65406.9	97226.1	86968.1	66827.9	95882.7	80059.5	11994.6	41686.3	81950.3	74437.5	89255.8	75049.8	184828	116698	75077.2	70241.5	119221	121487	111842	88360.9
7.02_277.1434m/z	277.143	7.02023	pos	Acetylpterosin C	87183	Benzenoids	Indanes	Indanones			53.1	74.2	M+H	C16H20O4	-0.268675	12615.1	13337.9	12749.9	12500	13213.3	12581.9	17850.8	11058.3	12799.2	16704.9	16213.5	21750.9	11860	19048.3	12966.1	12910.6	11755.2	17396.4	11902.6	11804.7	7465.33	11182.2	12788.5	12619.3	12577.9	16071.4	13470.8	14811.4	15615.2	11773	11036.1	12568.4	13455.8	13115.4
7.20_252.1360n	253.143	7.19948	pos	3alpha-Hydroxyoreadone	HMDB0036047	Organoheterocyclic compounds	Naphthofurans	Unclassified			53.1	70.1	M+H-H2O, M+H	C14H20O4	-0.684178	110650	108975	106994	111552	109712	109653	150585	127070	159418	147917	158051	138374	115729	117726	126616	104115	70559.9	116947	80909.5	91355.5	88424.6	109091	98531.2	103746	111083	69410.9	73960.5	91531.4	93689.4	107267	100836	79575.7	73585.7	88067
7.37_513.3434m/z	513.343	7.37488	neg	Herbasterol	LMST01010292	Lipids and lipid-like molecules	Sterol Lipids	Sterols			53.1	72.7	M+FA-H	C27H48O6	0.141009	194996	191978	193118	189712	192233	186771	190804	300168	215007	204040	147095	151732	211503	188756	131410	201011	133371	185537	187432	185017	108767	157573	140610	206713	164198	117945	135389	103871	154395	210888	206913	128633	142713	221772
7.63_294.1470n	293.14	7.6306	neg	Tocopheronic acid	HMDB0030555	Lipids and lipid-like molecules	Prenol lipids	Sesquiterpenoids	*		53.1	72.4	M-H, 2M-H	C16H22O5	0.812605	35211.3	32981.7	32019.7	38924.1	33507.8	34514.4	68191.5	20873.3	24781.8	47779.2	39491.7	132198	36282.4	63568.8	18815.9	17082.1	48341.7	22364.1	26427.7	42482.5	1651.26	11307.7	17916.9	36848.1	28970.4	28721.1	79188.2	30585.8	38268.1	26530.4	20975.4	33502.8	50710.6	33488.3
8.19_471.3103m/z	471.31	8.19348	pos	(3beta,17alpha,23S)-17,23-Epoxy-3,29-dihydroxy-27-norlanosta-7,9(11)-diene-15,24-dione	HMDB0035970	Lipids and lipid-like molecules	Steroids and steroid derivatives	Oxosteroids	*		53.1	77.4	M+H	C29H42O5	-0.456463	86829	88700.1	88784.4	86885.2	91610.3	85366.2	84266.8	83601.7	88614.3	172242	82698	91135	91525.1	146664	93879.6	64669.1	45524.5	177586	84099.9	57303.1	62849.5	77035.7	75954.2	100070	157808	49806.9	89755.8	80225.6	72269.3	77713.4	67034.4	72153.2	75668.9	106102
8.61_350.2456n	333.242	8.60587	pos	5a-Tetrahydrocorticosterone	HMDB0000449	Lipids and lipid-like molecules	Steroids and steroid derivatives	Hydroxysteroids	*		53.1	69.9	M+H-H2O, M+H	C21H34O4	-0.255756	192294	191183	191478	192568	194849	195779	349287	484214	395009	15007.2	292601	430295	200788	11306.3	12084	233735	159868	13116.6	318613	242024	451103	17208.5	341548	13051.6	11138.8	322976	8495.69	323412	309191	11657	170322	294099	162872	233437
0.72_324.0934m/z	324.093	0.7174	neg	N-Glycolylneuraminic acid	HMDB0000833	Organic oxygen compounds	Organooxygen compounds	Carbohydrates and carbohydrate conjugates	**	C03410	53	70.6	M-H	C11H19NO10	-0.79152	347244	321824	313710	321867	346358	335371	469606	177993	349276	179592	739459	208238	203553	197629	148164	391651	361056	679438	261407	954589	683654	527497	403985	398372	152720	738780	215939	265292	146841	759119	416749	810536	691485	473086
0.73_309.1058n	308.099	0.73135	neg	N-Acetylneuraminic acid	HMDB0000230	Organic oxygen compounds	Organooxygen compounds	Carbohydrates and carbohydrate conjugates	*	C19910	53	67.6	M-H, 2M-H	C11H19NO9	-0.626106	1.24443e+06	1.223e+06	1.20242e+06	1.16463e+06	1.21182e+06	1.2426e+06	1.26095e+06	1.17272e+06	1.9615e+06	931386	2.98403e+06	749358	812567	436846	803415	1.45434e+06	1.08971e+06	1.4892e+06	1.01126e+06	1.32926e+06	1.99964e+06	2.14325e+06	1.58627e+06	1.18737e+06	576112	2.36801e+06	747017	1.63035e+06	797234	2.01217e+06	1.02583e+06	3.53696e+06	1.72491e+06	1.09294e+06
0.78_136.0618m/z	136.062	0.779	pos	Adenine	HMDB0000034	Organoheterocyclic compounds	Imidazopyrimidines	Purines and purine derivatives	***	C00147	53	71.4	M+H	C5H5N5	0.163166	499668	536328	537242	526843	523634	549270	1.4164e+06	731362	193253	771211	1.21602e+06	2.06833e+06	518451	1.93666e+06	771205	1.00316e+06	984911	316038	1.19207e+06	570153	127030	120177	140296	494413	1.8049e+06	660167	686548	763446	98956.9	994262	867744	360874	376041	257394
1.08_139.0500m/z	139.05	1.08342	pos	2-Pyrimidine Acetic Acid	45029	Unclassified	Unclassified	Unclassified			53	73.7	M+H	C6H6N2O2	-1.35306	152284	148046	144371	140299	157043	165841	226942	201146	262693	130027	299831	135570	106651	130746	164110	140739	161650	87502.5	74682.5	75690.3	172853	271135	305126	132884	156924	213030	73742.3	88090.3	115712	134774	141528	131826	259998	114907
10.22_413.3045m/z	413.305	10.2195	pos	Valenciachrome	91858	Lipids and lipid-like molecules	Prenol lipids	Sesterterpenoids	*		53	77.6	M+H	C27H40O3	-1.17614	157080	151896	156169	149431	154030	155027	156263	159594	112997	158969	205014	181689	144521	197636	87452.8	168751	186894	131399	170420	155704	143808	147655	188201	197094	222319	130163	113864	107937	122423	138820	139054	158770	123358	121886
11.24_459.3464m/z	459.346	11.2386	pos	5beta-Cholestane-3alpha,7alpha,12alpha,25-tetrol	HMDB0000524	Lipids and lipid-like molecules	Steroids and steroid derivatives	Cholestane steroids	*		53	79.3	M+Na	C27H48O4	4.51216	88115.9	89631.8	85962.5	88134.8	90878.3	86850.2	95523.1	132362	90572.9	107198	74713.8	31915.1	132409	77347.2	102433	51048.8	60633.1	59747.3	49039.8	23524	54135.5	93552.5	56946.6	36768	63378.9	64301	42884.9	54032.6	58375.3	34206.3	47634.8	40103.3	65456.9	76171.4
11.48_375.2539m/z	375.254	11.4819	neg	docosapentaenoic acid	LMFA04000049	Lipids and lipid-like molecules	Fatty Acyls	Fatty acids and conjugates	*		53	71.7	M+FA-H	C22H34O2	-0.636937	26553	25063.7	23818.2	23981	23780.8	26030.1	43548.5	44112.6	52766	24875.4	22869.1	1587.23	48480.8	10267.4	33458.2	9407.74	13422.8	13853.9	9815.82	642.565	8225.96	36068.8	4963.26	4712.09	9082.44	11101.9	5564.93	8026.27	17236.7	5549.79	7925.56	4123.58	22202.4	14823.6
11.76_351.2524m/z	351.252	11.7643	pos	Tetrahydrodeoxycortisol	LMST05030014	Lipids and lipid-like molecules	Steroids and steroid derivatives	Hydroxysteroids	*	C14594	53	74.9	M+H	C21H34O4	-1.58252	23653.9	25857.9	26468.2	24131.3	27421.6	28094.2	24902.2	34446.7	14828.7	39384	26585.7	7851.89	19146.3	17311.1	30958.6	10692.3	14301.4	26207.8	14955.5	2189.68	5527.21	19030.2	2618.04	19809.3	12556.4	22403.6	16389	14513.4	11808.6	9542.52	15756.2	12931.2	58181.8	26634.2
11.93_455.3515m/z	455.352	11.9296	pos	Maslinic acid	LMPR0106180014	Lipids and lipid-like molecules	Prenol lipids	Triterpenoids	*	C16939	53	81.5	M+H-H2O	C30H48O4	-0.917368	47333.4	56595.6	53057.5	51282	54805	52211.1	37696.4	36550.5	35921.8	30263.6	38367.4	204086	142189	66477.2	74589.4	15199.8	23058.3	28451	17627.2	11382.1	19908.3	38716.1	19650.7	13123.7	22297.8	14273.6	37538.8	18007.6	22548	12205.7	19008.4	38129.5	48401.8	19463.6
12.05_322.2373m/z	322.237	12.0539	pos	17-hydroxy-androstan-1,3-dione	LMST02020112	Lipids and lipid-like molecules	Sterol Lipids	Steroids			53	71.9	M+NH4	C19H28O3	-1.24614	10418.3	10051.2	8732.24	9327.99	9112.94	8772.99	193.073	1070.04	227.186	1462.9	8.09205e-06	8.09205e-06	1078.36	469.708	896.067	2688.64	2825.61	2289.26	1733.92	353.774	8.09205e-06	1465.68	8.09205e-06	3872.88	1161.07	15749.8	12181.6	15429.5	9777.57	5027.48	18241.5	9769.9	42907.9	17166.5
12.51_405.3008m/z	405.301	12.513	neg	Homochenodeoxycholic acid	LMST04070032	Lipids and lipid-like molecules	Sterol Lipids	Bile acids and derivatives			53	70.1	M-H	C25H42O4	-0.539483	149343	136093	144560	140707	134375	135445	293870	362027	459275	66625.1	146684	20966	385880	40909.7	102624	41110.7	34662.5	53254.2	53876.2	3293	34785.7	116568	6370.81	18522	24124.6	20915.9	24089.2	33065.5	55985	32901.3	47396.5	16777	91626.6	50281.5
13.06_352.3206m/z	352.321	13.0589	pos	Aplidiasphingosine	LMSP01080016	Lipids and lipid-like molecules	Sphingolipids	Sphingoid bases			53	74.4	M+H-H2O	C22H43NO3	-1.19424	15775.9	14879	15294.1	15518.3	15957.4	14093.9	5454.9	37983.3	27036.2	5717.37	11966.7	1808.54	41257.4	15719.7	33275.2	1391.59	4096.42	12533.8	3468.18	8.09205e-06	3313.28	19558.6	543.482	4171.47	2824.37	21537.8	4120.22	8506.13	4885.11	1413.4	5516.73	2741.69	29170.8	7463.52
14.31_459.3465m/z	459.347	14.3148	pos	11-acetoxy-3beta,6alpha-dihydroxy-9,11-seco-5alpha-cholest-7-en-9-one.	LMST01010336	Unclassified	Unclassified	Unclassified			53	85	M+H-H2O	C29H48O5	-0.733111	51818.4	57208.6	57933	58427.4	50125.3	43038.3	60136.8	101178	63748.7	35859.3	23045.7	4856.2	109286	20110.6	24389.2	30623.1	56347.8	117022	31131.8	7794.62	19342.8	83628.6	952.229	25705.6	6135.85	108530	21137.1	36156.8	44980.6	12552.6	80736.5	16711.4	16500.1	40324.6
4.69_184.0969m/z	184.097	4.69288	pos	(-)-Epinephrine	62	Benzenoids	Phenols	Benzenediols	**	C00788	53	71.7	M+H	C9H13NO3	0.335194	10445.9	9852.96	10179.6	9520.11	10168.4	9999.39	12048	12784.6	11293.5	16201.4	11569.7	13815.1	14628.1	12937.3	14517.3	12984.1	12489.8	10230.1	12812	11705.3	10360.7	10835.4	11388.6	13808.9	13169.4	9767.94	12838.3	9805.97	10310	11994.7	10777.6	9569.15	8405.12	10192.5
5.21_121.1014m/z	121.101	5.20585	pos	Cumene	70027	Benzenoids	Benzene and substituted derivatives	Cumenes		C14396	53	68	M+H	C9H12	1.51406	191204	191636	189517	196251	191399	186891	272965	288371	224444	272027	212917	256382	267543	246434	267836	220405	222921	203268	205867	208000	205665	177604	196699	241110	174358	191055	204482	227998	232628	244512	210990	226903	143587	219494
5.90_250.1568n	251.164	5.89612	pos	Procurcumadiol	HMDB0034721	Lipids and lipid-like molecules	Prenol lipids	Sesquiterpenoids	*		53	69.6	M+H-H2O, M+H	C15H22O3	-0.577162	194623	215065	199389	202657	209626	201057	252266	323959	463175	329452	172253	210148	126240	336197	172057	196598	101935	99727.5	125442	222141	122584	243546	168191	140093	177225	187322	187615	238236	217323	128742	329788	165567	171351	212755
6.56_327.2163m/z	327.216	6.5594	pos	Dinor-PGF2alpha	74977	Lipids and lipid-like molecules	Fatty Acyls	Eicosanoids			53	68.9	M+H	C18H30O5	-0.804401	268843	269012	264678	259166	267599	260008	355945	263355	293446	224340	295839	215446	160881	230346	309463	380592	272549	244521	249843	288197	194855	233888	325598	280066	288747	478672	353737	409099	483275	249196	335533	261816	362631	289020
6.67_363.2164m/z	363.216	6.67295	pos	11b,21-Dihydroxy-3,20-oxo-5b-pregnan-18-al	57875	Lipids and lipid-like molecules	Steroids and steroid derivatives	Hydroxysteroids	**	C05473	53	76.4	M+H	C21H30O5	-0.501169	16433.2	17397.9	17817.8	18103.2	16959.9	19231.5	9267.02	8980.48	9594.08	45691.5	9534.13	12489.4	10280.1	42570.5	27406.3	8324.28	9384.14	32525.2	12261.9	12778.2	9748.58	27715.1	9391.56	33751.2	27541.7	7350.94	33333.8	10288.6	6765.07	37496.6	16052	12458.8	6904.22	10970.3
7.73_472.3185n	473.326	7.73273	pos	(23S,24S)-17,23-Epoxy-24,29-dihydroxy-27-norlanost-8-ene-3,15-dione	HMDB0035843	Lipids and lipid-like molecules	Prenol lipids	Triterpenoids	*		53	74.5	M+H-H2O, M+H	C29H44O5	-0.881095	334155	325355	326660	334501	323373	317580	147337	173838	236224	429482	309844	198007	206294	937885	476760	197557	188308	876552	177664	206577	395957	459527	202406	607264	555552	163681	521545	304472	279188	371147	345908	183813	116155	227731
8.70_371.2578m/z	371.258	8.70197	pos	Rimexolone	43326	Lipids and lipid-like molecules	Steroids and steroid derivatives	Oxosteroids			53	75.9	M+H	C24H34O3	-0.659499	168453	164409	163669	159011	174405	169478	229135	136631	127945	153615	183681	210474	156320	263699	116454	135024	186385	164598	168422	129916	96246.9	152143	151850	220809	499818	101434	118658	90593.2	107793	172554	136160	134099	144123	122435
9.24_301.2159m/z	301.216	9.24247	pos	15R-HEPE	LMFA03070037	Lipids and lipid-like molecules	Fatty Acyls	Eicosanoids	*		53	76.4	M+H-H2O	C20H30O3	-1.0166	18883	18793.9	17207.6	18549.1	18923.3	19385.5	8042.09	11307.9	18288.9	16682.4	12223.1	20874.1	11742.4	13777.4	6330	14220.9	10696.2	9689.1	14779.8	11913.1	11342.7	13297.7	13493.1	10658	13784.5	38641.9	17158.8	8140.15	16976.7	9731.71	10958.9	8642.84	9899.9	12949
9.24_475.3417m/z	475.342	9.24247	pos	(3beta,17alpha,23S)-17,23-Epoxy-3,28,29-trihydroxy-27-norlanost-8-en-24-one	90536	Lipids and lipid-like molecules	Prenol lipids	Diterpenoids			53	70.6	M+H	C29H46O5	-0.240797	199463	204642	206488	205303	203627	191563	205146	166794	243965	302481	248186	239737	275346	370413	344290	143603	173046	384604	185349	158534	185028	176091	152170	136434	377671	100847	222986	132794	212267	152276	161347	111981	150737	151143
9.55_463.3069m/z	463.307	9.55145	neg	24-northornasterol A	LMST01010320	Lipids and lipid-like molecules	Sterol Lipids	Sterols			53	72.2	M+FA-H	C26H42O4	0.851021	182642	186434	188516	184710	184555	181771	195634	172822	157793	232352	182237	170372	147222	246440	146464	166134	153859	223242	163401	153286	217121	235034	195039	258234	248918	126253	151339	126884	138308	207375	201086	156883	128109	141455
9.97_311.2227m/z	311.223	9.96693	neg	13(S)-HpODE	36036	Lipids and lipid-like molecules	Fatty Acyls	Lineolic acids and derivatives	**	C04717	53	69.7	M-H	C18H32O4	-0.22316	468768	474101	465825	470612	455342	458289	381609	485528	403839	571685	518811	814918	608352	616323	571116	443817	535368	344060	305165	362034	184997	196358	405701	324088	589694	436814	633203	600423	513365	441318	539802	535960	651272	468581
1.14_118.0420n	136.076	1.13892	pos	Benzofuran	70116	Organoheterocyclic compounds	Benzofurans	Unclassified		C14512	52.9	67.3	M+H, M+NH4	C8H6O	1.42689	250051	247630	255463	246578	261968	261726	239992	646976	402204	208136	393794	276984	413532	250774	375497	239424	212397	188243	181448	110285	948042	245107	307042	149539	245749	224488	111025	143576	232748	288970	322388	252984	316833	128543
1.21_260.1966m/z	260.197	1.20845	pos	Isoleucyl-Lysine	85818	Organic acids and derivatives	Carboxylic acids and derivatives	Amino acids, peptides, and analogues			52.9	70.1	M+H	C12H25N3O3	-0.932578	134418	130658	130547	127736	130519	125867	109511	126286	218198	91665.8	281740	134299	149342	177403	148866	104905	96247.8	85340.9	135068	84012.1	161884	117059	110344	82620.8	107376	141393	107743	111455	160058	87946.6	89565	98206.9	313820	125409
1.58_298.1144m/z	298.114	1.57938	pos	Nelarabine	85183	Nucleosides, nucleotides, and analogues	Purine nucleosides	Unclassified			52.9	70.6	M+H	C11H15N5O5	-0.489562	11013.2	12118	10678.3	12196	12656.1	11065.8	7317.34	3345.1	83715.7	9999.41	16209.3	4022.2	1649.33	2607.97	2354.01	4398.23	5056.32	37697.7	8839.15	8006.7	12921.6	20448.8	71300.6	13162.7	3904.55	36110.5	12774.3	11728.8	33834.6	2111.52	2069.64	18340.8	7728.14	12437
1.66_212.1281m/z	212.128	1.6556	pos	Isoproterenol	852	Benzenoids	Phenols	Benzenediols	**	C07056	52.9	70.9	M+H	C11H17NO3	-0.255723	20151	19271.6	19318.4	20102	19584.3	19283.3	23380.2	36595	23156.9	31593.7	23944.2	47526.3	30123.5	30549.8	32383.5	25687.7	16765.3	23452.4	22125.9	17859.6	9196.15	22611.5	18952.2	20372.5	21083.5	18987.3	15919	16137.6	16369.6	21320.1	18423.1	16889.5	13232.9	16072.8
10.43_332.1985n	333.205	10.4268	pos	PGB3	LMFA03010141	Lipids and lipid-like molecules	Fatty Acyls	Eicosanoids			52.9	71.4	M+H-H2O, M+H	C20H28O4	-0.753887	93972	95270.1	98543.7	97846.7	99470.2	97966.7	111710	110976	116249	173143	161404	175866	135969	159796	111696	109366	141543	113557	111631	126004	73978.9	79554.9	121770	91374.5	139423	73562.4	76540.9	59787.6	70196.1	78294.2	36358.8	80263.8	53803.4	81727.7
11.33_319.2276m/z	319.228	11.3277	neg	5,6-Epoxy-8,11,14-eicosatrienoic acid	HMDB0002190	Lipids and lipid-like molecules	Fatty Acyls	Fatty acids and conjugates	***	C14768	52.9	74.7	M-H	C20H32O3	-0.932604	7571.43	7785.91	7645.26	7805.47	7716.99	7168.81	6132.64	3719.54	6243.22	5407.64	9349.88	4197.23	16288.6	10084.2	4375.93	2954.64	3596.37	5272.93	950.196	3353.58	1480.85	31990.3	10217.5	3175.24	4293.01	4450.12	5565.21	2426.19	5037.38	1681.74	4622.71	5904.57	6069.62	2954.49
12.10_299.2577m/z	299.258	12.0991	pos	11-hydroxy-9-octadecenoic acid	35657	Unclassified	Unclassified	Unclassified			52.9	70.1	M+H	C18H34O3	-1.23377	105922	105913	105578	114618	113309	108274	63222.2	100510	75788.9	75715.5	86319	61595.8	68178.7	43999.3	127918	86285.9	75454.4	72475.6	54481.3	24815.9	322553	163318	66665.4	58601.1	66016.1	105898	43852.7	82515.1	135533	57470.4	78278.6	52348.5	133057	138151
4.25_422.1307m/z	422.131	4.25253	neg	Kinetin-7-N-glucoside	HMDB0012243	Organic oxygen compounds	Organooxygen compounds	Carbohydrates and carbohydrate conjugates			52.9	71.7	M+FA-H	C16H19N5O6	-2.67348	8558.57	7908.42	7342.52	7194.34	7585.86	7990.85	13553.2	6705.04	1213.2	4779.34	9085.14	3981.43	14084.1	8726.17	2243.62	2591.87	12113	13970.4	5622.65	29558.2	5098.1	4599.91	3215.7	8949.62	2902.2	5336.82	3971.68	5616.65	1626.46	2366.49	25473.2	2257.7	7884.91	12947.6
5.31_269.1747m/z	269.175	5.3067	pos	4,11,13,15-Tetrahydroridentin B	91305	Lipids and lipid-like molecules	Prenol lipids	Terpene lactones	*		52.9	69.2	M+H	C15H24O4	-0.264303	105746	105669	103305	107981	108138	107935	141969	127631	129173	128109	121587	112004	108732	155969	222224	110066	115737	74052.3	117634	113424	72514.9	84270.5	83963.2	117916	169574	93835	120520	109114	114755	83181.4	184388	90764.8	70447.1	101137
6.21_310.2142n	311.221	6.21012	pos	13(S)-HpOTrE	36052	Unclassified	Unclassified	Unclassified			52.9	70	M+H-H2O, M+H	C18H30O4	-0.777786	1.17647e+06	1.16747e+06	1.17716e+06	1.17134e+06	1.16071e+06	1.1621e+06	924431	829142	710670	755128	688300	690490	616705	692807	887441	1.4975e+06	1.06165e+06	990501	963153	1.22943e+06	873803	740698	1.1188e+06	1.08003e+06	1.04969e+06	2.00781e+06	2.04741e+06	2.55667e+06	2.41925e+06	1.53377e+06	2.27402e+06	1.68405e+06	1.52573e+06	1.62899e+06
7.05_286.2142n	269.211	7.0534	pos	16-Hydroxy-10-oxohexadecanoic acid	HMDB0041287	Lipids and lipid-like molecules	Fatty Acyls	Fatty acids and conjugates	*		52.9	70.7	M+H-H2O, M+H	C16H30O4	-0.660969	25519.3	23609	24561.2	25131.8	24140.1	24577.6	27119.6	18703	30474.3	17177.8	24471.8	18116.9	12753.5	21607.1	19087	43863.9	18085.7	21191.4	17439.4	27858.5	14258	10386.9	41828.9	23410	24283.7	68574.6	28845.8	48400.2	51647	28329.5	29055.8	24246.2	44645.9	23370
7.20_216.1957m/z	216.196	7.19948	pos	11-lauroleic acid	LMFA01030043	Lipids and lipid-like molecules	Fatty Acyls	Fatty acids and conjugates	*		52.9	67.5	M+NH4	C12H22O2	-0.613097	20585.4	19512.6	19877.3	21155.2	19800.1	21438.4	47889.5	34302.8	50600.5	45032.9	52911.5	57918.7	47258.4	40340	45534.8	33879.8	41041.1	42808.8	35370.2	33908.7	45453.5	29759.3	39829.4	34293	42591.4	35845.2	30254	28744.5	25802.6	29360.1	23315.1	24873	34071.4	23799.6
7.37_433.2592m/z	433.259	7.37488	neg	6alpha-Hydroxy-3-oxochol-4-en-24-oic Acid	LMST04010406	Unclassified	Unclassified	Unclassified			52.9	70.5	M+FA-H	C24H36O4	-0.895099	112669	110930	111120	105946	106416	109817	128246	175884	103475	138877	102522	53936.2	135326	121575	111500	92442.6	66590.6	39773.4	164300	90255.2	100580	95443.9	95375.9	156890	105516	85066.8	83051.9	85934.1	66649.7	209735	121393	118141	77055.2	103324
8.82_403.2838m/z	403.284	8.81522	pos	(+)-Scalarin	53745	Lipids and lipid-like molecules	Prenol lipids	Isoprenoids			52.9	73.3	M+H	C25H38O4	-1.20203	77264.9	76318.9	77848.7	71414.1	73320.5	73480.8	91405.7	64050.8	88813.6	106343	96191.9	57580.6	84204.3	138080	64621.5	76812.5	50224.6	69228.7	86135.4	57506	80708.9	86408	66582.5	121287	106548	49612.6	58199	49164	52767	108526	62500.9	59788.3	63232.3	48088.5
9.23_436.2823n	435.275	9.22978	neg	(-)-Salvisyriacolide	LMPR0105040002	Lipids and lipid-like molecules	Prenol lipids	Isoprenoids			52.9	71.2	M-H2O-H, M-H	C25H40O6	-0.492591	91603.5	89526.4	90269.2	89439	86580.9	90269.4	186772	79739.2	107772	117383	86699.6	73830.1	126992	112380	63114.8	88758.5	108960	77904.6	64001.7	87724.3	55749.5	88605.8	123173	130924	218095	80992.7	50071.1	51015.4	55572.7	107176	73367.7	66103.7	96217.8	53067.8
0.78_152.0566m/z	152.057	0.779	pos	Guanine	HMDB0000132	Organoheterocyclic compounds	Imidazopyrimidines	Purines and purine derivatives	***	C00242	52.8	70.1	M+H	C5H5N5O	-0.688505	155018	161691	165677	171567	164654	165148	313608	174533	406280	242428	532002	314472	134281	329185	280724	191028	248272	332966	129018	256676	120120	164683	250124	248589	199426	266789	254407	348605	301423	283126	182923	155240	233669	171415
1.17_205.1181m/z	205.118	1.16665	pos	N5-(L-1-Carboxyethyl)-L-ornithine	66140	Unclassified	Unclassified	Unclassified			52.8	67.5	M+H	C8H16N2O4	-0.70884	66209.8	65880.2	67960.7	64603.8	66406.5	67141.3	37495.8	64660.5	101366	59659.2	103124	45711.1	84768	65350.1	77164.8	59112.4	56922.9	58638.6	72683.8	58209.4	163431	64007.1	44668.6	64077.3	56987.9	123969	46889.9	65129.3	65227.9	83073.6	80663.3	76884.3	160314	62974.1
1.63_447.1983m/z	447.198	1.62583	pos	8beta-Angeloyloxy-15-hydroxy-1alpha,10R-dimethoxy-3-oxo-11(13)-germacren-12,6alpha-olide	HMDB0039013	Lipids and lipid-like molecules	Prenol lipids	Terpene lactones	*		52.8	73.7	M+Na	C22H32O8	-1.54958	11383.7	11029.3	10131	10056.8	11094.8	8565.97	2782	1984.32	3801.97	8.09205e-06	1528.46	268.317	8.09205e-06	2176.6	2377.29	66150.4	56324	38850.1	42773.4	21982	154887	53316.4	48646.5	48219	30941	3219.03	8.09205e-06	1121.78	1294.78	1736.12	617.901	1137.38	2755.18	162.495
10.93_414.3131n	415.32	10.9307	pos	Diosgenin	LMST01080037	Lipids and lipid-like molecules	Sterol Lipids	Sterols			52.8	71.9	M+H-H2O, M+H	C27H42O3	-0.812568	381187	373636	383999	406113	398308	394832	396522	375576	271375	201717	558753	237048	221131	913069	129385	287291	733103	233285	337234	454502	219139	158070	706351	903680	645160	373464	261993	330366	211211	247348	180620	315218	397734	548307
11.08_474.3706n	457.367	11.082	pos	20,24-Epoxy-25,26-dihydroxydammaran-3-one	HMDB0039692	Lipids and lipid-like molecules	Prenol lipids	Terpene glycosides	*		52.8	71	M+H-H2O, M+H	C30H50O4	-0.606684	571806	579279	563376	569235	578004	558595	497591	236269	777204	349126	464644	1.3191e+06	1.35564e+06	938747	487935	249824	460399	318106	267757	166560	203413	372442	270287	229581	281744	215955	547180	260354	229432	192906	241514	781489	828799	219926
11.10_313.2369m/z	313.237	11.0961	pos	7S,8S-DiHODE	35692	Lipids and lipid-like molecules	Fatty Acyls	Octadecanoids	**	C07354	52.8	78.9	M+H	C18H32O4	-1.41307	31565	30553.3	32569.9	32738.3	29604.9	30889.5	19250.2	22885	40421	19499.5	38881	12157.9	19449.2	16272.4	16362.2	24780.5	26806.1	24686.9	16435.4	19874.3	79500.2	47670.9	28179.8	15189.9	20867.1	47181.4	29937.8	37917.1	50286.7	29444.4	33648.8	23733.4	45232.4	38141.6
12.08_434.3028n	417.3	12.0842	pos	3alpha,7alpha,12alpha-Trihydroxy-5beta-23E-cholestan-26-oic acid	LMST04030199	Lipids and lipid-like molecules	Sterol Lipids	Bile acids and derivatives			52.8	69.5	M+H-H2O, M+H, M+Na	C26H42O5	-0.888166	565457	589681	535972	571631	554153	581883	690128	1.56519e+06	487861	536173	203940	75073.2	678091	359936	375161	280978	117021	392949	190517	88343.1	184128	410601	194565	122518	146047	376271	149663	300008	204452	116845	153679	143076	330972	448086
12.25_457.3673m/z	457.367	12.2528	pos	Glycyrrhetol	94245	Lipids and lipid-like molecules	Prenol lipids	Triterpenoids	*		52.8	76.6	M+H	C30H48O3	-0.763987	86096.4	89685.2	88771.1	87502.5	83764.8	81785.6	102161	46950.9	164159	46958	88076.2	80529.2	154513	152157	77651.5	28109.2	58166.6	53411.5	33222.8	18381.2	14307.8	62587.9	16743.1	26070.8	36624.9	37179.2	76468.3	47731.9	35591.9	21614	33470.3	116205	88663	41263.2
12.74_219.1741m/z	219.174	12.7407	pos	Acorusnol	HMDB0030920	Lipids and lipid-like molecules	Prenol lipids	Sesquiterpenoids	*		52.8	76.3	M+H-H2O	C15H24O2	-1.00099	74736.4	78306.5	80851.9	81029.6	81453.1	87242.6	130246	102395	140468	139039	165565	176991	160172	133553	167197	93311.5	123265	132602	115714	118650	159341	110150	141634	121369	144850	99741.5	102686	104161	98569.4	107049	91391.8	101615	117080	94645.8
13.11_563.2646m/z	563.265	13.1091	pos	Protoporphyrin IX	HMDB0000241	Organoheterocyclic compounds	Tetrapyrroles and derivatives	Porphyrins	**	C02191	52.8	73.1	M+H	C34H34N4O4	-1.1432	36562.8	30620.8	32030.5	36907.4	36538.3	34643.5	10685.5	79888.6	47483.7	10724.3	5404.66	3315.85	54689.2	6039.93	28867.9	6053.86	6340.32	11821.1	9970.42	311.042	3177.04	37550.8	369.871	1860.53	6201.39	15818.7	18690	10551.9	7902.46	4849.72	32026.2	14152.4	30093.5	21836.6
14.07_282.2555n	283.263	14.0661	pos	Petroselinic acid	3553	Lipids and lipid-like molecules	Fatty Acyls	Fatty acids and conjugates	*		52.8	71.8	M+H-H2O, M+H	C18H34O2	-1.23892	16418.9	18742.1	19631.5	20210.3	22755.6	19376.4	7978.24	14752.1	16003.1	12332.7	10654.9	4429.46	28238.5	10143.2	25459	5147.78	13299.4	13372.2	6960.62	479.14	3567.89	18116.5	1449.57	6057.24	6383.62	10305.8	11192.2	12826.5	11001	8105.84	10318.2	11080.5	33543.9	25140.9
5.50_209.1172m/z	209.117	5.49623	pos	12-oxo-5E,8E,10Z-dodecatrienoic acid	74733	Lipids and lipid-like molecules	Fatty Acyls	Fatty Acids and Conjugates			52.8	68.5	M+H	C12H16O3	-0.257789	135096	130719	138087	132631	131972	133613	175934	138422	150845	150799	160934	139349	99225.4	156870	171817	180992	132830	160970	160021	193816	84587.4	160087	172108	170683	177813	139768	142358	149668	143762	125026	94370.7	123722	129676	132164
6.31_339.1811m/z	339.181	6.30887	neg	Tanacetol A	HMDB0035722	Lipids and lipid-like molecules	Prenol lipids	Sesquiterpenoids	*		52.8	67.2	M+FA-H	C17H26O4	-0.867746	97822	104845	102411	102623	99371.7	98742.2	110028	145393	107311	93560.3	84339.1	107549	86569.4	131098	100443	100366	47607.5	137557	82153.4	81212.4	90158.6	83912.3	75947.8	85684.9	71605.3	84439.5	109018	124370	148019	87725.7	89836.6	104005	82081.1	107770
6.35_271.1551m/z	271.155	6.35308	neg	Riesling acetal	HMDB0037562	Organoheterocyclic compounds	Tetrahydrofurans	Unclassified			52.8	66.7	M+FA-H	C13H22O3	-0.164655	164576	170346	166876	170114	165404	167058	217175	201718	161583	147407	134554	144353	111006	136000	145860	222462	117379	171586	153292	232909	97607.3	162860	186271	151545	136440	245241	191121	254897	249509	152296	166175	192615	209072	217434
6.62_295.1549m/z	295.155	6.61913	neg	(+)-Armillarin	LMPR0103590003	Lipids and lipid-like molecules	Prenol lipids	Isoprenoids			52.8	69.2	M+FA-H	C15H22O3	-0.876661	64058.9	65680.3	67963.6	67254.7	67319.9	67681.2	93281.6	85207.3	75193.6	80488.3	69334.9	55223.1	54799.1	72422.7	74621	71410.8	36032.2	83318.8	58236.9	58093	52156.4	58193.9	60946.3	61268	64941.4	71901.1	43671.8	52847.2	71638.6	58700.5	44273.5	47590.7	50975.2	75722.7
6.77_257.1745m/z	257.175	6.77183	pos	3-Hydroxytetradecanedioic acid	HMDB0000394	Lipids and lipid-like molecules	Fatty Acyls	Fatty acids and conjugates	*		52.8	67.9	M+H-H2O	C14H26O5	-0.791597	186761	185686	188692	186080	188560	183343	297810	207401	214694	137233	175828	137415	98472.7	153378	141532	247850	121666	153942	197467	251868	66511.8	91087.7	203868	127845	183060	574052	265403	331938	369255	106715	259559	192180	382695	210690
7.13_213.1125m/z	213.113	7.1284	neg	2,2'-(3-methylcyclohexane-1,1-diyl)diacetic acid	96295	Unclassified	Unclassified	Unclassified			52.8	71.8	M-H	C11H18O4	-3.40767	17344.8	17632	17520.6	18863.7	17739.9	17404.6	13455.1	10958.8	12600.2	11078.2	14626.1	16741.4	9239.79	11118	17987.6	18569.3	15191.3	11094.5	9327.98	16269.1	5046.81	11616	15393.1	10238.1	15937.7	46182.1	32543.3	37682.4	34572.1	13825.8	23120.7	25483.5	48484.2	21925.3
7.30_401.3371m/z	401.337	7.29922	pos	N-oleoyl threonine	LMFA08020108	Lipids and lipid-like molecules	Fatty Acyls	Fatty amides			52.8	70	M+NH4	C22H41NO4	-0.7616	195103	191154	184480	189375	188577	189982	396511	103604	119404	268707	205475	280472	143798	154557	348396	327841	167791	188330	222072	246229	5575.22	26464.9	119847	300586	407647	350092	236407	147328	133165	53987.3	101585	201078	125263	100752
7.36_489.3223m/z	489.322	7.35862	neg	(3beta,5alpha,6alpha,7beta,14alpha,22E,24R)-5,6-Epoxyergosta-8,22-diene-3,7,14-triol	HMDB0032691	Lipids and lipid-like molecules	Steroids and steroid derivatives	Ergostane steroids	*		52.8	68.2	M+FA-H	C28H44O4	0.284535	151995	148405	146720	150193	150173	151176	111046	145800	140973	216261	93746.7	105737	163003	299506	365824	63521.2	47964.5	418530	98728.8	78822.1	213049	203700	67098.6	139892	196339	58790.4	198827	102429	100625	154825	113558	85086.2	93866.2	129467
7.93_266.1516n	267.159	7.9334	pos	3,14-Dihydroxy-11,13-dihydrocostunolide	HMDB0035647	Lipids and lipid-like molecules	Prenol lipids	Terpene lactones	*		52.8	68.5	M+H-H2O, M+H	C15H22O4	-0.899045	122213	127770	127322	129427	127520	128878	163868	138673	238836	217096	256510	293661	172298	207606	140858	143925	150059	128323	132568	136777	81513.1	97931.2	132792	122540	134915	103512	108754	86525.8	97718.1	111967	55250.4	108390	90962	100574
8.08_184.1462n	185.154	8.0849	pos	Undecylenic acid	HMDB0033724	Lipids and lipid-like molecules	Fatty Acyls	Fatty acids and conjugates	*	C13910	52.8	66.7	M+H-H2O, M+H	C11H20O2	-0.659484	224587	205208	236002	203044	218047	224225	426051	208983	440113	295423	423125	323806	137289	387735	313948	234057	193023	149881	167753	281922	81331	202616	336588	177082	351196	238037	114979	135591	155571	119745	103737	131813	247617	109902
8.33_303.1700m/z	303.17	8.33065	pos	Hydromorphone	HMDB0014472	Alkaloids and derivatives	Morphinans	Unclassified		C07042	52.8	70.4	M+NH4	C17H19NO3	-0.98399	51766.4	54961.3	55195	53414.6	51438.8	50101.6	63865.6	48471.8	61751.1	53157.3	73187.9	38742.5	61753.6	86077.5	66037.4	39891.1	48970.4	61921.4	54456.9	64117.8	47399.3	51020.7	51569.2	65472.2	60327.6	38170	25104.2	52630.3	56559.7	56597.3	56996	54439.4	46438.2	28037.8
8.59_307.1901m/z	307.19	8.58937	pos	Dinor-PGD2	LMFA03010214	Lipids and lipid-like molecules	Fatty Acyls	Eicosanoids			52.8	74.1	M+H-H2O	C18H28O5	-0.945764	25839.4	28262.6	29372	27191.2	28541.8	28453	33325.9	18032.5	28340.5	22949.8	29447.4	30186.3	24144.9	25156.2	17789.7	33850.2	22362.5	15899.7	23115.1	25790.2	24046.6	18564.7	27193.1	17277.5	22982.1	43805.8	46247.3	56447.1	67810.7	33118	53565.4	33109.9	32834.7	34109.8
10.35_289.2160m/z	289.216	10.3545	pos	11-Hydroxyandrosterone	LMST02020086	Lipids and lipid-like molecules	Steroids and steroid derivatives	Androstane steroids	*	C14606	52.7	71.7	M+H-H2O	C19H30O3	-0.767138	18899.7	17580.1	20077.3	19515.5	18010.2	18070.6	4414.04	9486.63	9604.52	23368.1	8690.99	12975.6	14675.4	17258.7	7035.07	10865.4	8512.95	6791.4	11446.9	7610.02	9433.66	12751.2	9813.48	12910.7	10071.8	24792.9	17716.4	7558.68	14351.4	9076.05	9878.12	7464.35	9179.6	6911.78
10.44_312.2298n	295.227	10.4419	pos	(±)13-HpODE	64784	Unclassified	Unclassified	Unclassified			52.7	69.3	M+H-H2O, M+Na, M+NH4	C18H32O4	-0.742745	490388	485519	497677	483311	482300	487400	240144	818365	332599	587089	389456	788007	709337	777494	432969	396078	413413	354270	245766	226010	334509	328481	275519	239175	340753	474355	676975	827868	664496	600586	802526	574190	683724	612587
11.05_348.2297n	349.237	11.0522	pos	11-deoxy-11-methylene-15-keto-PGD2	LMFA03010104	Lipids and lipid-like molecules	Fatty Acyls	Eicosanoids			52.7	69	M+H-H2O, M+H	C21H32O4	-1.13787	359503	390919	365416	340980	407170	398219	467977	544418	361573	764440	683758	368222	682355	557967	407907	400762	533299	618262	485484	530844	220101	368486	406842	320171	501421	272423	209530	345816	291088	304945	231823	285644	285238	305806
11.05_399.3255m/z	399.325	11.0522	pos	13E,15E,18Z,20Z-pentacosatetraen-11-ynyl acetate	LMFA07010407	Lipids and lipid-like molecules	Fatty Acyls	Fatty esters			52.7	72.7	M+H	C27H42O2	-0.672273	94398.8	93799.1	100368	101320	98225	106304	104912	126401	136634	75842	103923	55048.2	130789	69746.5	63131.3	74338.6	72444.3	99349.8	78872.3	53036.2	128027	137132	90893.6	58449.7	72777.5	66032.1	40827.8	60412.8	54819.8	48762.8	66549	75875.5	108456	64011.4
11.99_291.2314m/z	291.231	11.9939	pos	4-Androstenediol	HMDB0005849	Lipids and lipid-like molecules	Steroids and steroid derivatives	Androstane steroids		C14210	52.7	69.7	M+H	C19H30O2	-1.45095	47866.6	50710.6	48677.4	50925	51702.5	52090.6	36648.4	43137.3	33375.9	64054.5	36557.7	34448	68885.1	53906.9	58799.7	19436.5	36222.4	39541.7	19938.4	10458.7	2588.13	22111	14459.1	28696	24893.8	35870.9	49686.7	44151.9	22282.9	13584.9	39753.9	31454.3	119930	46976
2.18_301.1393m/z	301.139	2.18405	pos	7-Methylinosine	HMDB0003950	Nucleosides, nucleotides, and analogues	Purine nucleosides	Unclassified			52.7	70.8	M+NH4	C11H15N4O5+	4.19939	55537.1	55181	56048.4	57301.7	59086.5	56396.5	92692	45327	11032.1	148189	17467.4	16831.4	18781.2	7804.47	11115.7	55253.9	25747.6	34753.4	73805.6	21170.6	47433.7	122301	89753.9	30986.4	3020.27	111719	38767.7	68071	84803.1	40168.8	38072.6	22024.7	47278.2	178225
5.93_285.1131m/z	285.113	5.92635	neg	(2E)-1-(4-methoxyphenyl)-3-phenylprop-2-en-1-ol	HMDB0135612	Phenylpropanoids and polyketides	Linear 1,3-diarylpropanoids	Unclassified			52.7	66	M+FA-H	C16H16O2	-0.584365	867375	850724	851965	858056	838791	856741	927599	1.10726e+06	701888	1.02972e+06	688310	702663	950483	780466	1.38946e+06	976013	909462	826489	926943	844289	1.17233e+06	984376	896307	885467	897885	739236	854820	1.06238e+06	856471	1.00234e+06	875428	659177	550714	929471
6.04_529.3383m/z	529.338	6.0417	neg	(25S)-5alpha-cholestan-3beta,4beta,6alpha,8beta,15alpha,16beta,26-heptol	LMST01010328	Unclassified	Unclassified	Unclassified			52.7	70.1	M+FA-H	C27H48O7	0.157396	127101	130765	125938	125254	128300	128220	103039	159928	115241	149480	73355.1	56276.3	101484	152911	148733	103157	74734.7	169182	111190	107466	102764	100218	99168.4	211527	133848	63551.1	73004.4	67846.2	113076	182328	105548	73727.2	71835.4	150658
8.22_388.2612n	389.268	8.2241	pos	12alpha-Hydroxy-3-oxochol-4-en-24-oic Acid	LMST04010240	Unclassified	Unclassified	Unclassified			52.7	69.8	M+H-H2O, M+H	C24H36O4	-0.430556	710008	700719	715075	711001	714652	706453	1.15571e+06	595866	653299	853059	783082	780816	682233	967663	566443	638694	723958	634552	805134	582740	603538	654112	807882	1.14644e+06	2.19027e+06	440472	531422	431704	488281	977582	607713	540127	618806	446766
8.89_461.2910m/z	461.291	8.8899	neg	1alpha,25-Dihydroxy-16-ene-19-nor-24-oxovitamin D3	LMST03020609	Lipids and lipid-like molecules	Sterol Lipids	Secosteroids			52.7	70.9	M+FA-H	C26H40O4	0.350466	108639	112119	114409	114760	112789	113272	138404	149736	100985	157723	117580	69203.4	107854	160879	97021.3	111266	79961.1	82677.5	129623	128960	95036.1	106451	113761	172757	157805	68237.5	88482.2	81401.6	84799.5	187766	83465.7	128417	94698.5	75931
9.03_309.2070m/z	309.207	9.02707	neg	9(S)-HpOTrE	36025	Unclassified	Unclassified	Unclassified			52.7	69.7	M-H	C18H30O4	-0.267712	10607.6	9943.27	10511.2	11312.5	10184.1	10285.1	6253.89	12852.3	8138.3	11545	10757.6	22267.6	12849.1	16622.3	14785.4	8511.68	7916.43	5599.77	4472.21	4717.44	5095	3153.43	6534.61	4933.47	6676.54	12465.8	13211.6	21139	12919.6	12505.8	18726.1	12686.5	27729.7	14669.5
9.76_596.3569n	597.364	9.76228	pos	L-Urobilinogen	HMDB0004157	Organoheterocyclic compounds	Tetrapyrroles and derivatives	Bilirubins	**	C05789	52.7	65.7	M+H, M+Na	C33H48N4O6	-0.877637	4.75678e+06	4.15015e+06	3.44751e+06	3.27612e+06	3.13947e+06	2.91434e+06	7.21852e+06	2.35515e+06	1.17354e+07	8.1874e+06	7.69121e+06	2.33442e+06	4.67046e+06	2.08595e+06	4.63238e+06	6.87939e+06	1.09782e+07	1.24489e+07	1.54613e+07	1.01581e+07	5.34219e+06	1.11555e+07	6.0294e+06	8.19985e+06	5.80356e+06	4.85825e+06	1.29934e+06	8.57529e+06	9.30885e+06	9.83949e+06	1.04399e+07	4.1414e+06	4.66032e+06	5.54811e+06
9.98_276.2087n	277.216	9.98015	pos	9Z,11Z,13E,15E-octadecatetraenoic acid	LMFA01030358	Lipids and lipid-like molecules	Fatty Acyls	Fatty Acids and Conjugates			52.7	71.6	M+H, M+Na, M+H-H2O	C18H28O2	-0.68767	132412	129447	130903	130410	135236	136571	81391.1	120285	86779.1	162740	109520	180529	144264	162690	106653	121819	123241	78523	88627	85676.9	64713.7	62132.6	98100.7	88290.5	129697	161085	194374	173871	175341	116737	164944	144807	150583	125599
10.03_449.3274m/z	449.327	10.0315	neg	2-Nor-1,3-seco-1alpha,25-dihydroxyvitamin D3	LMST03020679	Lipids and lipid-like molecules	Sterol Lipids	Secosteroids			52.6	68.3	M+FA-H	C26H44O3	0.456228	97373.3	102199	104902	97760.2	101726	102639	81391.9	94402.4	124787	100307	142693	60173	80402.7	88989.5	103013	109489	95227.7	116563	91951	80979.3	261181	139962	110910	143793	92312.1	86890.5	49661.8	60537	55373.3	107543	77118.3	77945	70777.7	75689.5
10.10_387.2888m/z	387.289	10.0995	pos	7b-Hydroxy-3-oxo-5b-cholan-24-oate	LMST04070028	Lipids and lipid-like molecules	Steroids and steroid derivatives	Bile acids, alcohols and derivatives	*		52.6	75.4	M+H-H2O	C25H40O4	-1.33068	23722.4	24563.3	23735.4	25587.9	21632.2	23317.1	34845.4	14135.5	16113	18753.3	42835.1	16718.7	21711.2	27082.2	12092.3	18539	22853.9	20245.4	43732.5	14860	18981.4	22785.7	22805.8	30272.9	81628.8	28051.8	12803.3	10540.1	12429.2	13466.7	25199.9	11576.8	28069.2	8767.98
11.02_506.3840m/z	506.384	11.0205	pos	cimigenol	LMST01100005	Lipids and lipid-like molecules	Sterol Lipids	Sterols			52.6	71.6	M+NH4	C30H48O5	0.0335254	15712.7	15677.3	17134.7	16984.1	16082.8	16653.7	8524.49	31009.4	5786.01	6147.24	6627.99	22918.3	28056.3	30363.9	7433.54	7336.41	11602.3	4719.95	11738.3	6414.49	63505	10413.8	3723.26	19140.6	9249.99	5858.28	15777.9	5273.44	6129.42	13752.3	59296.4	13854.8	4224.31	7093.84
11.09_311.2227m/z	311.223	11.0934	neg	(±)-(E)-13-Hydroxy-10-oxo-11-octadecenoic acid	HMDB0040900	Lipids and lipid-like molecules	Fatty Acyls	Lineolic acids and derivatives	*		52.6	67.2	M-H	C18H32O4	-0.399281	151493	149967	143081	144985	143803	144454	195785	104803	464453	104284	416679	73981.3	100453	102884	111865	60184.9	176438	104818	51417.2	128691	229623	292976	286445	62713.9	169242	140849	90137.4	83583.7	100287	94828	81608.9	89184.3	248617	92251.4
11.74_396.2874n	377.27	11.7367	neg	10-F2-dihomo-IsoP	LMFA03110168	Lipids and lipid-like molecules	Fatty Acyls	Eicosanoids			52.6	67.7	M-H2O-H, M-H	C23H40O5	-0.517169	164395	163601	159533	166601	155790	162620	328202	352197	460259	118321	169249	26896.1	315811	52726.6	170618	68326.5	65902.1	88470.4	74001.5	8589.03	72147	221997	16400.8	31148.5	49025.1	49867.7	35977.8	45441.8	104122	48756.2	45900.3	29423.4	110828	112767
12.66_438.3494n	439.357	12.662	pos	alpha,gamma-Onoceradienedione	HMDB0036787	Lipids and lipid-like molecules	Prenol lipids	Triterpenoids	*		52.6	70.9	M+H-H2O, M+H	C30H46O2	-0.7557	740091	763179	748541	797409	798852	792570	561751	512660	486056	483546	649105	1.60987e+06	2.51914e+06	927878	2.68303e+06	189539	345880	448441	308762	74950.2	83515.2	445116	164030	131720	258345	194117	504170	246860	302657	103863	261173	422212	830403	277617
13.39_474.3706n	492.404	13.3917	pos	Soyasapogenol A	HMDB0034505	Lipids and lipid-like molecules	Prenol lipids	Triterpenoids	*	C17419	52.6	69.7	M+NH4, M+Na, M+H	C30H50O4	-0.699025	250535	249540	268469	239204	225714	211624	197794	164557	100168	227296	51827.7	17817.1	121754	195066	106131	124191	92301.5	332616	84594.4	15572	46545.3	507063	104935	97855.1	105759	148225	163968	207105	259324	77828.7	155720	144525	136879	208824
4.08_196.1332m/z	196.133	4.0787	pos	a-[1-(ethylamino)ethyl]-p-hydroxy-Benzyl alcohol	2016	Unclassified	Unclassified	Unclassified			52.6	68.3	M+H	C11H17NO2	-0.00203124	7930.13	7436.82	7650.08	7212.72	7314.94	8180.64	304.452	484.112	208.127	447.676	856.733	326.361	145.596	668.417	84.8909	18492.8	20666.5	16018.1	18331.9	21571.1	36056.7	24643.4	26070.6	20757.6	24898.6	1808.57	1969.95	1722.29	1292.35	2742.54	2054.19	1928.71	2075.4	2407.08
5.48_231.1232m/z	231.123	5.47688	neg	(E)-10-Hydroxy-8-decenoic acid	HMDB0039533	Organic acids and derivatives	Hydroxy acids and derivatives	Medium-chain hydroxy acids and derivatives			52.6	67.9	M+FA-H	C10H18O3	-3.24081	75426.6	78175.6	73610.1	76709	77699.2	73707.4	34909	27232.8	20519.3	25036.5	24513	20511.1	25306.6	26607.8	29804.7	87543.9	70334.7	55638.6	53678.2	61291.9	29039.7	40519.1	48849.6	48817.8	42926.5	175823	171010	226730	205226	85308.1	135659	127248	134247	137565
5.74_363.2168m/z	363.217	5.74058	pos	16alpha-Hydroxycorticosterone	70528	Unclassified	Unclassified	Unclassified			52.6	69.9	M+H	C21H30O5	0.563613	34922.1	40221.8	38398.3	38834.6	38014.9	37505.5	29499	22282.4	17717.7	46268.7	54601.7	45806	29380.1	55212.3	49971.8	22656.8	23114.3	38436.4	28906.8	15429.6	16284.3	43603.7	19624.4	30169.7	42049.5	19179.5	34923.5	17634.1	24996.3	48980.6	52717.2	23318.7	23064.2	21480.9
6.15_265.1444m/z	265.144	6.15025	neg	(1alpha,4alpha,5beta,6alpha,11betaH)-1,4-Epoxy-5-hydroxy-10(14)-germacren-12,6-olide	HMDB0037005	Organoheterocyclic compounds	Lactones	Gamma butyrolactones			52.6	68.6	M-H	C15H22O4	-0.3835	133853	135274	135826	135602	137460	136999	189246	242136	494960	272584	79735.3	193457	69020.6	117124	58836.8	106618	29440.8	59831.1	65216.1	162387	62609.4	160028	87589.4	71013.8	69707.4	94917.7	129843	143064	177360	57009.6	232811	93578.3	98360.3	101361
7.12_273.0755m/z	273.076	7.12017	pos	5,7,2'-Trihydroxyflavanone	52615	Unclassified	Unclassified	Unclassified			52.6	68.2	M+H	C15H12O5	-0.826815	7629.72	7043.53	7079.93	7151.91	6952.44	6829.88	1512.09	4589.5	5768.15	9148.67	9044.17	164149	26073.6	3194.49	5854.36	1676.52	6898.74	3107.05	3060.35	8918.56	374.133	8.09205e-06	967.733	1490.08	12929.6	925.934	1244.77	2008.31	4520.77	1286.53	1540.09	1734.95	12101.1	1780.09
7.12_405.2634m/z	405.263	7.12017	pos	6β,12α-Dihydroxy-3-oxochol-4-en-24-oic Acid	42854	Unclassified	Unclassified	Unclassified			52.6	68.3	M+H	C24H36O5	-0.382561	422038	419112	431819	424804	422803	416652	524149	442754	474351	387972	320967	222039	318923	440065	441925	430064	260762	535500	381305	382951	352984	440751	358196	558545	615290	227684	235456	284293	293164	538193	304946	355666	284557	571674
7.41_431.3156m/z	431.316	7.41247	pos	Barogenin	89910	Lipids and lipid-like molecules	Steroids and steroid derivatives	Bile acids, alcohols and derivatives	*		52.6	72	M+H	C27H42O4	-0.0293424	108540	108136	112041	106044	112187	113328	113490	126357	102186	136290	79756.5	68726.9	99459.7	134999	100196	96819.8	67778.2	138544	99500.1	93370.8	244330	128868	85185.3	144605	130754	52003	82551.4	73737	89684.9	157445	96454.4	90189.5	77106.3	110908
7.93_346.2143n	347.221	7.9334	pos	13,14-dehydro-15-cyclohexyl Carbaprostacyclin	45624	Unclassified	Unclassified	Unclassified			52.6	70	M+H-H2O, M+H	C21H30O4	-0.458586	54497	56221.2	56138.1	55563.3	55057.7	55105.9	122947	63990.2	44859.8	90331.7	87126.8	108138	49093.1	159671	67473.5	38283	27931.3	86836.9	22533.6	15591.4	31268.2	26662.8	49952.8	30420	122585	37595.7	40420.1	36964.9	21459.2	79775.8	24121.8	42263.3	21351.9	43764.8
8.35_387.2529m/z	387.253	8.34683	pos	6α-Hydroxy-3-oxochola-1,4-dien-24-oic Acid	42866	Unclassified	Unclassified	Unclassified			52.6	79	M+H	C24H34O4	-0.29178	52691.4	55287.5	51624.7	50138.7	52554.5	51517.3	63612.8	45401.3	54068.9	59382	54331.9	44593.3	53630.8	69488.2	69044.9	54701	44106.5	48866.9	57205.8	45922.2	72586.6	58524.5	52903.5	85897.1	83487.9	30869.2	46800.4	33748.4	38201	81807.2	58470.2	47857	39125.1	36887.1
8.59_343.2113m/z	343.211	8.58937	pos	2,3-Dinor-6-keto-prostaglandin F1 a	58112	Lipids and lipid-like molecules	Fatty Acyls	Eicosanoids	*		52.6	70.1	M+H	C18H30O6	-0.65029	28359.8	27709.8	27794.1	27349.8	27612.8	24945.3	29677	12228.7	23917.4	17077.9	23943.1	21419.2	16165.7	18050.5	13641.9	31547.5	18569.3	14290.5	18877.3	26902.2	19920.7	17726.8	21092.5	14813.6	16872.3	51594.2	50357.4	62934	68869.3	29696.4	54320.9	35878.3	37242.2	31920.6
1.40_229.1181m/z	229.118	1.40495	pos	Hydroxyprolyl-Proline	85777	Organic acids and derivatives	Carboxylic acids and derivatives	Amino acids, peptides, and analogues			52.5	67.7	M+H	C10H16N2O4	-0.692834	51107.1	49038.3	51451.2	48747.5	48946.8	52177.9	57113.7	45407.8	47866	75403.6	34823	42922.9	54640.3	65236.8	77669.5	47753.2	46183.1	50569.2	57923.1	50087	63425	52805.3	43637.5	58204.9	57322.5	58900.6	47640.8	72459	69913.2	63633.8	65528.4	54080.5	36449.8	84445.2
1.56_273.1092m/z	273.109	1.55683	neg	Pyroglutamylvaline	HMDB0094651	Organic acids and derivatives	Carboxylic acids and derivatives	Amino acids, peptides, and analogues			52.5	68	M+FA-H	C10H16N2O4	0.106796	76874.9	79572.9	81765.4	78628.5	83234.5	83433.2	35980	47567.9	26154.9	63666.4	43385.3	146244	44710.1	97745.7	57922.6	117974	64631.1	197758	77452.4	113282	31984.2	32891.2	119767	136155	196228	114231	92761.7	85341.4	54018.3	38623.9	30949.8	225307	30538.1	76087.8
10.80_641.4635m/z	641.463	10.7997	neg	Muricin A	HMDB0036977	Lipids and lipid-like molecules	Fatty Acyls	Fatty alcohols	*		52.5	67.9	M+FA-H	C35H64O7	0.151717	503183	510505	490437	500541	495052	498402	332584	275302	217818	232350	186487	103042	328913	236786	355379	552788	445464	327260	263771	331254	520122	317761	429018	178615	415634	960546	601655	931672	1.39329e+06	477349	620211	511443	665486	846405
11.16_249.1846m/z	249.185	11.16	pos	8,10-hexadecadiynoic acid	LMFA01030493	Lipids and lipid-like molecules	Fatty Acyls	Fatty Acids and Conjugates			52.5	72.2	M+H	C16H24O2	-1.15897	6664.42	5791.5	7006.37	7011.01	6938.51	7719.38	7917.62	4677.38	3825.03	4219.64	16007.8	2362	13774.2	2578.96	8206.39	3126.67	13290	12399.9	3469.8	3957.78	4792.18	4784.49	7158.24	5405.39	6907.85	4555.34	4553.43	4091.59	13275.7	11028	6292.07	10245.3	3194.72	4029.54
11.28_540.3307m/z	540.331	11.2774	neg	LysoPC(16:0)	HMDB0010382	Lipids and lipid-like molecules	Glycerophospholipids	Glycerophosphocholines	**	C04230	52.5	63.8	M+FA-H	C24H50NO7P	-0.00949163	150088	142984	135398	139201	133293	138228	145051	35433.5	241907	103649	170467	74074	211324	165610	89512.6	51864.2	158971	84970.6	31980.3	9200.91	13170.5	67770.1	16057.3	29755.4	40645.9	148403	213051	55313.5	52633.6	10781	18058.4	73460.9	401477	177297
11.34_288.2449n	289.252	11.3444	pos	8-[1]-ladderane octanol	LMFA01140086	Lipids and lipid-like molecules	Fatty Acyls	Fatty Acids and Conjugates			52.5	69.3	M+H-H2O, M+H	C20H32O	-1.37328	81858.8	91820.4	88948.7	88849.9	88306.1	90813.3	34174.4	70034.9	87394.3	60101.3	35376.9	46696.5	39382.9	57720.5	58590	41347.2	60352.7	40362	30491.9	106013	104112	52257.2	39025.1	26417.2	33860.9	69772	85182.9	64827.2	47005.3	15031.4	25277.8	22978.1	72214.3	29923.5
12.38_317.2682m/z	317.268	12.3819	pos	MG(15:0/0:0/0:0)	62346	Lipids and lipid-like molecules	Glycerolipids	Monoradylglycerols	*		52.5	70.7	M+H	C18H36O4	-1.22364	17191.1	16767	14903.1	16722.7	12558.4	15617.2	11621	12735.7	18644.3	8570.11	8276.23	2488.33	11174.2	14912.9	13393.7	7252.91	8389.46	14379.9	11744.4	551.605	1635.88	27643.9	1350.18	7771.92	5022.22	19424.9	7606.39	7750.28	4177.5	3347.34	8298.57	7284.89	21858.7	16680.2
12.51_416.3287n	399.325	12.5097	pos	3beta,6alpha-dihydroxy-5alpha-cholesta-9(11)-en-23-one	LMST01010347	Unclassified	Unclassified	Unclassified			52.5	73.9	M+H-H2O, M+H	C27H44O3	-0.937957	63220	64620.3	63568.1	66078.2	65475.5	67098.3	50890.3	67658.9	65883.7	52265.8	13868.9	5812.79	96689.9	25255.1	42171	23850.5	20209.4	53150.3	30894.4	3252.12	17702.1	82896.9	5517.02	28612.2	15441.2	26472.5	20735.9	29857.9	31079.1	30033.9	34420.7	24790.3	75599.9	53988
12.65_271.2277m/z	271.228	12.6469	neg	2-hydroxyhexadecanoic acid	34495	Lipids and lipid-like molecules	Fatty Acyls	Fatty acids and conjugates	*		52.5	67.4	M-H	C16H32O3	-0.443609	18272.9	19624.3	17209.8	18366.8	18477.9	19243.8	11396.5	25840.5	25209.5	8133.38	6991.77	10209.9	22721.1	6815.27	43174.3	2660.3	17085.4	8036.65	1559.21	945.171	23551.8	7107.38	870.691	6254.5	4465.11	5642.79	18090.9	4009.51	3572.9	9300.29	17306	9550.08	35361.6	9340.85
3.96_271.0822m/z	271.082	3.95952	neg	Genipin	HMDB0035830	Lipids and lipid-like molecules	Prenol lipids	Monoterpenoids	*	C09780	52.5	68.6	M+FA-H	C11H14O5	-0.340977	6497.62	6495.23	6350.61	6123.39	6295.23	6227.58	890.834	1326.06	556.691	1287.28	845.914	1240.33	1192.08	543.643	910.012	14361.9	15293.7	10868.7	16171.8	12512.4	17937	13140.1	12915.4	15954	10165	3411.32	2702.49	3954.48	3643.47	3042.23	4415.84	2611.14	3151.12	4490.57
4.79_179.0572n	178.05	4.78883	neg	Hippuric acid	HMDB0000714	Benzenoids	Benzene and substituted derivatives	Benzoic acids and derivatives	***	C01586	52.5	79.4	M-H, 2M-H	C9H9NO3	-5.80231	37682.7	40764.6	39766.3	39426.9	38343.4	39175.6	1117.16	1970.37	1142.85	92745.6	3408.03	1869.57	1545.97	1238.13	2052.69	3572.34	163063	32453.7	2970.75	3494.36	405.63	471.672	4967.28	984.185	2028.97	1226.17	72268.1	658.611	4427.84	387.219	1466.75	482816	16037.2	115682
5.01_194.1671n	217.159	5.01312	pos	7,8-Dehydro-3,4-dihydro-beta-ionol	HMDB0036184	Lipids and lipid-like molecules	Prenol lipids	Sesquiterpenoids	*		52.5	67.3	M+H-H2O, M+Na, M+K	C13H22O	0.100653	11018.7	11986.2	11664.7	12592.3	11782.8	11405.8	10077.8	15114.1	31680	14983.6	6916.64	12420.1	5815.08	17255.2	7853.81	9903.62	2963.15	6157.39	6436.61	11025.1	9848.57	12175.1	7464.8	6899.4	9401.71	7336.07	7897.85	11221.3	11250.2	4956.03	26837	6113.62	11747.2	18367.7
5.24_201.1124m/z	201.112	5.23968	neg	9,10-dihydroxy-2-decenoic acid	LMFA01050428	Lipids and lipid-like molecules	Fatty Acyls	Fatty Acids and Conjugates			52.5	71	M-H	C10H18O4	-4.34278	194134	207185	204603	206231	210476	208727	670495	442649	359689	138468	280204	230686	196478	175978	107234	376291	170208	120393	281610	291235	92063.9	106722	307609	103532	122500	383296	127937	262430	246819	78544.9	135056	244717	331032	235152
6.43_406.2944m/z	406.294	6.43147	pos	3alpha-Hydroxy-12-oxo-5beta-chol-7-en-24-oic Acid	LMST04010359	Unclassified	Unclassified	Unclassified			52.5	75.8	M+NH4	C24H36O4	-1.97505	10879.3	12328.5	12067	11821.9	11200.2	10910.4	11709.1	9741.84	15375.9	14199.8	10257.9	5331.82	4073.43	9400.92	10798.1	7953.16	8640.63	10799.8	26306.5	6210.9	36371.1	15767.3	12641.4	7857.71	68732	9563.47	5110.46	5497.73	2242.7	10732.3	11900.6	5031.39	6267.98	6304.61
6.72_399.3218m/z	399.322	6.7219	pos	PGF2alpha dimethyl amide	LMFA03010074	Lipids and lipid-like molecules	Fatty Acyls	Eicosanoids			52.5	71.9	M+NH4	C22H39NO4	0.175384	38310.1	38687.9	38293.3	38089.9	38632.9	36406	97645.5	12586.2	20168.8	56482.4	42580.2	65552.1	24225.4	25948.5	82508.1	83937.9	34430.3	35719.8	45811	64565.7	1172.29	2789.37	25168.3	74359.3	107931	71934	59879.6	29704.5	29736.6	9186.6	19604.2	47417.2	19653.5	14850.2
7.25_358.2507n	359.258	7.24987	pos	24,25,26,27-Tetranor-23-oxo-hydroxyvitamin D3	HMDB0060114	Lipids and lipid-like molecules	Steroids and steroid derivatives	Vitamin D and derivatives	*		52.5	68.3	M+H-H2O, M+H	C23H34O3	-0.375291	121784	128927	129072	128545	126148	125257	46908.4	34645.2	39747.6	84990.6	45088.9	56354	86934.6	59719.8	88653.9	169951	195596	523964	275033	158743	230348	294534	167027	262140	285569	45801.1	88830.6	52547.2	97931.7	156694	98003.4	47592.3	86465.5	78780.4
7.55_317.2108m/z	317.211	7.55085	pos	19-Hydroky-all-trans-retinoic acid	41519	Unclassified	Unclassified	Unclassified			52.5	73.5	M+H	C20H28O3	-0.933888	23762.3	23441.1	23557.2	23323.6	24882.9	23484	21862.8	33647	28124.8	27153.2	20807.1	23454.5	17353.1	26092.5	18571.1	21244.9	15025.2	11653.8	20362.8	18681.8	16195.3	17967.2	19376.3	15666.4	16848.8	22424.5	22127.5	18224.1	20135.3	13958.7	30690.4	17435.4	17536.3	16322.4
7.81_151.0753m/z	151.075	7.80847	pos	1-Phenylethyl formate	92538	Benzenoids	Benzene and substituted derivatives	Benzyloxycarbonyls			52.5	67.9	M+H	C9H10O2	-0.350635	8433.48	8179.74	8816.1	8823.65	9352.96	9033.89	15240.1	6494.63	17815.8	14832	20630	25269.9	10158.2	16250.7	8289.55	8812.09	12125.4	9723.28	11808.5	11398	5622.07	7878.8	11313.6	10729.1	11961.9	8484.53	7113.84	5455.09	5952.04	8490.33	4787.4	7174.22	10333.9	7336.08
7.96_481.3635m/z	481.363	7.96203	pos	22alpha-Hydroxyerythrodiol	HMDB0034549	Lipids and lipid-like molecules	Prenol lipids	Triterpenoids	*		52.5	69.7	M+Na	C30H50O3	-3.79853	109768	109003	112344	105687	103295	105901	11569.1	8438.9	6046.46	3330.96	3705.37	2727.98	2656.64	3997.14	4259.68	35120.7	30015.8	42411.1	6195.24	51376	74203.7	11962.7	42292	23771.8	28786.7	108290	130023	253809	297038	265711	358671	378021	194424	278693
9.09_205.1949m/z	205.195	9.08648	pos	Aristolene	90482	Lipids and lipid-like molecules	Prenol lipids	Sesquiterpenoids	*		52.5	69.2	M+H	C15H24	-0.706452	5877.22	5672.51	6452.92	5354.33	5983.46	6327.16	4063.06	3927.55	5720.75	4845.4	6601.74	11642.3	5199.44	7560.66	4179.79	3517.4	4179.05	4463.05	3788.6	3691.22	5033.92	3460.86	4658.39	3498.57	4854.22	3816.42	4587.67	3452.99	5610.51	3957.77	4353.77	3047.15	4453.07	3185.45
9.13_351.2156m/z	351.216	9.13113	pos	Resolvin E1	HMDB0010410	Lipids and lipid-like molecules	Fatty Acyls	Eicosanoids	*		52.5	75.2	M+H	C20H30O5	-2.79529	42312.5	42402.6	42007.2	41515.3	42806	42971.3	29068.1	62173.5	32851.7	49643.1	31898.1	40155.2	36699	40658.1	29136	36811.1	31682.7	28379.5	31891.9	31292.9	28881.7	40264.5	31702.2	29948.1	30090.7	75211.2	51828	29751.7	43152.3	30251.9	37653.5	23076.6	29879.2	25470.7
9.49_583.2548m/z	583.255	9.4881	pos	Biliverdin	HMDB0001008	Organoheterocyclic compounds	Tetrapyrroles and derivatives	Bilirubins	**	C00500	52.5	68.5	M+H	C33H34N4O6	-0.552618	68272	60513.4	55982.6	52485.3	58161.2	50112.3	30232	48026.9	23124.3	41675.1	136170	40791.9	44933.6	61733.4	18738.3	26579.4	29982.4	51873.3	21304.7	42965.9	29322.9	20834.2	43763.4	37053.4	26276.7	56926.6	30106	21283.6	17452.4	14905.3	52811.2	12366.8	29641.1	18588.6
9.60_327.2678m/z	327.268	9.59673	pos	17-phenyl-13E-heptadecenoic acid	LMFA01140076	Lipids and lipid-like molecules	Fatty Acyls	Fatty Acids and Conjugates			52.5	70	M+H-H2O	C23H36O2	-1.22913	21433.5	22245.4	20365.8	21912.6	22344.5	20547.5	25684.1	20462.6	16419.4	22810	15315.1	5629.32	15216.3	10766.7	9030.97	23823.7	23325.7	18013.5	14187.7	7730.97	42712.6	53785	33939.7	21152.1	31160.9	10960.7	3385.81	14537.8	9851.89	26881.7	11975.7	9273.19	5941.53	9000.8
10.09_281.2473m/z	281.247	10.085	pos	Linoelaidic Acid	62957	Lipids and lipid-like molecules	Fatty Acyls	Lineolic acids and derivatives	*		52.4	67.4	M+H	C18H32O2	-0.761137	41878.3	39585.8	39430.2	42326.1	43672.9	39658.6	24156.4	49633.5	62187.9	34023.3	47528.4	56394.5	23430.2	18636.6	31981.5	46448.4	41006.9	31048	26477.8	23780	52339.7	43797.2	47394.4	29787.1	35957.2	73440.2	32953.9	44631.8	67935.3	48248.3	72575	34779.3	65739.2	47253.7
10.55_288.2450n	289.252	10.5463	pos	Isoxeniaphyllenol	LMPR0104420003	Lipids and lipid-like molecules	Prenol lipids	Isoprenoids			52.4	69.7	M+H-H2O, M+H	C20H32O	-1.01019	41558.4	40049.6	40402.1	39401.4	38789.6	41079.8	15326.7	46895.5	16471.8	26023.9	10826.5	34677.4	23929.6	30249.5	3073.67	23400.2	33511.2	12526.1	29663.7	16948.3	23040.8	17665.6	24061.3	14276.3	21038.1	10634	21532.1	10440	50142.3	10490.3	12405.2	16065.7	26387.6	13096.7
11.08_349.2380m/z	349.238	11.0771	neg	Mesterolone	LMST02020107	Lipids and lipid-like molecules	Steroids and steroid derivatives	Androstane steroids		D04947	52.4	66.1	M+FA-H	C20H32O2	-1.2819	145302	150419	141202	154006	147051	147720	214901	299033	338687	137342	137198	33970.1	193830	100973	209850	87597.6	113016	112618	65915.9	22662.5	123691	228061	57698.1	43256.3	62352.7	75465.1	38780.6	52275.4	75299.7	49176.2	36891.4	43387.2	109484	121500
11.40_364.2608n	365.268	11.4023	pos	11-deoxy-16,16-dimethyl-PGE2	LMFA03010062	Lipids and lipid-like molecules	Fatty Acyls	Eicosanoids			52.4	69.4	M+H-H2O, M+H	C22H36O4	-1.62084	128715	120601	125829	125899	129217	125564	172142	202147	232952	99945.3	92864.3	35653.7	189317	55342.3	151553	57381.7	58855.5	70437.4	58884.9	18974.7	68730.8	177803	36129.4	33857	55680.6	50251.7	34038.3	43763.4	77062.5	41558.8	34398.4	35742.9	93074.3	99134.9
11.58_344.2792m/z	344.279	11.5775	pos	8-methoxy-13-hydroxy-9,11-octadecadienoic acid	LMFA01080002	Lipids and lipid-like molecules	Fatty Acyls	Fatty Acids and Conjugates			52.4	68.6	M+NH4	C19H34O4	-1.1354	57050.7	56986.9	53517.5	52218.5	52963.3	49369.7	23909.9	77737.9	12471	63850.8	25379.7	44516.4	65168.3	65870.6	39064.7	19745.1	20048.9	26973.4	13323.9	7577.24	6402.83	14168.5	4635.96	16846.9	13172.7	48255.9	64961.1	72394.4	27163.8	20154.9	91543	34692	191141	44170.3
11.84_338.2685m/z	338.268	11.8395	pos	(-)-16alpha,17-Dihydroxy-atisan-3-one	LMPR0104150005	Lipids and lipid-like molecules	Prenol lipids	Isoprenoids			52.4	66.6	M+NH4	C20H32O3	-1.56567	133476	139250	135443	142272	137119	123590	139300	141250	136703	208553	146321	90751.9	223759	206825	231931	97571.3	133936	123874	68545.3	85028.5	20563.2	68514.7	162867	66672	191959	68646.2	93948.6	95988.7	118233	59848.8	49022.7	75446.2	120492	150640
12.95_289.2522m/z	289.252	12.9496	pos	8Z,12E,14Z-eicosatrienoic acid	LMFA01030388	Lipids and lipid-like molecules	Fatty Acyls	Fatty Acids and Conjugates			52.4	69.4	M+H-H2O	C20H34O2	-1.27372	5934.76	7006.61	6285.98	6772.24	6723.92	6813.79	152.682	4966.35	204.062	1360.58	213.64	338.514	4584.78	296.406	8.09205e-06	205.9	3100.9	8.09205e-06	1611.06	109.146	568.055	1353.97	284.586	333.376	548.542	365.02	1088.64	8.09205e-06	4400.76	8.09205e-06	329.117	201.683	6809.1	1764.74
13.06_330.2765n	313.273	13.0589	pos	1-Monopalmitin	24076	Lipids and lipid-like molecules	Glycerolipids	Monoradylglycerols	*		52.4	69.7	M+H-H2O, M+H	C19H38O4	-1.51541	95357.6	90163.1	92224.1	101389	95024	104275	69288.1	70042.4	235138	77933.8	112464	42407.5	98264.6	71468.1	81514.3	31584	75760.9	67516.3	35931.2	7660.96	21032	111653	18149.8	37924.8	33626.5	91210.8	67558.6	44734.2	44069.4	21138.6	33512.7	57760.1	303770	113989
5.16_216.1514n	217.159	5.16353	pos	5beta-1,3,7(11)-Eudesmatrien-8-one	HMDB0035965	Lipids and lipid-like molecules	Prenol lipids	Sesquiterpenoids	*		52.4	66.4	M+H-H2O, M+H	C15H20O	-0.21663	17937.1	19469.7	18379.7	19488.9	19636	17940	7159.04	12441.1	25201.5	10629.4	26637.3	30484.5	19742	102255	81820.1	7165.3	6614.83	3165.95	4976.55	9722.2	6641.03	6677.29	4262.92	5332.25	68795.1	4486.98	23264.5	10954.9	6376.65	3342.85	72905.5	13773.2	11575.5	7930.26
5.16_240.1725n	223.169	5.16353	pos	7-oxo-11E-Tetradecenoic acid	LMFA01060186	Lipids and lipid-like molecules	Fatty Acyls	Fatty Acids and Conjugates			52.4	65.5	M+H-H2O, M+H	C14H24O3	-0.379802	78581.4	72839.1	74608.6	77643.7	73851.4	76764.5	18810.2	24762.9	49184.7	13922.8	142519	148540	110713	532070	463690	21170.8	37627	5275.21	14916	33584.8	7880.84	3875.5	8652.94	14891.8	362967	6012.16	115459	32738.4	9386.99	8326.55	313563	68648.5	35904.8	8350.07
6.26_223.1691m/z	223.169	6.25788	pos	(10betaH,11xi)-11-Hydroxy-13-nor-6-eremophilen-8-one	HMDB0037605	Lipids and lipid-like molecules	Prenol lipids	Sesquiterpenoids	*		52.4	68.5	M+H	C14H22O2	-0.60182	25417.7	25153.5	24537.2	26397	26705.7	25615.6	36636.4	34534	38355.1	28362.8	30455.7	34207.6	26455.2	29854.4	34611.9	30543	23692.1	35451.9	29011.3	30556.8	26228.3	23300.7	30781.7	26076.9	29521.5	58113.5	32698.4	36420.5	43960.7	24878.9	40744.9	25298.2	26669.2	26324.7
7.10_390.2768n	391.284	7.10325	pos	3β,6β-Dihydroxychol-4-en-24-oic Acid	42800	Unclassified	Unclassified	Unclassified			52.4	72.6	M+H, M+NH4	C24H38O4	-0.558728	47541.8	45582	46423.8	46206.6	46860.5	45393.2	48240.4	57981.9	48073.2	57477.7	40466.3	44684.3	52453.2	66553.9	66924.3	40307.9	44484.7	98135.1	53665.2	47039	103901	62133.1	39645.6	56000.2	50458.4	28260.6	36761.3	37061.2	37514.6	67935.1	39512.1	31849.2	35207.6	49521.1
7.38_376.2612n	359.258	7.38087	pos	9'-Carboxy-gamma-chromanol	HMDB0012868	Organoheterocyclic compounds	Benzopyrans	1-benzopyrans			52.4	69.6	M+H-H2O, M+H	C23H36O4	-0.54748	49647.2	51248	51198.4	50060.4	53028.7	49453.8	25384	13001	15523.9	29866.5	17829.8	23135.4	35717.8	27090.5	32234.6	101544	96048	103331	165908	93865.5	53959.8	61810.4	77216.9	69887.7	106898	24649.1	29571	28212.2	33635.8	40423.4	44285.1	40119	35764.1	43829.3
8.25_407.2789m/z	407.279	8.25363	pos	(22E)-3α,7α,12α-Trihydroxy-5β-chol-22-en-24-oic Acid	42817	Unclassified	Unclassified	Unclassified			52.4	68.2	M+H	C24H38O5	-0.662455	438089	446767	451818	444013	436599	431092	523794	331492	303909	357744	324994	302099	311641	427173	368317	419344	510880	530838	473883	427035	356147	560252	556546	873244	728788	230039	295437	287091	347730	408675	351213	247393	202111	345525
8.26_353.2333m/z	353.233	8.26092	neg	Obtusilactone A	HMDB0030960	Organoheterocyclic compounds	Tetrahydrofurans	Unclassified			52.4	70.2	M+FA-H	C19H32O3	-0.201738	40119.5	41943.6	39991.4	39971.5	39554.6	38349.3	50427.6	47006.2	39100.8	36399.9	38128.3	51546.1	69587.2	51161.3	33416.8	33174.5	32328.3	22734.4	27275.9	31926.3	31624	31378.8	51131.9	30120.2	25110.2	27015.4	20499.1	23116.4	28772.1	26437.4	51566	33921.4	22513.5	22957.8
8.49_363.3002m/z	363.3	8.49248	pos	Anandamide (20:5, n-3)	LMFA08040008	Organic nitrogen compounds	Organonitrogen compounds	Amines			52.4	67.3	M+NH4	C22H35NO2	-1.14317	26465.3	25617.3	26246.3	23850.3	24644.1	23942.1	39853.2	29848.7	35314.3	25779.6	19556.2	13698.3	35777.4	18580.4	56662.6	19623.8	20989.9	25082.6	17994.1	8660.11	4881.51	19732.5	9020.27	18362	15797.6	29656.3	14085.3	14198.1	14166	6217.41	10138.6	12274.1	21814.7	19197.5
8.86_210.1618n	228.196	8.86403	pos	8-tridecynoic acid	LMFA01030601	Lipids and lipid-like molecules	Fatty Acyls	Fatty Acids and Conjugates			52.4	65	M+H, M+NH4, M+H-H2O	C13H22O2	-0.836681	1.02496e+06	1.01643e+06	1.03187e+06	1.04417e+06	1.04804e+06	1.10404e+06	2.15329e+06	1.64108e+06	2.26457e+06	2.13669e+06	2.45193e+06	2.57536e+06	2.05474e+06	1.87264e+06	2.2234e+06	1.60414e+06	2.00325e+06	2.07298e+06	1.78474e+06	1.74039e+06	2.28105e+06	1.5188e+06	1.95628e+06	1.69467e+06	2.03792e+06	1.61456e+06	1.55341e+06	1.49178e+06	1.38677e+06	1.54693e+06	1.21011e+06	1.3556e+06	1.54311e+06	1.19405e+06
9.33_451.2702m/z	451.27	9.3304	neg	7-Ketodeoxycholic acid	HMDB0000391	Lipids and lipid-like molecules	Steroids and steroid derivatives	Bile acids, alcohols and derivatives	*		52.4	64.5	M+FA-H	C24H38O5	0.0624835	793401	805198	788238	798155	787911	797194	2.25277e+06	344420	599074	599422	1.08807e+06	641302	533647	1.09669e+06	418598	560503	1.24989e+06	441472	510803	537682	298530	325518	965770	634434	7.60808e+06	560514	521910	325378	278264	448512	377737	322953	589162	504750
9.82_471.3114m/z	471.311	9.8192	neg	Stoloniferone A	LMST01031071	Lipids and lipid-like molecules	Sterol Lipids	Sterols			52.4	67.6	M+FA-H	C28H42O3	-0.502393	281532	298447	290504	279038	275521	275641	215424	144616	191770	817111	176431	166400	392079	384148	428100	190494	85604.9	587932	442533	138917	125066	570083	136975	312081	408816	118362	192789	108725	163205	400697	151352	87516.2	545879	363844
0.79_172.0847n	173.092	0.792833	pos	Glycylproline	4185	Organic acids and derivatives	Carboxylic acids and derivatives	Amino acids, peptides, and analogues			52.3	67.2	M+H-H2O, M+H	C7H12N2O3	-0.752735	106491	127383	131348	133467	125042	131656	147629	136635	241243	157612	280679	210143	98670.9	163671	165872	174650	146633	166970	117954	135865	257310	250563	214693	143138	145378	200863	166594	133636	121082	167919	135356	140529	264873	91712.5
1.25_219.1337m/z	219.134	1.25007	pos	Threoninyl-Valine	85967	Organic acids and derivatives	Carboxylic acids and derivatives	Amino acids, peptides, and analogues			52.3	65.8	M+H	C9H18N2O4	-1.05376	127839	128735	131642	129583	130040	133281	115205	134953	190955	109760	259359	105245	134877	130986	159396	138002	111000	99372	126904	99006.8	376456	182616	120404	117471	128331	176647	75990.6	110059	135042	162169	142257	142806	259475	136445
10.01_363.2163m/z	363.216	10.011	pos	18-Hydroxycorticosterone	41867	Lipids and lipid-like molecules	Steroids and steroid derivatives	Hydroxysteroids	**	C01124	52.3	69.5	M+H	C21H30O5	-0.845379	71919.9	71839.5	73537.4	64812.2	67682.6	70864.7	150137	146076	74644.4	123433	97663.1	152093	147156	136627	69240.1	97257.4	78001.3	55390.2	51152.3	51634.8	29830.9	39524.5	112531	42265.2	74564	81772.2	66752.6	55665.4	53875.4	51159.3	48890.9	56606.1	42921.4	43558.7
10.70_293.2108m/z	293.211	10.6983	pos	9,10-EOT	63362	Unclassified	Unclassified	Unclassified			52.3	74.9	M+H	C18H28O3	-1.17174	84446	78495.3	80631.4	79393.6	82427.3	84148.8	31929.2	92790.9	38316	75413.3	52723.2	147864	107619	119074	67268.1	64960.6	61173.1	47380.1	39820.7	30795.6	68298.2	35096.7	31776.3	32724.1	46838	87363.6	104237	152256	113858	95448.8	135541	105467	153334	112176
12.49_403.2838m/z	403.284	12.4936	pos	MG(22:6(4Z,7Z,10Z,13Z,16Z,19Z)/0:0/0:0)	62369	Lipids and lipid-like molecules	Glycerolipids	Monoradylglycerols	*		52.3	69.3	M+H	C25H38O4	-1.08445	41288.3	40903.8	40415.1	41678.8	47152.1	45525.4	23835.8	32400.9	29895.5	29921.8	30357.1	11094.5	29060.8	26282.8	41743.6	15971.3	52109.9	41655.9	23414.8	1804.64	3606.62	25157.1	2859.41	22914	22748.3	32029.5	37291.2	27196.8	26790.8	9529.18	11910.1	28504.1	103386	67510.4
5.45_275.1500m/z	275.15	5.44898	neg	Talaromycin A	HMDB0030143	Organic oxygen compounds	Organooxygen compounds	Ethers			52.3	63.1	M+FA-H	C12H22O4	0.00150355	199879	198475	197021	204306	202011	201937	75853.3	94340.3	67135.5	73968.8	61861.3	69158.9	72772.8	75738.7	92694.3	195085	164089	151572	139816	160384	155491	115537	120335	138439	104854	390440	401961	532567	445043	240709	449871	309858	301406	354024
5.97_317.2472m/z	317.247	5.968	pos	5alpha-pregnane-3,20-dione	57865	Lipids and lipid-like molecules	Steroids and steroid derivatives	Pregnane steroids	**	C03681	52.3	69.9	M+H	C21H32O2	-0.976259	6987.3	6601.96	5750.87	6521.85	7029.51	6787.81	4078.39	3685.83	5524.31	2583.45	8204.91	10102.9	3772.73	1316.75	748.332	1623.07	2570.73	9534.34	5287.09	1913.33	3421.65	2027.16	1752.82	2643.29	2414.24	1181.06	2178.19	637.141	2386.8	3955.31	5247.74	1505.19	4572.41	3293.09
6.04_164.1070m/z	164.107	6.04015	pos	N-(2-Phenylethyl)-acetamide	66516	Unclassified	Unclassified	Unclassified			52.3	66.6	M+H	C10H13NO	-0.130657	4186.66	3942.88	3626.27	3908.85	4093.82	3854.88	564.404	4714.63	11694.8	1118.62	37095.1	1258.44	908.967	2190.22	1141.4	421.958	519.552	3276.35	988.422	1543.71	10330.3	5648.6	14218.7	1744.31	1663.31	9640	808.289	632.768	854.255	1288.2	9315.07	309.565	9346.54	378.892
6.35_351.2527m/z	351.253	6.35295	pos	15(S)-15-methyl PGF2α	36151	Unclassified	Unclassified	Unclassified			52.3	68	M+H-H2O	C21H36O5	-0.714714	24544.1	24206.8	24305.7	24298.1	23177.7	24712.6	14089.9	17371.9	39462.1	28027.2	43129.6	40962.7	27531.5	13617.6	18273.3	18966.8	22371.5	27160.6	26668	13455.6	70724.9	16677.7	18775.4	18689	16636.3	25239.4	13736.4	21383.5	25022.2	24158.1	29960.9	20260.3	17470.5	15507.4
6.48_329.1017m/z	329.102	6.47902	pos	Isoamericanin A	89172	Organoheterocyclic compounds	Benzodioxanes	Phenylbenzodioxanes			52.3	70.9	M+H	C18H16O6	-0.933273	10414.3	12045.4	11894.4	11107.3	12880.4	11472.7	18341.5	1071.67	5758.96	14863.1	771.745	8077.58	16734.9	0.0310605	23143	10410.9	9981.44	4738.12	12985.6	3515.12	56933.9	21306.5	0.844967	5010.88	8.09205e-06	6710.34	8986.88	13600.3	14419.5	19063.8	2970.32	9375.63	5340.78	17465.8
7.57_360.2736m/z	360.274	7.56768	pos	13-hydroxy-9-methoxy-10-oxooctadec-11-enoic acid	LMFA02000288	Lipids and lipid-like molecules	Fatty Acyls	Octadecanoids			52.3	72.5	M+NH4	C19H34O5	-2.53487	52795.6	55705.2	53349	55326.6	54644	49776.2	12440.1	14017.6	9866.02	13814.4	9748.6	12405.7	11746.2	12760.8	10787.1	17816	14591	19974.3	13319.8	14495.3	9359.05	12184.7	8180.5	21570.4	10236.8	92773.9	106593	121337	68656.4	58139.2	201437	85436.6	149428	73025.9
9.23_518.3244n	517.317	9.22978	neg	Corosin	HMDB0035699	Lipids and lipid-like molecules	Prenol lipids	Triterpenoids	*		52.3	69.6	M-H, M+FA-H	C30H46O7	0.0752953	139331	137289	137268	130394	128364	133627	71040.5	81628.6	137194	153633	97270	218123	184055	250226	225313	210519	109989	96860.7	103433	86344.2	69926.4	152020	140444	80382.5	271398	64710.5	100636	120279	199785	178683	101380	101930	60420.1	112814
0.67_245.1738n	246.181	0.668033	pos	Valyl-Lysine	86024	Organic acids and derivatives	Carboxylic acids and derivatives	Amino acids, peptides, and analogues			52.2	65.4	M+H, M+K, M+Na	C11H23N3O3	-0.77889	211944	218173	208760	200927	199482	195941	139726	153698	191425	112028	349717	312977	150515	246830	198944	230206	262677	340231	249160	387135	269553	169701	213945	283292	461504	230941	378072	251798	173973	168921	145540	426393	311983	140715
1.21_144.0655m/z	144.065	1.20845	pos	2-Hydroxymethylclavam	71631	Unclassified	Unclassified	Unclassified			52.2	68.6	M+H	C6H9NO3	-0.455618	188774	190043	191594	188065	189530	196371	34973.8	167277	408592	90802.6	41354.3	156448	282474	280134	45488.7	202865	220655	209588	814531	166798	863570	24921	457205	58845.3	32708.1	24390.9	70285.1	309005	117098	112852	193679	250411	303919	65824.4
1.33_194.0811m/z	194.081	1.33412	pos	(3-Arylcarbonyl)-alanine	65981	Unclassified	Unclassified	Unclassified			52.2	68.3	M+H	C10H11NO3	-0.437424	12431.4	13638.4	12423.2	13438.1	14175.2	14128.1	3898.27	2981.74	2348.52	3473.31	2299.75	3063.14	3321.35	3082.33	3340.69	4337.23	27366.5	44495.3	46633.2	4297.88	84390	49632.7	60676.6	4114.91	36538.7	2446.94	4432.76	4177.59	3498.11	18620.7	12028	12515	3131.33	3839.26
10.58_423.3243m/z	423.324	10.575	pos	Camelledionol	HMDB0035730	Lipids and lipid-like molecules	Prenol lipids	Triterpenoids	*		52.2	71.9	M+H-H2O	C29H44O3	-3.26863	256930	256122	251944	252404	242276	242962	477598	344021	287660	225769	328824	185072	547696	203620	419910	131311	212635	223079	184565	94983.8	367722	203138	236683	84764.4	156452	126015	79087	110687	216883	109743	113160	97632.5	165013	154183
11.07_310.2141n	293.211	11.0677	pos	13S-HpOTrE(gamma)	35362	Lipids and lipid-like molecules	Fatty Acyls	Octadecanoids			52.2	68.8	M+H-H2O, M+Na, M+NH4, M+H	C18H30O4	-1.14686	404771	425130	417537	425458	418623	418369	208512	584027	250330	446002	306789	735624	652781	658181	415722	317252	285633	284615	174772	146478	296545	163926	195300	171840	288363	367009	516121	785026	505412	460502	594654	514955	960808	560467
11.39_249.1846m/z	249.185	11.3881	pos	5-Hexyl-2-furanhexanoic acid	HMDB0112088	Lipids and lipid-like molecules	Fatty Acyls	Fatty acids and conjugates			52.2	67.6	M+H-H2O	C16H26O3	-1.11153	43739.9	43160	45758.6	44642.6	47328.4	47942.8	60098.7	51368.3	72270.4	68914.2	74170	71222.3	68490.1	61134.1	73528.2	45212.3	59995.9	61363.7	53855.4	47267.8	59751.4	53793.5	63296.1	53872.4	67824.9	47257	48197.8	48693	49879.3	49578.5	40185.4	50900.1	63083.2	49063.1
12.85_314.3049m/z	314.305	12.85	pos	R-Palmitoyl-(1-methyl) Ethanolamide	62965	Unclassified	Unclassified	Unclassified			52.2	66.8	M+H	C19H39NO2	-1.47582	66692.6	61251.2	64118.9	65493.8	67854.7	62535.3	188795	155689	12755.7	34041.3	6194.54	3117.3	352445	7606.84	56031.3	1308.96	5027.24	83229.9	5555.08	2530.88	45889.1	51719.2	1751.89	2368.29	1543.17	7647.64	7297.92	12506	10423.7	3899.97	22202.1	5728.79	9931.43	59886.8
13.09_409.3098m/z	409.31	13.0923	pos	13'-Hydroxy-gamma-tocotrienol	HMDB0012562	Lipids and lipid-like molecules	Prenol lipids	Quinone and hydroquinone lipids	*		52.2	69	M+H-H2O	C28H42O3	-0.793225	44469.2	44630	43651.1	49869.8	48135.3	45538.6	43486.4	62337	44265.6	43453.8	21065.9	5393.82	74716.1	38364.6	54608.9	21710	31762.7	36296.6	27734.3	1818.02	9479.76	66152.3	1494.98	18259.4	17578.5	21648.9	12699.8	18452.9	17256.3	13133.7	15323.7	18713.5	34234	39872.2
14.03_483.3807m/z	483.381	14.0325	pos	(3beta,11alpha,13beta)-3,11,13-Oleananetriol	HMDB0034521	Lipids and lipid-like molecules	Prenol lipids	Triterpenoids	*		52.2	66.6	M+Na	C30H52O3	-0.414744	102102	94512.1	100310	100887	101676	94266.3	98592.7	61859.1	91294.1	96856	44433.8	12538.5	105686	72324.8	81307.1	56757.3	57209.1	163489	58849.1	3730.49	36571	244602	4793.39	70130.6	48990.6	60550.5	103652	53986.3	61263.5	38169.4	82807.5	76033.6	66285.5	42386.8
3.12_269.1143m/z	269.114	3.11785	neg	Hypoglycin B	HMDB0029428	Organic acids and derivatives	Carboxylic acids and derivatives	Amino acids, peptides, and analogues	*	C08280	52.2	65.5	M-H	C12H18N2O5	-0.146117	17064.6	17473.9	17554	17471	17388.4	16940.6	21127.9	16955.9	20777.2	17352.6	18164.2	18645.2	13678.6	18991.1	19871	17782.2	22036.7	17592.2	19611.6	24569.6	9694.01	17809.5	18299.5	19319.1	20327.3	13185.3	16913.5	19554	13973.6	16738.2	15773.6	15298.8	16499.7	23261.7
4.33_182.0579n	183.065	4.3348	pos	3-Hydroxy-4-methoxyphenylacetic acid	3794	Benzenoids	Phenols	Methoxyphenols			52.2	65.9	M+H-H2O, M+H	C9H10O4	0.0828513	34054.1	33992.9	35201.1	35297.9	38440.4	36593.5	15410	13174.6	9724.89	17476.5	15648.4	78918.3	28168.3	19581.7	14522.4	41637.6	42046.9	37897.4	149608	114736	51857.2	36110.4	35676.4	57676	39337.3	14801.6	156209	20779.6	15645.9	17509.5	20869.3	84587.2	17131.6	20862.7
4.87_353.0881m/z	353.088	4.86777	neg	Cis-5-Caffeoylquinic acid	HMDB0029278	Organic oxygen compounds	Organooxygen compounds	Alcohols and polyols	***		52.2	68.1	M-H	C16H18O9	0.899918	25739.4	27611.7	27587.9	25438.6	24741.5	26698.9	3584.36	22423.5	25776.6	10580.5	5503.58	4885.29	5206.32	1489	4861.26	7135.23	32927	9679.59	5663.3	13465.1	16305.4	6927.42	7499.25	7284.15	6258.75	12336	55100.6	5379.92	2802.94	2464.76	7427.41	3643.8	14128.3	4976.92
5.55_269.1746m/z	269.175	5.55343	pos	Corey PG-Lactone Diol	63037	Unclassified	Unclassified	Unclassified			52.2	65.3	M+H	C15H24O4	-0.528659	112049	114229	115804	118600	116591	115706	141936	137680	126792	132152	92778.3	150268	187619	225486	316186	131751	122198	80580.3	106619	134435	58854.9	70029.6	106436	113539	124440	99784.8	126993	110687	136165	94331.5	148070	118213	78616.2	121329
5.72_255.1589m/z	255.159	5.7245	pos	(+)-trans-C75	96547	Unclassified	Unclassified	Unclassified			52.2	68.5	M+H	C14H22O4	-0.592289	156796	159151	158139	162107	155685	156396	221003	215179	178122	180974	141108	136572	140936	156293	169212	213220	131838	160457	181028	163032	172522	145058	168937	169266	155836	219652	195029	246656	266559	164211	191777	183028	160664	201525
6.23_390.1313n	408.165	6.22527	pos	trans-Piceid	HMDB0030564	Phenylpropanoids and polyketides	Stilbenes	Stilbene glycosides		C10275	52.2	67.1	M+NH4, M+Na, M+H	C20H22O8	-0.31011	23453.9	23363.6	22690.7	21275.3	20865.5	22436.6	5963.73	4886.52	5961.63	1726.3	15431.3	527282	34822.9	69886.8	1912.38	1859.98	14318.4	11479.3	2347.76	16829.9	8.09205e-06	8.09205e-06	1568.59	19065.8	2827.52	5392.76	141093	9078.71	2591.12	7644.28	12733.9	60354.6	7142.77	3506.78
6.60_363.2177m/z	363.218	6.60397	neg	Yucalexin P17	HMDB0036752	Lipids and lipid-like molecules	Prenol lipids	Diterpenoids	*		52.2	67.6	M+FA-H	C20H30O3	0.134664	23279	22997.1	23893.4	22541.5	23867.7	23637	13101.2	27233.6	24308.7	15896.3	58876.5	48136.8	16135.7	29391.4	16589.1	12036.4	23466.8	50837	20034.9	6282.57	15935.8	18447.4	6169.51	18315.9	9969.27	12966.2	11249.5	5924.55	19547.5	24100.2	24157.2	7336.44	27154.1	17224.6
6.89_388.2610n	371.258	6.88645	pos	3alpha,12alpha-Dihydroxy-5beta-chola-8,14-dien-24-oic Acid	LMST04010349	Unclassified	Unclassified	Unclassified			52.2	68.1	M+H-H2O, M+H	C24H36O4	-1.00208	468340	457333	457906	467314	461664	452058	792709	381850	338405	354376	496662	358097	408139	639422	370573	503349	431412	581377	508591	530262	317067	449727	442177	707303	1.17766e+06	284703	381032	336040	275206	687837	455959	376134	368987	508542
6.99_275.0912m/z	275.091	6.986	pos	6'-Hydroxy-O-desmethylangolensin	96053	Phenylpropanoids and polyketides	Alpha-methyldeoxybenzoin flavonoids	Unclassified			52.2	67	M+H	C15H14O5	-0.813167	3285.16	3215.88	2382.86	2368.79	2358.57	2288.34	840.225	220.332	1758.47	3657.23	5486.44	127158	4052.26	6241.88	554.033	5641.38	6980.48	26461.7	28420.3	6031.71	8.09205e-06	8.09205e-06	580.249	35234.4	5071.61	1204.73	14947.2	5886.7	3798.59	9233.78	3553.09	15278.2	2185	3728.36
7.81_283.1550m/z	283.155	7.80973	neg	Sundiversifolide	LMPR0103390002	Lipids and lipid-like molecules	Prenol lipids	Isoprenoids			52.2	67.1	M+FA-H	C14H22O3	-0.398484	17639.4	17586.1	18353.7	18970	17859.6	17854.5	16108.4	14819.4	16366	19526.5	18207.5	29593.5	16210.4	17531.4	22301.2	20067	18190.2	15775.2	16658.7	17326.2	11837.9	15090.4	16472.4	16669.9	19991.7	18384	23134.5	20439	19405.3	18676.6	13757.8	23240	19985.4	24247.4
8.80_351.2176m/z	351.218	8.80427	neg	5-Androstene-3b,16b,17a-triol	HMDB0000523	Lipids and lipid-like molecules	Steroids and steroid derivatives	Androstane steroids	*		52.2	65.8	M+FA-H	C19H30O3	-0.360189	152133	155806	155955	154747	152058	151352	154157	178023	170564	178641	151891	182925	191279	192340	166260	129803	96363.2	90480.9	105729	102641	102229	120833	122267	108220	120350	190284	116372	104601	144187	102532	123799	98291.4	107885	94948.7
9.33_305.2109m/z	305.211	9.32615	pos	16-Oxoandrostenediol	LMST02020088	Lipids and lipid-like molecules	Steroids and steroid derivatives	Androstane steroids	*		52.2	69.1	M+H	C19H28O3	-0.838939	16163.4	15673.5	16686.7	16059.2	15959.7	16186.9	6194.47	8352.94	7289.7	13321.1	8142.08	11096.3	12178.2	11726.8	9628.3	10149.9	7032.66	5312.14	13389.6	8182.02	20373.9	10755.5	9487.44	10631.4	10089	16082.7	14239.1	7447.28	16409.6	8396.38	12468.1	7480.85	6749.96	9602.38
9.72_289.2159m/z	289.216	9.71993	pos	11beta-Hydroxyisoandrosterone	LMST02020004	Lipids and lipid-like molecules	Sterol Lipids	Steroids			52.2	70.4	M+H-H2O	C19H30O3	-1.12665	100294	102168	93378.5	98364.2	100133	100428	87205.7	75337.1	110337	152724	88139.6	95546.5	120043	109921	116867	105194	120523	75031.6	99856.6	65219.2	139742	140211	132889	127317	89621.4	116509	64220.8	64877.8	74626	111549	111913	81462.3	73365.9	73878.8
1.08_163.1228m/z	163.123	1.08342	pos	(±)-Nicotine	63107	Unclassified	Unclassified	Unclassified			52.1	72.4	M+H	C10H14N2	-1.18011	696789	680954	682292	653993	712980	692321	146393	560067	752155	248245	281479	184988	111281	50862.1	107516	194367	637270	166827	82784.7	482022	230327	260156	131717	254513	118033	416187	891697	96989.8	98025	65276.4	177541	59511.2	321247	182301
1.08_176.1280m/z	176.128	1.08342	pos	cis-4-Hydroxycyclohexylacetic acid	HMDB0000451	Organic oxygen compounds	Organooxygen compounds	Alcohols and polyols			52.1	63.1	M+NH4	C8H14O3	-1.00042	262131	257977	271510	255526	287614	281114	132505	702198	379278	479379	184197	149140	316022	250109	65290.8	451396	220925	110296	359637	138088	35422.1	1.00009e+06	621011	269134	193625	395875	293085	362964	141873	415947	643837	358158	186967	307373
11.74_378.2764n	379.284	11.735	pos	9-deoxy-9-methylene-16,16-dimethyl -PGE2	LMFA03010059	Lipids and lipid-like molecules	Fatty Acyls	Eicosanoids			52.1	67.2	M+H-H2O, M+H	C23H38O4	-1.634	189692	179849	189787	197191	193666	180056	297770	391904	491354	126425	155854	31408	367985	58232.2	195430	59907.5	71006.3	91980.3	74823.3	7581.33	75941.3	250931	14670.6	32899.1	44123.4	44755.7	31720.1	46428.3	99003.7	48641	48156.7	30098.6	126523	119026
11.74_459.3465m/z	459.347	11.735	pos	5b-Cholestane-3a,7a,12a,23-Tetrol	HMDB0001968	Lipids and lipid-like molecules	Steroids and steroid derivatives	Bile acids, alcohols and derivatives	*		52.1	69.3	M+Na	C27H48O4	4.67984	206994	192675	195013	200172	203152	194827	323370	427422	432948	209962	294916	279227	298255	177293	432878	50044.1	73910.3	69362.7	53354.9	39085.4	251533	145418	232940	26810.1	141728	47190.4	59630.3	117077	355975	28929.6	76574	95683.4	48180.5	94299.1
15.33_424.3699n	425.377	15.3317	pos	Anhydrosophoradiol	HMDB0035265	Lipids and lipid-like molecules	Prenol lipids	Triterpenoids	*		52.1	68.8	M+H-H2O, M+H	C30H48O	-1.36222	187285	189215	172288	154588	182807	176429	188093	117966	107138	211300	55501.7	19960.9	154802	149931	149408	124296	96256.3	264962	80158.5	9809.09	50943.4	300760	13556.3	159668	89981.6	124680	198548	141905	141345	83626.2	134129	179272	159986	101708
4.15_233.1026m/z	233.103	4.14878	neg	2,4-Dimethylpimelic acid	HMDB0059760	Lipids and lipid-like molecules	Fatty Acyls	Fatty acids and conjugates	*		52.1	65.3	M+FA-H	C9H16O4	-2.71366	26771.1	26605.2	27812	26607.3	26774.7	26534.5	16278.9	17186.8	16943.1	14635.6	15790.8	23474.9	13696.3	17574.3	15635.6	23172.2	19608.4	26295.7	21177.9	23482.8	16380.7	20283.2	16969.6	21766.3	16659.9	36398.3	56301	53435.4	31770	30793	69934.6	40653.4	31229.8	37137.4
4.43_196.0604m/z	196.06	4.42725	pos	3-methyl-2-nitrophenyl acetate	96336	Unclassified	Unclassified	Unclassified			52.1	66.2	M+H	C9H9NO4	-0.26618	9171.17	8421.21	9638.71	8847.9	8916.72	8987.75	12756.2	11743.8	10212.7	14609.1	9527.91	10567.9	13634.1	10757.6	15346.5	11031.9	11674.3	10219.1	11292.5	8457.32	8795.3	9610.44	10388.5	12685	10326.5	8249.49	10073.2	9120.93	10398	8633.02	8517.94	8165.93	5298.93	9565.36
4.47_197.1284m/z	197.128	4.47168	pos	L-alpha-Amino-1H-pyrrole-1-hexanoic acid	95039	Organic acids and derivatives	Carboxylic acids and derivatives	Amino acids, peptides, and analogues	*		52.1	63.5	M+H	C10H16N2O2	-0.197622	52931.8	51945.9	54263.8	50486.1	52280.3	51348.8	96776.1	43920.1	72106.1	44911.5	112566	118451	26446.8	85333.1	26676.1	54787.6	85021.4	40280.3	46694.4	71526.5	13835.9	34562.8	41227	86932.3	74196.5	41513.1	84052.2	66458.2	39133.8	37695.5	50021.5	39403.7	71829.6	57422.4
5.55_194.0579n	195.065	5.55343	pos	(-)-trans-3,4-Dihydro-4,8-dihydroxy-3-methyl-1H-2-benzopyran-1-one	HMDB0030765	Organoheterocyclic compounds	Benzopyrans	2-benzopyrans			52.1	62.2	M+H-H2O, M+H	C10H10O4	-0.104957	413730	408240	433593	419166	439316	416247	492628	121371	383453	316815	975020	866477	336117	414471	168275	321654	646909	562284	418772	811612	75765.7	162522	289407	487967	286361	541246	623442	394147	745242	554517	145051	943627	1.32056e+06	573582
5.62_205.0739n	206.081	5.61533	pos	5-Methoxyindoleacetate	7016	Organoheterocyclic compounds	Indoles and derivatives	Indolyl carboxylic acids and derivatives	**	C05660	52.1	64.2	M+H-H2O, M+H	C11H11NO3	0.228735	17239	17394.4	17790.5	16618.6	16960.5	17242.9	5778.75	2832.91	2898.77	15734.6	12583.2	168106	7138.43	34669.2	1368.49	7165.95	17964.2	4533.58	31324	55445.8	1962.47	943.964	3112.58	7510.11	16311.8	20068.7	96852.1	9371.99	9501.09	2388.27	2412.11	20606.1	9192.93	15561.8
6.26_289.0705m/z	289.071	6.25788	pos	3,4,2',4',6'-Pentahydroxychalcone	52074	Unclassified	Unclassified	Unclassified			52.1	66.3	M+H	C15H12O6	-0.512745	4615.17	4729.72	4390.39	4657.5	4609.37	4495.27	1676.73	1799.12	979.643	1227.38	3043.46	42814.8	2533.11	7005.18	1713.58	2647.29	7415.63	13209.7	303.466	13913.5	1592.77	8.09205e-06	299.983	25065.2	4601.49	3497.35	3532.36	439.553	1317.67	801.992	3619.86	9471.64	3916.02	255.333
6.59_157.1223m/z	157.122	6.59182	pos	6E-nonenoic acid	35101	Lipids and lipid-like molecules	Fatty Acyls	Fatty Acids and Conjugates			52.1	64.4	M+H	C9H16O2	-0.133499	22124.8	22202.4	23129.5	20533.9	18137.8	21938.3	33486.9	27535.6	27979.8	26277.5	30088.1	34810.4	18410.9	25055.7	26216.9	24380.2	17624	43922.2	20387.1	21278.9	14829.2	25022.9	19972.7	25652.4	21709.4	23737.1	19003.4	19425.9	27778.9	21177.5	17328.1	24661.5	19511.7	13579.5
6.71_317.0654m/z	317.065	6.70525	pos	Quercetin 3-methyl ether	LMPK12112729	Lipids and lipid-like molecules	Polyketides	Flavonoids	***		52.1	68.5	M+H	C16H12O7	-0.553365	5127.08	5209.9	4383.75	4478	4649.98	4500.31	1341.65	692.129	1746.72	3171.92	5091.43	74842.8	4274.72	11189.9	2183.44	1772.63	3506.49	6107.92	2060.66	9773.36	706.935	678.148	8.09205e-06	4855.75	1159.43	1506.02	17654.1	3154.45	709.896	2136.52	2453.04	8314.18	3810.8	2630.03
7.33_339.1811m/z	339.181	7.32548	neg	Gingerol	HMDB0005783	Benzenoids	Phenols	Methoxyphenols		C10462	52.1	68.7	M+FA-H	C17H26O4	-0.653056	55339.9	56675	56840.8	57706.8	57499.6	56577.5	54964	67235.3	51058.8	52443.9	45625.4	41028.5	35073.4	59435	47176.2	56975.4	33667.2	80574.2	45175.6	66242.2	40744.3	56014.7	47292.8	56037.9	38123.6	54067.5	64492.2	78437.8	72720.7	60463.8	65087.8	63220.6	56499.5	73407.1
7.60_332.2351n	333.242	7.59987	pos	17a-Hydroxypregnenolone	41866	Lipids and lipid-like molecules	Steroids and steroid derivatives	Pregnane steroids	**	C05138	52.1	64.9	M+H-H2O, M+H	C21H32O3	-0.279099	178974	183245	183497	188762	186268	193294	138207	146805	317864	218634	262270	302599	93745.7	59789.1	82745.6	85505.4	221955	53436.1	124224	69232.2	356159	134454	177401	66824.1	119609	160456	94441.8	97369.4	87519.9	183588	194080	175560	68929.3	121562
8.06_375.3214m/z	375.321	8.05607	pos	N-palmitoyl threonine	LMFA08020107	Lipids and lipid-like molecules	Fatty Acyls	Fatty amides			52.1	66.6	M+NH4	C20H39NO4	-0.867888	60350.1	58937.7	56299.4	58117.5	58945.2	54662.3	80545.3	67226.8	84731.6	54788.6	59671.3	33626.2	66974.5	43553.1	92672.2	51032.2	48434.2	56247	49178.6	28915.7	15337.1	61654.9	24636	48276.6	49367.9	82664.5	33173.6	37417.8	35697.2	17688.7	32344.9	32817	76174.2	44955
8.65_417.3359m/z	417.336	8.65495	pos	7alpha,12alpha-Dihydroxycholest-4-en-3-one	84844	Unclassified	Unclassified	Unclassified			52.1	70.9	M+H	C27H44O3	-0.978255	42196	41915.5	42559.1	41418.7	41255.1	41419.1	70357.6	31840.9	47926.1	45912.8	36817.6	39795.2	38726.5	36741.6	34931.4	54801.8	48231.3	28680.6	52858.9	26033.1	54049.5	50068.1	51020.7	39172.6	49364.4	39370.7	16931.1	27806.6	36833.2	34874.4	40650.3	29815.5	31734.2	36750.2
1.38_126.0432n	127.05	1.37613	pos	Thymine	290	Organoheterocyclic compounds	Diazines	Pyrimidines and pyrimidine derivatives	**	C00178	52	68.3	M+H-H2O, M+H	C5H6N2O2	1.99421	237576	240220	241688	246790	245900	261221	146141	402170	204166	253655	295074	318184	294728	268888	334696	293452	329173	203030	289425	140354	225572	291968	203644	316063	301504	236510	238093	293603	251551	380350	414320	306926	151541	197675
10.04_315.2527m/z	315.253	10.0401	pos	(±)12,13-DiHOME	45199	Unclassified	Unclassified	Unclassified			52	65.1	M+H	C18H34O4	-1.0219	82831.1	81788.3	78908.1	81009.7	80858.2	78875.8	98930.2	71101.9	111431	129154	114218	119639	56253.6	126751	76015.6	86406.4	98499.6	61505.3	54700.2	72734.3	68647.6	87200.3	144766	80993.9	175986	74346.7	116051	77822.9	66655.9	72678.1	68759.4	78196.4	156125	65389.2
10.18_439.3203m/z	439.32	10.1758	pos	3alpha-Hydroxy-5beta-cholest-24-en-26-oic acid	LMST04030145	Unclassified	Unclassified	Unclassified			52	72.2	M+Na	C27H44O3	4.84769	132322	138224	138740	149030	141961	146306	260489	194892	103686	111186	176669	175841	237170	128676	372615	79447.4	137673	174045	155767	78795.1	211839	113114	90939.5	54676.4	102266	63471.8	81413.5	57490.3	148776	66663.9	95820.5	47019.1	103189	149583
11.91_358.2868n	359.294	11.9142	pos	5beta-Chol-2-en-24-oic Acid	LMST04010170	Unclassified	Unclassified	Unclassified			52	65.4	M+H-H2O, M+H	C24H38O2	-1.03506	210969	251089	289919	274819	242912	276643	144689	86560.1	256956	187926	117866	77368.4	315461	260999	249719	77666.7	254596	118397	83734.3	32503.1	103955	378499	294199	163873	192107	185893	58515.4	93847.3	109332	94826.1	132901	103465	411509	274276
12.11_426.3494n	427.357	12.1131	pos	24-vinyloxy-cholest-5,23Z-dien-3beta-ol	LMST01010285	Unclassified	Unclassified	Unclassified			52	65.7	M+H-H2O, M+H	C29H46O2	-0.789392	2.75799e+06	3.08985e+06	3.17727e+06	3.19362e+06	2.8927e+06	3.28364e+06	2.18578e+06	2.50759e+06	3.53668e+06	2.5873e+06	1.6133e+06	882556	3.9327e+06	2.83929e+06	3.00622e+06	1.95286e+06	2.07078e+06	2.35859e+06	2.01599e+06	297838	882585	4.38748e+06	300534	2.03276e+06	1.01188e+06	2.21162e+06	1.81641e+06	2.9139e+06	1.53819e+06	1.52404e+06	2.2038e+06	2.11948e+06	3.79049e+06	2.62256e+06
12.35_340.2842m/z	340.284	12.3517	pos	(-)-2,7-Dolabelladiene-6beta,10alpha,18-triol	LMPR0104240002	Lipids and lipid-like molecules	Prenol lipids	Isoprenoids			52	65.8	M+NH4	C20H34O3	-1.29523	171772	170655	170336	179240	183978	178757	138413	264141	105756	249768	99078	56159.9	204457	166487	247192	160712	131727	174161	101402	76420.1	37187.1	90832	117524	79876.6	172979	121784	132591	181798	172208	93456.9	77668.2	109471	218297	298095
4.52_360.0842m/z	360.084	4.5184	pos	S-(Hydroxymethyl)glutathione	HMDB0004662	Organic acids and derivatives	Carboxylic acids and derivatives	Amino acids, peptides, and analogues	**	C14180	52	68.9	M+Na	C11H19N3O7S	1.9527	22088.2	23072.2	19890	21886.3	22328.4	21629.1	8.09205e-06	8274.85	8.09205e-06	6701.33	416.966	253547	17358.3	32085.6	3226.39	245.044	30520.9	5829.75	25233.7	3690.9	8.09205e-06	380.056	8.09205e-06	748.596	196.246	323.754	345757	5921.57	4453.8	10170.5	8.09205e-06	26593	8.09205e-06	2721.64
4.83_152.0706m/z	152.071	4.82793	pos	p-Acetamidophenol (Acetaminophen, Tylenol)	487	Unclassified	Unclassified	Unclassified			52	64.9	M+H	C8H9NO2	0.197616	13561.5	14547.6	14977.9	14298.2	13940.3	14465.6	19316	14238.8	22031.3	25865.5	18329.2	13424.3	9685.69	11133.4	10206.4	20625.6	13664.3	21144.3	21492.4	15820.4	9895.14	10797.8	18539.3	14574.2	11724.9	32323.9	20999.8	15461.3	18328.2	16098	9613.45	11606.6	31654.6	15892.6
4.85_377.1250m/z	377.125	4.85155	neg	3,3'-Dihydroxy-4',5,7-trimethoxyflavan	HMDB0030664	Phenylpropanoids and polyketides	Flavonoids	Flavans			52	67	M+FA-H	C18H20O6	2.55468	202026	206880	205853	204435	204114	207000	167471	197404	144268	394618	207130	165711	284880	278625	270458	246759	209956	231881	282395	257508	245208	138541	243418	212374	174548	206298	310746	193224	215604	155890	213614	210230	138288	215344
4.97_222.0761m/z	222.076	4.96652	pos	6-Hydroxyindolelactate	66327	Unclassified	Unclassified	Unclassified			52	63.6	M+H	C11H11NO4	-0.0952721	28951.5	28702.4	30076	28387.8	29021.1	28771.6	35110.4	29444.7	14969.7	74427.4	22871.9	48750.4	25493.5	49155.5	27380	33485.7	56027.5	67365.1	35866.3	44319.1	10930.1	13714.2	23321.7	35791.6	25708.7	29070.9	45746.9	18633.9	50669.4	28891.6	26901.5	36582.5	34050.1	35145.9
5.54_115.0755m/z	115.076	5.53917	pos	γ-Caprolactone	58178	Organoheterocyclic compounds	Lactones	Gamma butyrolactones			52	66.8	M+H	C6H10O2	1.65068	7950.37	7701.61	8320.65	8277.37	7900.87	8453.76	6314.76	5422.46	16091.5	5954.35	10950.9	12805.9	7548.76	5275.87	44326.3	6046.15	17738.3	5483.53	8610.24	8993.1	5384.32	3863.25	5824.05	5779.33	6007.66	4646.72	13476.7	9251.33	4619.31	4018.03	3327.09	8865.58	7906.25	3424.77
5.67_388.2459n	369.228	5.6683	neg	5,6-Dihydroxyprostaglandin F1a	HMDB0012109	Lipids and lipid-like molecules	Fatty Acyls	Eicosanoids	*	C06475	52	70.1	M-H2O-H, M+FA-H	C20H36O7	-0.463888	130042	130675	123988	125737	125264	121845	117960	210366	144808	180399	79123	157424	99793.6	204340	102719	105191	50853	89198.3	82688.3	98123.4	109749	123227	79864.4	101428	95503.8	53928.2	126419	99699.8	123691	99867.3	196203	87721.5	100294	107923
5.68_413.3011m/z	413.301	5.67538	pos	Prostaglandin E2 ethanolamide	HMDB0013038	Lipids and lipid-like molecules	Fatty Acyls	Eicosanoids	*		52	71.9	M+NH4	C22H37NO5	0.335432	85750.1	85129.9	86178.3	87333.8	85686	82878	110518	84908.9	68427.6	97828.1	69151	82205.9	78619.9	88071.1	91143.2	105213	91634.8	85558.9	110784	107644	47213.8	80341.7	89422.6	116501	122272	82931.4	89142.9	94098.9	82198.3	92660.2	115518	95260.2	57218	100081
6.38_255.1588m/z	255.159	6.38438	pos	(-)-trans-C75	96552	Unclassified	Unclassified	Unclassified			52	65.3	M+H	C14H22O4	-0.947366	43661.7	44093.1	41576.8	43894.1	40916	43430.3	56790.3	46429.3	46938.2	42220.1	41038.8	50313.3	27448.4	39577.6	36773.8	57814	32297.8	54734.7	37799.9	75022.8	28404.8	52421.1	49736.1	44328.2	40253.6	71771	63185.4	75493.4	70038.9	42073.7	45697.6	54360.2	54223.6	52159.4
6.61_391.2843m/z	391.284	6.60752	pos	3β,7α-Dihydroxychol-4-en-24-oic Acid	42801	Unclassified	Unclassified	Unclassified			52	65.4	M+H	C24H38O4	0.00168171	78085.5	79281.8	79709.1	77427	76325	85463.1	90235.5	109543	104833	87254	91892.4	99437.2	113941	115289	154905	71289.7	70671.5	158801	94348.2	100457	75528.6	58753.3	63694.4	110605	109192	41794.1	60415.9	79079.5	66831.5	105274	78523	59537.1	62682.1	93967.5
6.74_401.3048m/z	401.305	6.73852	pos	19-Nor-14,20-bisepi-23-yne-1,25 dihydroxyvitamin D3	42571	Lipids and lipid-like molecules	Sterol Lipids	Secosteroids			52	68.1	M+H	C26H40O3	-0.478862	36309.8	35431.8	36965.9	37915.5	38181.3	36416.4	32526.5	42235.7	27702.4	27852.5	28856.6	46361.3	52639.5	55106.8	24643	33870.2	26071.8	34661.8	35915.5	38955.2	16126.8	44925.9	23597.1	41507.8	18841.2	18807.7	33111.7	25441.2	34751.5	50137.2	49789.2	28331	15657.7	38645.3
7.04_446.3032n	429.3	7.03677	pos	Spirotaccagenin	HMDB0034424	Lipids and lipid-like molecules	Prenol lipids	Triterpenoids	*		52	72.6	M+H-H2O, M+H	C27H42O5	-0.160527	126814	123778	130590	124743	127307	128410	182962	167817	107559	185593	105174	104424	121328	163739	119911	121065	84931.9	202277	170147	124295	138389	115436	171314	178773	209855	72172.1	124687	93842	147305	142511	103591	93245.5	99566.4	114537
7.37_177.0545m/z	177.054	7.36517	pos	6-(hydroxymethyl)-2H-chromen-2-one	HMDB0135530	Phenylpropanoids and polyketides	Coumarins and derivatives	Unclassified			52	63.7	M+H	C10H8O3	-0.698387	20918.4	22051.4	23363.6	23143.2	22781.7	21290.8	29778	14066.9	24340.9	21048.9	50815.1	37473.5	23611.5	24817.4	14980.1	19212.5	35287.9	25655.5	27704.7	32715.3	10521.1	11287.7	20548.2	18111.3	20864.8	32339.2	18472.5	20590.6	19392.1	17793.8	16152.9	21551.1	49262.8	25336.2
7.67_395.2905m/z	395.29	7.67238	pos	12-HETE-Gly	LMFA08020144	Lipids and lipid-like molecules	Fatty Acyls	Fatty amides			52	66.3	M+NH4	C22H35NO4	0.0840313	273796	261949	267974	272457	264412	258530	322390	324545	310653	272430	245445	241129	339430	280256	314399	228018	214889	283634	244315	189290	149261	312482	154901	240966	273611	253275	177678	187021	191255	193323	188726	191839	249416	255026
8.38_395.2075m/z	395.208	8.37855	neg	8-iso-15-keto-PGE2	LMFA03110009	Lipids and lipid-like molecules	Fatty Acyls	Eicosanoids	*		52	69.8	M+FA-H	C20H30O5	0.0275897	26331.4	26976.6	26214.2	27871.1	24950.9	26422.1	11498.5	17077.3	8432.51	19799.6	18020.4	15747.1	16361.4	22373.2	19329.8	19447.9	14256.7	12725.7	14957	12216.8	9968.48	13170	11675.9	14420.7	11967.5	27249.6	21154	21969.8	22376.5	18771.6	23627.2	15542	13417	17010.1
8.52_349.2370m/z	349.237	8.52333	pos	15-cyclohexyl pentanor PGF2α	63112	Unclassified	Unclassified	Unclassified			52	67.4	M+H-H2O	C21H34O5	-0.938006	29795.3	30752.3	31210.3	29183.1	29473.2	29104.1	29293.8	63540.5	23491	51517.2	34563.5	50232.7	12856	12396.6	39288.2	30863.5	30305.5	39655.5	27578.1	26045.1	64609.8	20318.4	38338.5	11057	38056	20686.5	13068.2	44204.5	17797.8	38434.7	14262.6	36832.8	13126.1	22761.3
8.61_315.1953m/z	315.195	8.60587	pos	5S,6S-epoxy-18R-HEPE	LMFA03070026	Lipids and lipid-like molecules	Fatty Acyls	Eicosanoids			52	65.3	M+H-H2O	C20H28O4	-0.614719	6754.96	7767.08	7618.33	7113.44	7356.59	6832.37	8064.08	8729.71	8275.2	11994.3	8324.4	10364	7587.68	9968.14	6467.92	5792.32	3054.64	3730.23	5934.35	5238.67	6267.85	6061.9	4904.86	5573.03	3460.42	6874.41	5657.16	3491.92	6372.33	3798.21	4156.58	3371.24	2889.89	3344.54
8.64_319.2265m/z	319.226	8.63843	pos	(±)5-HEPE	36358	Unclassified	Unclassified	Unclassified			52	71	M+H	C20H30O3	-0.990602	61038.9	59123.5	58325.4	58166.3	58324.3	59211.7	60773.5	57964.4	67321.9	63235.5	61008.4	72861.4	49072.4	57827.7	40322.3	56887.5	52951.7	43338.7	56198.2	49611.6	52171.4	50220.9	63668.5	53539.5	55256.2	64562.8	48623.2	39805.5	57798.1	41857.3	55169	44762.2	41013.9	36212
9.26_334.1780n	333.171	9.26283	neg	3-[3,4-dihydroxy-2-(8-hydroxy-3,7-dimethylocta-2,6-dien-1-yl)phenyl]propanoic acid	HMDB0134964	Phenylpropanoids and polyketides	Phenylpropanoic acids	Unclassified			52	67	M-H, M+FA-H	C19H26O5	-0.104264	16017.8	15481.3	15401.9	14437	14202.3	14439.7	4284.06	2333.98	1774.2	2946.74	1966.01	3651.45	1140.07	2536.76	1564.82	15604.5	10879.4	12392.8	13705.5	13310.3	11500.6	10278.4	8906.6	8272.71	7571.18	37925.9	26565.7	39834.8	34030.4	19480.6	26166.2	23662.2	20152.9	19501.6
9.33_912.5071n	913.514	9.32615	pos	Soyasaponin II	HMDB0034650	Lipids and lipid-like molecules	Prenol lipids	Terpene glycosides	*	C12081	52	68.1	M+H, M+Na	C47H76O17	-1.2961	115124	112748	112888	119434	108930	120176	156574	85649.5	141405	105903	154317	636626	256452	290579	167149	49535.4	105640	64201.9	65003.1	219382	10474.2	20966.9	59458.6	52338.6	92552.6	54630.3	211859	57500.2	64003.5	35409.8	8139.3	102786	114467	91645.9
9.43_457.3310m/z	457.331	9.42632	pos	Norselic acid D	LMST01040192	Lipids and lipid-like molecules	Sterol Lipids	Sterols			52	70.5	M+H	C29H44O4	-0.5069	143675	150837	150246	153181	146584	142969	111149	90868.8	163539	159002	176959	104075	147101	233509	111254	142792	131340	211894	135230	172930	109896	130051	124428	206616	273437	147523	123258	141726	124574	137075	140407	127080	133546	118751
0.72_342.1161n	360.15	0.723567	pos	Trehalulose	HMDB0039727	Organic oxygen compounds	Organooxygen compounds	Carbohydrates and carbohydrate conjugates	***		51.9	65.3	M+H-H2O, M+NH4, M+H	C12H22O11	-0.441586	1.03677e+06	1.04286e+06	997667	976607	983017	1.07583e+06	1.7739e+06	436842	3.07031e+06	1.20404e+06	3.80081e+06	2.70574e+06	1.01674e+06	2.04847e+06	553410	927402	2.63767e+06	1.32005e+06	2.0382e+06	3.29332e+06	316650	549099	2.0499e+06	1.17531e+06	1.79155e+06	2.40494e+06	3.17448e+06	1.0297e+06	1.06137e+06	1.00153e+06	488584	1.5794e+06	1.76018e+06	948142
1.73_485.1512m/z	485.151	1.72832	neg	Propylene glycol alginate	HMDB0039860	Organic oxygen compounds	Organooxygen compounds	Carbohydrates and carbohydrate conjugates			51.9	67.4	M+FA-H	C17H28O13	-0.0449564	3550.53	2720.63	2427.59	2467.34	3061.13	1996.39	8.09205e-06	8.09205e-06	8.09205e-06	1862.57	90.5285	625.867	8.09205e-06	2.42517	8.09205e-06	3129.8	3151.95	1280.66	3905.55	4492.48	43997.4	10520.8	1919.94	3363.94	1170.48	966.459	245.567	8.09205e-06	2653.18	148.297	29748.6	8.09205e-06	168.47	8.09205e-06
10.41_321.2069m/z	321.207	10.4071	neg	19-norandrosterone	LMST02010042	Lipids and lipid-like molecules	Steroids and steroid derivatives	Estrane steroids	*		51.9	62.8	M+FA-H	C18H28O2	-0.761591	243080	253737	261076	253924	255687	247141	392498	436661	514576	403904	406313	167869	329976	296460	318293	248920	300646	240485	178324	179345	300622	313034	252355	156980	268310	183856	93222	120228	167181	150368	71902.8	114278	173167	194284
11.07_540.3684m/z	540.368	11.0677	pos	PS(O-20:0/0:0)	LMGP03060001	Lipids and lipid-like molecules	Glycerophospholipids	Glycerophosphoserines			51.9	79.5	M+H	C26H54NO8P	4.46662	24106.2	24696.2	23754.9	22701.6	24760.2	23588.1	8018.95	74119	5042.76	3637.97	4024.02	33476.6	38027.9	34256	14487.5	8923.28	14428.2	5555.12	14359.8	3311.63	71814.7	5117.42	2911.25	23194.3	8198.84	19711.5	20537.3	11074.9	16586.5	12988	118764	17340	16896.5	12678.2
11.24_278.2244n	279.232	11.2386	pos	Gamma-Linolenic acid	HMDB0003073	Lipids and lipid-like molecules	Fatty Acyls	Lineolic acids and derivatives	***	C06426	51.9	63.5	M+H, M+NH4, M+H-H2O	C18H30O2	-0.791304	1.13838e+06	1.16625e+06	1.11715e+06	1.10583e+06	1.19249e+06	1.07116e+06	707906	1.56635e+06	777009	1.59855e+06	942126	1.14609e+06	1.86196e+06	1.72822e+06	1.28519e+06	1.08562e+06	979304	819706	511428	597047	307204	465702	1.12597e+06	546841	1.35218e+06	796376	1.21769e+06	1.46097e+06	1.21875e+06	921761	1.16813e+06	994220	1.88205e+06	1.34142e+06
11.53_272.2581m/z	272.258	11.5322	pos	C16 Sphingosine	LMSP01040008	Lipids and lipid-like molecules	Sphingolipids	Sphingoid bases			51.9	63.2	M+H	C16H33NO2	-1.2118	14970.3	14193	13881.3	13512.6	14530.5	13611.1	1983.14	34160.1	2643.13	2845.51	3814.67	4312.23	102629	13156.1	134287	1576.31	2742.76	3385.44	1823.26	905.325	5279.76	2489.36	820.64	1130.56	2809.09	2066.77	2555.44	2470.93	2763.75	788.711	2049.78	1821.68	5947.02	2708.78
2.23_246.1446m/z	246.145	2.23125	pos	Leucyl-Asparagine	85828	Organic acids and derivatives	Carboxylic acids and derivatives	Amino acids, peptides, and analogues			51.9	65.2	M+H	C10H19N3O4	-0.79463	51995.1	50689.2	51596.9	49969	51345.9	49989.3	34253.7	33758.2	61186.6	32757.3	72494.2	30187	50686.1	47940.1	57258.3	46860.8	35243.9	35347.4	50442.2	35217.6	70762.9	52246.3	43866.3	42499.1	42606.1	51525.7	37019.9	37896.4	50322.5	45158.3	40112.7	49634.4	92346.4	49593.3
2.48_189.1000n	190.107	2.48438	pos	(2S)-2-{[1-(R)-Carboxyethyl]amino}pentanoate	66366	Unclassified	Unclassified	Unclassified			51.9	64.8	M+H-H2O, M+H	C8H15NO4	-0.496255	100933	102775	102353	102565	105392	102975	84953.9	138081	118003	166665	83324.1	108521	133506	138173	211767	133669	75559	118361	112397	100061	205063	147069	154360	81748.5	68323.2	121040	90054.5	125234	130510	156114	97277.3	102271	81104.2	111370
3.77_233.1025m/z	233.103	3.76978	neg	3-Methylsuberic acid	HMDB0059783	Lipids and lipid-like molecules	Fatty Acyls	Fatty acids and conjugates	*		51.9	65.2	M+FA-H	C9H16O4	-2.79492	18361.4	18557.7	19735.2	19360.8	19445.8	19387.6	14463.7	20156.4	10669	14102.7	10690.8	15346	12458.2	15582.8	16369.8	19535.2	17079.3	19623.9	19834.7	17091.6	16199.1	16597.1	11296.1	21053.8	14081	16495	35719.7	26977	19910.1	17269.6	32890.5	21247.8	15179.7	23625.9
4.81_122.0966m/z	122.097	4.81362	pos	N,N-Dimethylaniline	64944	Organic nitrogen compounds	Organonitrogen compounds	Amines	*	C02846	51.9	63.2	M+H	C8H11N	1.61857	173572	170122	176080	174850	175514	184021	342732	261667	338108	339019	376462	415005	330112	297005	355137	262102	317671	318440	287733	273220	357826	232702	291772	268866	318660	281049	276830	264031	250868	261421	221321	238575	248823	211347
5.39_245.1383m/z	245.138	5.3922	pos	Polyethylene, oxidized	88485	Organic acids and derivatives	Keto acids and derivatives	Medium-chain keto acids and derivatives	*		51.9	62.4	M+H	C12H20O5	-0.293055	75965.2	74872	76737.5	74797.7	76166.9	76654.9	32481.3	25289.7	27974.7	29387.1	30917.1	41211.8	24145.4	30771.5	25097.8	77692	69642.8	76323.2	61022.5	58520.5	19380.9	28356.4	41950.9	63569	57052.1	129546	189427	237014	199115	75809.6	258772	141092	119940	128306
5.59_164.0705m/z	164.071	5.58533	pos	3-Methyldioxyindole	7024	Organoheterocyclic compounds	Indoles and derivatives	Indolines	**	C05834	51.9	62.7	M+H	C9H9NO2	-0.435513	58309.7	57502.9	57170.3	59231.2	58533.4	60760.2	61775.8	77965.5	68967.1	66073.1	59171.1	67125.2	78650.1	48874.9	69636.5	54419.1	54594.8	56089.7	63839.7	52064.8	52707.4	59251.5	54177.6	44389.8	46377.9	38414.7	44478.2	50009.1	62778.7	64519.1	68733.1	46732.6	29080.3	42369.5
5.90_224.1048n	225.112	5.89612	pos	Diplosporin	87137	Organoheterocyclic compounds	Pyrans	Pyranones and derivatives			51.9	64.5	M+H-H2O, M+H	C12H16O4	-0.264595	52546.3	53938.4	55714.3	56710.6	54907.6	56597.2	95671.3	63805.5	79060.9	100589	82615.7	61264.7	49877.6	63389.9	61206.6	56106.8	30549.7	58336.6	49152.5	60766.2	32483	66738.2	62365.8	54467.3	44568	47525.2	54576.8	64704.3	65935.2	45282.1	43297.7	45440	53080.5	58168.2
6.46_327.0873m/z	327.087	6.463	neg	Cryptocaryone	LMPK12120411	Lipids and lipid-like molecules	Polyketides	Flavonoids			51.9	63.5	M+FA-H	C17H14O4	-0.465117	32830.8	33800.1	35331	34293.6	32512.5	33115.9	54406.4	36669.6	74485.7	66159.7	68281.3	119543	72971.1	51252.3	78910.9	18351.5	19219.9	13758.5	19557.6	10618.1	78178.3	28169.3	6065.46	16880.8	7969.28	15562	18541.8	19839.3	20613.7	33069.4	16573.4	16837.8	10602.8	23733.2
6.69_373.1281m/z	373.128	6.68932	pos	Cyclokievitone hydrate	HMDB0037750	Phenylpropanoids and polyketides	Cinnamic acids and derivatives	Hydroxycinnamic acids and derivatives			51.9	66.4	M+H	C20H20O7	-0.314736	3809.63	3735.82	4128.8	3477.06	4304.87	3219.63	1725.25	1649.46	462.855	1806.68	1151.54	13527.4	2693.91	1431.8	1369.11	617.756	58283.5	659.308	6223.48	2503.36	4638.06	1023.25	792.42	1096.32	3474.77	420.861	5265.68	8.09205e-06	8057.66	524.759	203.494	580.732	481.646	1291.99
7.55_331.0810m/z	331.081	7.55085	pos	Malvidin	3462	Phenylpropanoids and polyketides	Flavonoids	O-methylated flavonoids		C08716	51.9	64.1	M+H	C17H14O7	-0.72161	60026.4	62023	60597.7	60455.4	61577.9	60107.1	63374.9	42280	63883.4	71029.1	56608.4	283691	84150	137725	118907	53432.1	69364.3	122012	63065	60864.2	36886.7	27082.7	77126.7	43688.3	79699.6	37108.8	91017.5	49408.5	36531.3	42644.2	18424.9	62979.4	52224.4	73521.8
7.76_350.2454n	333.242	7.76147	pos	5alpha-Tetrahydrocorticosterone	LMST02030142	Lipids and lipid-like molecules	Sterol Lipids	Steroids			51.9	64	M+H-H2O, M+H	C21H34O4	-0.860819	217380	218636	216461	228687	220584	212448	217419	319175	218649	300981	296857	362671	151442	104233	504693	196119	225329	157460	98613.6	85040.3	583024	194592	447083	259081	331654	294617	172973	171568	111766	241612	151161	420958	66192.5	131678
9.21_407.2790m/z	407.279	9.20948	pos	3α,12α,15β-Trihydroxy-5β-chol-8(14)-en-24-oic Acid	42935	Unclassified	Unclassified	Unclassified			51.9	64.5	M+H	C24H38O5	-0.596575	296238	292274	291481	291536	298464	289128	680862	156500	259384	240256	408416	250129	226133	316597	240868	297543	442675	231101	331886	248966	258269	223462	386316	262774	1.6773e+06	197626	187412	153145	131680	259674	181582	125268	159031	216060
1.08_145.0131m/z	145.013	1.07508	neg	Oxoglutaric acid	HMDB0000208	Organic acids and derivatives	Keto acids and derivatives	Gamma-keto acids and derivatives	***	C00026	51.8	69.9	M-H	C5H6O5	-8.13785	31035.4	33340.9	35113	33604.4	32605.7	31764.8	38347.1	29015.4	200060	10095.5	75309.6	25669.7	7680.62	9445.47	14702.7	4381.61	16824.5	5836.31	3255.55	3416.56	27196.5	310022	107154	4015.6	10427.1	17331.9	7927.84	5606.64	6817.63	10460	9004.65	10215.2	79186	9783.96
1.19_245.1372n	284.099	1.19457	pos	Isoleucyl-Asparagine	85808	Organic acids and derivatives	Carboxylic acids and derivatives	Amino acids, peptides, and analogues			51.8	63.5	M+H, M+K	C10H19N3O4	-1.25676	467049	470513	466504	457099	455355	484511	458676	271384	1.68205e+06	371602	806293	354474	266571	344371	274223	363918	417419	944214	436077	427973	310280	525427	1.30568e+06	464814	272996	891591	472226	479666	907008	266256	198950	580385	415112	395771
11.49_315.2526m/z	315.253	11.4883	pos	9,10-dihydroxy-12-octadecenoic acid	35501	Lipids and lipid-like molecules	Fatty Acyls	Fatty acids and conjugates	*		51.8	64.4	M+H	C18H34O4	-1.25676	40156.9	43778.4	49303.1	66340.4	54776.7	53325.5	40194.1	48130.2	96521.7	29911.9	60413.2	2978.32	14725.7	10788.5	51363.2	18561	15503.4	39734.8	15206.6	20432.6	279546	289027	60775.9	26930.2	29994.2	55429.8	5637.07	12537.9	31103.4	14724.5	13236	9633.54	37356.3	26543.5
12.29_306.2191n	307.226	12.2854	pos	5-Androstene-3b,16a,17a-triol	LMST02020097	Lipids and lipid-like molecules	Steroids and steroid derivatives	Androstane steroids	*		51.8	66.5	M+H, M+Na	C19H30O3	-1.30713	35866.2	37336.9	36670.7	36270.7	36639.1	34401.5	27806.3	36432.7	20691.4	45051.1	21532.2	21588.3	42129.4	37668.6	29563.2	13564.2	18419.7	28364.7	12145	3178.47	1159.64	11054	3595.2	15108.5	10033.1	36189.8	48089.2	42057.9	15285.5	11687.6	43304.4	23574.6	163433	37472.8
2.69_240.1228m/z	240.123	2.69277	pos	Dihydrodeoxy-8-epiaustdiol	HMDB0031668	Organoheterocyclic compounds	Azaphilones	Unclassified			51.8	61.7	M+NH4	C12H14O4	-1.00151	141992	141455	140788	139543	135991	135081	4748.02	6141.48	5905.08	6230.5	3916	3635.11	5141.75	4360.94	9062.24	278080	470778	374147	413020	476140	180361	479825	215343	503013	179452	76919.7	96590.2	45884.2	110110	58275.9	53998.1	63573.2	52632.3	91521.2
4.11_187.1076m/z	187.108	4.11067	pos	Alanyl-Proline	85610	Organic acids and derivatives	Carboxylic acids and derivatives	Amino acids, peptides, and analogues			51.8	64.5	M+H	C8H14N2O3	-0.544591	20083.6	20164.1	22004.8	20863.8	21140.1	20535.4	28912	32924.6	28086.7	31404.9	30055.1	32933.2	31891.2	35248.7	38240.1	20878.7	24988.9	20968.9	24475.4	21998	23504.9	19416.5	21040.8	25727.2	24431.9	18421.6	22850.2	22740.1	21589.5	22674.5	20314	22259.1	15172.7	21072.9
5.15_381.1907m/z	381.191	5.149	pos	3,4,5-trihydroxy-6-{[(2Z)-2-(phenylmethylidene)heptyl]oxy}oxane-2-carboxylic acid	HMDB0126521	Lipids and lipid-like molecules	Fatty Acyls	Fatty acyl glycosides	*		51.8	63.1	M+H	C20H28O7	-0.207308	176227	185442	176796	175752	178171	179072	198632	211146	146318	226015	168947	217809	221650	193996	240273	195427	204436	175155	224532	198705	191922	146858	159901	241784	224938	153147	213412	227969	203126	206407	198017	224001	128836	222259
5.23_438.2383m/z	438.238	5.23362	pos	N1,N10-Dicoumaroylspermidine	HMDB0033469	Phenylpropanoids and polyketides	Cinnamic acids and derivatives	Hydroxycinnamic acids and derivatives	***		51.8	63.2	M+H	C25H31N3O4	-1.10348	95039.1	93871.8	90577	93108.7	95006.3	93222.3	79830.5	46730.3	165100	109895	193609	356059	106295	145267	99110.5	85505.3	91004.5	76529.8	89437.7	141761	33424	54291.4	53772	61183.8	189809	67513.2	128659	116971	150335	77235.9	24520.2	64517.9	184412	120324
5.30_217.1074m/z	217.107	5.3	neg	6-propionyl n-caproic acid	LMFA01060026	Lipids and lipid-like molecules	Fatty Acyls	Fatty Acids and Conjugates			51.8	65	M+FA-H	C9H16O3	-4.24639	150440	149126	149702	151404	146741	148197	189831	195260	164726	168886	157499	180630	140487	159864	184925	186221	149792	211756	148387	138366	153437	73537.2	121108	166492	149729	158766	207366	168027	58854.2	158628	175626	178380	133327	170530
5.70_229.1076m/z	229.108	5.69893	neg	(4S,8R)-8,9-Dihydroxy-p-menth-1(6)-en-2-one	HMDB0039052	Lipids and lipid-like molecules	Prenol lipids	Monoterpenoids	*		51.8	64.8	M+FA-H	C10H16O3	-3.05908	66422.3	65560.9	66281.9	66610.5	66019.3	66035	35759.1	38970.1	28539.6	30956.5	25116.8	25008.2	26895.4	26299	33199.7	73776.1	51277.7	49537	49777.9	53722.4	43200.2	48934.7	42626.5	48438.5	36909.4	132764	120173	159903	132952	72911.9	146079	87921.1	88955.2	105965
6.34_245.1857m/z	245.186	6.33753	pos	N-(6-aminohexanoyl)-6-aminohexanoic acid	45748	Lipids and lipid-like molecules	Fatty Acyls	Other Fatty Acyls		C01255	51.8	65.6	M+H	C12H24N2O3	-1.0269	1680.57	1858.48	2061.65	1657.04	1970.42	2099.05	47.7369	15091.7	382.7	1236.65	54.1381	142.122	35.7991	1049.28	21934.8	2214.6	216.901	87.8	52.8227	73.2611	23296.6	3094.18	1039.54	8.09205e-06	2654.84	55.6565	8.09205e-06	8.09205e-06	8.09205e-06	8.09205e-06	8.09205e-06	8.09205e-06	79.1982	8.09205e-06
6.82_249.1847m/z	249.185	6.82103	pos	tetranor-12(S)-HETE	44857	Unclassified	Unclassified	Unclassified			51.8	67.1	M+H-H2O	C16H26O3	-0.629136	30760.4	29166.5	30595.1	31229.7	31609.1	30071.6	35093.5	36728.6	33729.4	33193.2	31906.2	37118.8	21222	38503.4	28297	36219.5	23329.8	20785.3	25482.3	29529.8	28578.1	26066.7	31278.1	25735.7	29522.3	40888.2	32540.5	41437.8	39978.5	27837.1	51455.1	32844	32736.1	28265.5
7.12_844.5324n	845.54	7.12017	pos	Halstoctacosanolide A	71097	Unclassified	Unclassified	Unclassified			51.8	66.2	M+H, M+Na, M+NH4	C48H76O12	-1.51269	21316.3	19910.9	18686.5	14867.1	14086	15411	23265.2	16643.2	32771.2	4830.18	1287.33	8.09205e-06	8.09205e-06	9438.87	6670.13	24381.1	592.335	24709.3	5685.66	6552.68	3930.41	19996.8	8342.56	20243.1	31770.2	729.08	8.09205e-06	1558.18	1874.95	13407.5	8.09205e-06	13124.6	5929.61	55769.1
7.20_251.1288m/z	251.129	7.195	neg	7-phenyl heptanoic acid	LMFA01140063	Lipids and lipid-like molecules	Fatty Acyls	Fatty Acids and Conjugates			51.8	60.8	M+FA-H	C13H18O2	-0.53004	194441	191081	194405	194935	190075	187582	250054	229133	283408	238106	260203	219065	201737	202618	226801	190385	128265	183271	141371	156768	149189	190724	172153	176530	188243	141112	122457	158252	169401	183130	173551	131371	142334	170564
7.28_379.1765m/z	379.177	7.27578	neg	3-[2-(3,7-dimethylocta-2,6-dien-1-yl)-3,4-dihydroxyphenyl]-3-hydroxypropanoic acid	HMDB0134966	Phenylpropanoids and polyketides	Phenylpropanoic acids	Unclassified			51.8	65.2	M+FA-H	C19H26O5	0.88111	45896.3	47279.8	46117.3	45377.9	46636	46345	50969.7	63011.6	47166	51968.6	48597.6	33761.4	43216.7	38045.4	73979	37583.7	32826.8	35061.4	33999.9	33548.7	64858	57370.4	45061	35235.5	23357	46321.6	39427.8	51362	41114.3	46408.9	47148.1	41196.3	26316.1	43325.3
7.47_299.0559m/z	299.056	7.46795	neg	Diosmetin	44398	Phenylpropanoids and polyketides	Flavonoids	O-methylated flavonoids		C10038	51.8	65.8	M-H	C16H12O6	-0.544466	14998.5	15932.6	15401	15013.1	16297.1	15199.7	10642.4	7344.82	11342.8	17143.6	13252.1	69989.1	19804	29921.6	12917	12616	13067.9	13844.6	15922.4	15852.7	4136.96	11515.5	12232	13938.1	19083.4	9968.25	16092.7	17346.7	16875	11695.2	8610.02	14863.9	15045.9	14826.8
8.08_213.1484m/z	213.148	8.0849	pos	7-Oxo-11-dodecenoic acid	43202	Lipids and lipid-like molecules	Fatty Acyls	Fatty Acids and Conjugates			51.8	63.1	M+H	C12H20O3	-0.78253	54612.9	49617	54231.8	49505.3	51718	51688.6	66717.5	74533.7	73619.7	86412.9	81828.6	110803	64662.6	109056	62874.4	55029.6	41291.2	34125.2	33835.1	46104.8	21383.6	34828.1	59343.6	34013.9	57657.2	57505.4	47811	63519.5	46481.2	39687.9	59632.8	44309.7	71806.5	48108
9.26_617.3305m/z	617.33	9.25922	pos	L-Urobilin	HMDB0004159	Unclassified	Unclassified	Unclassified			51.8	64.8	M+Na	C33H46N4O6	-0.800273	23119	19838.3	18979	15414.7	15071.3	15321.6	15084.2	10438.6	11212	19524.9	33119	5372.11	5301.76	2808.63	4213	66904.9	59876.6	176909	210094	55470.4	6789.03	23628.9	17924.6	37418.1	120725	46237.9	8595.78	31031.3	50652.9	57033.3	37671.1	6223.63	28571.7	48781.5
9.47_311.1864m/z	311.186	9.46733	neg	Tetranor 12-HETE	HMDB0060055	Lipids and lipid-like molecules	Fatty Acyls	Fatty acids and conjugates	*		51.8	61	M+FA-H	C16H26O3	-0.143575	55651.3	53534	55376.6	56803.6	55252.6	57679.7	43837	50169.5	49407.5	66019.6	54970.1	112257	66230.1	63903.1	86718.6	53066.7	59001.8	41553.4	44071.4	40933.6	38867.5	38601.3	39399.8	40175.2	48954.2	56228.2	70264.8	52287.1	56823	66669.6	32563.5	69655.3	59883.6	72550.1
0.39_152.1201n	153.127	0.394283	pos	Limonene-1,2-epoxide	41092	Organoheterocyclic compounds	Oxepanes	Unclassified		C07271	51.7	60.5	M+H-H2O, M+H	C10H16O	-0.390079	570444	589126	611396	607966	610747	635325	1.09213e+06	820383	1.13193e+06	1.10308e+06	1.29267e+06	1.31349e+06	1.12586e+06	1.03426e+06	1.21195e+06	843447	1.03876e+06	1.05986e+06	970113	953089	1.20966e+06	824410	1.04975e+06	951104	1.08229e+06	917272	850527	839483	805435	864647	712252	803868	880844	704493
0.67_152.0706m/z	152.071	0.668033	pos	N-METHYLANTHRANILIC ACID	44613	Benzenoids	Benzene and substituted derivatives	Benzoic acids and derivatives		C03005	51.7	77.2	M+H	C8H9NO2	-0.163631	31376.7	28882.7	28675.2	29510	29820.4	32713.8	31912.3	61823.4	36067.6	44758.8	44289.3	51554	50149.5	33190.3	54396.2	37795.4	33610.8	45198.9	48187.4	30517.2	142887	50996.3	36988.8	42026.9	36593.9	42063.4	29943.6	34469.6	39157.4	42563.6	52657.7	38172.4	19845.6	35740.7
1.08_167.0199m/z	167.02	1.07508	neg	Uric acid	HMDB0000289	Organoheterocyclic compounds	Imidazopyrimidines	Purines and purine derivatives	***	C00366	51.7	72.3	M-H	C5H4N4O3	-6.69567	32804.9	32191	37665.9	33866.5	32393.4	35759	26248.7	71525.9	15910	25076.2	33466.8	37934.8	28131.1	30339.1	43909.6	23241.2	42593.5	23122	22966.6	16146.7	45071.9	17255.4	30046.1	18236.2	86667	22427.5	33673	21102.8	25037.9	37363.3	25347.7	70597.5	9667.12	17329.2
10.05_335.2576m/z	335.258	10.0548	pos	21-hydroxyallopregnanolone	41885	Lipids and lipid-like molecules	Sterol Lipids	Steroids			51.7	65.2	M+H	C21H34O3	-1.37227	75880.9	77144	74248.8	75052	76582.5	75825.4	27571.7	57255.4	56186.6	17279.6	65100.6	90510.7	48891	12485.1	26410.5	33283.5	82861.8	23811.6	80284.7	17419.6	394906	18203.5	50090.6	20856.5	14272.1	51638.9	9098.69	27313.7	25101.4	112133	61046.4	54496.8	46972.8	38787.4
10.38_311.2228m/z	311.223	10.376	neg	9,10-DiHODE	HMDB0010221	Lipids and lipid-like molecules	Fatty Acyls	Lineolic acids and derivatives	*		51.7	61.4	M-H	C18H32O4	0.00970443	462358	465335	460032	472557	457469	459889	161288	961041	589517	460890	399569	659830	793074	730284	351159	227129	370752	328384	196980	128167	542391	614960	308369	126452	193030	216507	338189	559037	441394	659730	641043	446728	641709	533555
11.08_350.2452n	351.252	11.082	pos	9-deoxy-9-methylene-PGE2	LMFA03010058	Lipids and lipid-like molecules	Fatty Acyls	Eicosanoids			51.7	64.8	M+H-H2O, M+H	C21H34O4	-1.55062	222486	239992	233051	229727	236736	232599	293955	361708	413550	240141	227410	161018	312460	231595	247601	118026	182616	165412	104557	65284.2	133032	268873	102164	101379	130415	143411	148835	125352	140317	85550	86514	135398	249389	195770
11.22_339.2889m/z	339.289	11.2232	pos	Japanic acid	LMFA01170036	Lipids and lipid-like molecules	Fatty Acyls	Fatty Acids and Conjugates			51.7	67.9	M+H-H2O	C21H40O4	-1.26614	15634.7	15070.4	12109.4	15054.8	15330.9	15838.4	3334.68	30111.3	117966	2792.64	41409.7	244.072	5912.14	2572.05	11200.4	1988.32	1267.19	6507.89	2006.1	8.09205e-06	10459.8	25657.5	252.845	2292.03	1497.13	34532.3	772.804	1903.35	1965.85	348.926	932.328	402.933	41719.6	1522.73
12.56_333.2420m/z	333.242	12.5556	pos	Methyl-(10R)-hydroxy-(11S,12S)-epoxy-(5Z,8Z,14Z)-eicosatrienoate	LMFA03090014	Lipids and lipid-like molecules	Fatty Acyls	Eicosanoids			51.7	65.1	M+H-H2O	C21H34O4	-1.32929	61072.6	55332.9	59468.3	58402.1	59761.9	63313.8	20504.9	86426.8	40771.5	34666.8	24512.2	11964.8	78599.1	17267.9	28502	30671.8	27726.7	184801	23606.9	5835.89	204407	109368	30470.1	4495.22	7875.23	31184.3	5537.21	37406.6	8680.48	8140.35	14035.2	9395.28	14089.1	17107.3
14.53_425.3410m/z	425.341	14.5314	pos	24-ketocholestanol	LMST01010297	Lipids and lipid-like molecules	Sterol Lipids	Sterols			51.7	73	M+Na	C27H46O2	4.99744	28641.3	32566.9	29226.9	37103.3	35231.3	34746.6	25257.9	42616.4	52228.6	30434.9	26299.1	8591	70555.9	22477.5	76315.7	4837.64	11981.8	10768.5	8925.29	1028.34	4220.59	24368.1	2121.05	1492.96	25444.4	7916.77	11943	8837.59	20246.2	2441.77	7507.09	7744.17	31293.3	21583.2
3.70_253.1180m/z	253.118	3.70257	pos	Serinyl-Phenylalanine	85939	Organic acids and derivatives	Carboxylic acids and derivatives	Amino acids, peptides, and analogues			51.7	61.5	M+H	C12H16N2O4	-1.03489	47464.9	47290.1	46433.9	46857.3	47868.4	46314	30597.2	45465.8	54907.8	39346.5	66290.8	87535.2	98321.7	98127.2	59177.4	24521.9	37557.7	31580	41127.3	49132	51209	26323.5	25740.4	31678.1	35114	39253.5	92096.6	39354	46667.5	42871.6	31681.8	70214.4	88029	39844.2
4.06_314.1597m/z	314.16	4.06215	pos	Chavicol O-beta-glucopyranoside	HMDB0041617	Organic oxygen compounds	Organooxygen compounds	Carbohydrates and carbohydrate conjugates			51.7	61.4	M+NH4	C15H20O6	-0.249959	170533	167914	166180	170907	167096	171573	1492.97	2685.65	1415.74	2935.32	429.182	1439.17	4867.77	3619.93	5216.25	395271	520553	432477	528393	443367	488383	505185	294928	476609	279305	83437.9	103205	86554.7	121194	143037	106792	103518	40873.1	132906
4.54_293.1143m/z	293.114	4.5359	neg	Tyrosyl-Hydroxyproline	HMDB0029106	Organic acids and derivatives	Carboxylic acids and derivatives	Amino acids, peptides, and analogues			51.7	60.5	M-H	C14H18N2O5	-0.0566939	9811.57	9911.78	9376.82	8598.95	9490.04	10283.1	10628.5	26328.4	23231.4	6469.21	16373.8	12428.6	10241.8	7512.56	13593	6567.33	7481.26	4787.88	5145.17	4511.45	22960.4	15726.4	14914.4	5532.29	10772	9265.47	5070.71	4071.63	5323.94	8718.08	13410.2	10417	20333.6	5346.32
4.87_153.0547m/z	153.055	4.87373	pos	3-Hydroxyphenylacetic acid	4150	Benzenoids	Phenols	1-hydroxy-4-unsubstituted benzenoids	**	C05593	51.7	64.1	M+H	C8H8O3	0.239631	5507.56	5649.93	5427.93	5490.68	5871.31	5610.28	2848.05	3067.69	3087.86	3846.84	4351.77	4034.35	4428.7	4857.43	4643.08	13335.8	13644	13222.9	13816	13630.6	14780.9	14503	13099	14276.3	11085	3813.44	4297.82	3841.54	4622.44	5411.77	4403.52	4286.23	3751.86	4448.26
4.95_248.1411n	249.148	4.95122	pos	2-(4-(((1R,2S)-2-hydroxycyclopentyl)methyl)phenyl)propanoic acid	1040	Unclassified	Unclassified	Unclassified			51.7	63.9	M+H-H2O, M+H	C15H20O3	-0.479974	42848.2	44329.9	42822.4	43199.3	43551.6	44893.2	31177.8	79008.5	70899.5	67536.7	10291.9	27753.7	21067.2	66902.7	22313.2	32612.4	5636.38	10408.8	15208.5	34856.7	45212.5	55649.2	14235.2	17704.1	29200.6	20630.5	43908	48799.6	34236.3	22010.6	158103	27964.5	24107.3	66406.7
5.03_294.1335m/z	294.134	5.02865	pos	Lactucin	HMDB0035814	Organoheterocyclic compounds	Lactones	Gamma butyrolactones		C09489	51.7	62	M+NH4	C15H16O5	-0.248442	51432.7	53959	52034.8	56137.5	48284.4	51733	1635.7	3495.91	830.684	2679.77	1500.9	1374.35	1085.14	1077.78	4454.58	177174	93367.2	149638	167526	158286	193413	148448	158783	117117	71608.1	28280.7	23993.5	29977.4	28388.3	33418	23736.2	30376	12845.8	24109.7
5.25_176.1201n	177.127	5.24752	pos	(S)-4-(4-Methylphenyl)-2-pentanone	89756	Lipids and lipid-like molecules	Prenol lipids	Monoterpenoids	*		51.7	61.6	M+H-H2O, M+H	C12H16O	-0.293539	52017.2	52095.2	51394.3	53289.2	53848.8	52131.7	74001.3	70771	52330.5	70037.1	49987.3	63111.1	67705.9	67899.2	73957.3	58497.4	60606.3	47358.4	50572.9	57075	42493.9	46963	53861.9	62537	59078.6	51445.4	56524.4	65136.9	68891.6	57173.8	60990.5	63577.1	38079.3	59178.6
5.36_228.1361n	211.133	5.36372	pos	(-)-11-hydroxy-9,10-dihydrojasmonic acid	LMFA02020012	Lipids and lipid-like molecules	Fatty Acyls	Octadecanoids			51.7	62.7	M+H-H2O, M+H	C12H20O4	-0.319255	646954	654161	649788	653813	654598	662478	937949	787549	779395	844821	826582	724702	548058	851739	1.06893e+06	787356	559716	648618	737589	818456	433136	731620	802946	726189	811087	738099	776043	823942	799717	615152	594647	635645	605590	662595
5.45_166.0622n	331.12	5.44898	neg	3-(3-Hydroxyphenyl)propanoic acid	HMDB0000375	Phenylpropanoids and polyketides	Phenylpropanoic acids	Unclassified	**	C11457	51.7	66.6	M+FA-H, 2M-H	C9H10O3	-4.89816	337594	349784	346982	351322	346995	354937	340362	232730	177023	329724	262712	646863	386222	505575	215802	248338	431551	352114	498542	663662	207850	163279	174262	513883	210398	268082	692911	382112	371375	325216	378815	476460	229482	477061
6.28_199.0967m/z	199.097	6.2781	neg	cis-4-Decenedioic acid	HMDB0000603	Lipids and lipid-like molecules	Fatty Acyls	Fatty acids and conjugates	*		51.7	65.8	M-H	C10H16O4	-4.45202	225266	232380	231563	231462	231827	235094	324558	284468	234900	207628	293125	219482	142662	245389	271294	279067	152484	310589	160070	188676	75334.3	227921	222466	192487	241242	277564	201182	262944	258307	193068	212755	189673	218571	198009
6.60_341.1028m/z	341.103	6.60397	neg	4'-Hydroxy-R-phenprocoumon	HMDB0060885	Phenylpropanoids and polyketides	Coumarins and derivatives	Hydroxycoumarins			51.7	63.5	M+FA-H	C18H16O4	-0.828307	50579.8	48449.7	47661.8	50032.2	49300.1	49629.8	68300.4	19801.4	52994.6	36926.9	113287	182652	37695.6	42824.3	19927.5	40355.3	74054.7	51887.2	42772	74042.6	10479.1	21584	35992.7	51963.7	30116	57567.8	67660	43131.2	62756.4	54417.6	14422.6	115156	125399	51321.7
6.62_304.2248n	305.232	6.62337	pos	9,10,16-trihydroxy palmitic acid	35478	Lipids and lipid-like molecules	Fatty Acyls	Fatty Acids and Conjugates			51.7	63	M+H-H2O, M+H	C16H32O5	-0.601675	46503.9	45973	44570.2	43267.6	43249.8	44154.1	89012.3	40166.1	150862	68512.9	152791	15971.1	28167	32529.3	47582.7	69117.2	54947.3	13559.3	40281.7	26108.4	8972.65	27927.3	165118	81747	132032	69415.3	10955.8	12117.7	52898	24884.2	14371.5	11453.7	103351	16161.2
6.78_363.1454m/z	363.145	6.77693	neg	Zearalenone	LMPK04000016	Phenylpropanoids and polyketides	Macrolides and analogues	Zearalenones		C09981	51.7	63.6	M+FA-H	C18H22O5	1.40536	331065	338984	333558	333361	335561	337736	318373	352597	277586	310349	288795	285413	293452	280238	396583	320632	311365	299553	330097	359313	341268	306504	301290	371964	306776	326317	344302	419691	346903	358292	437883	394355	263194	416446
7.04_353.2333m/z	353.233	7.04307	neg	Annosquamosin B	HMDB0031379	Lipids and lipid-like molecules	Prenol lipids	Diterpenoids	*		51.7	62.5	M+FA-H	C19H32O3	-0.145027	121490	123302	121498	120044	120165	113225	125259	215032	152906	127579	90124.9	143147	86101.9	150945	93048.8	111573	84361	33608.2	83119.7	99862.7	137535	111173	125542	69904.3	83330.7	71013	90148.3	102724	104116	72510.2	180298	117563	82308.3	78119.6
7.04_411.2880m/z	411.288	7.03677	pos	25-Hydroxyvitamin D3-26,23-lactone	HMDB0060126	Lipids and lipid-like molecules	Steroids and steroid derivatives	Vitamin D and derivatives	*		51.7	72.5	M+H-H2O	C27H40O4	-3.1172	81052.8	77629.4	75358.1	77492.5	79452.3	74223.4	112123	95194	64842.7	103645	62487.9	75033.2	78527.2	94927.1	77598.1	77130.1	57281.7	126071	98223.4	75333.4	71531.1	65418.7	101260	101765	123246	59563.4	79878.4	63366.5	97505.6	82762.1	69977	71235.6	62154.7	65494.4
8.33_489.3205m/z	489.32	8.33065	pos	Varanic acid	LMST04030067	Lipids and lipid-like molecules	Steroids and steroid derivatives	Bile acids, alcohols and derivatives	*		51.7	72.8	M+Na	C27H46O6	3.93099	142219	148235	140384	144523	144718	140577	179444	144350	148495	239722	187341	176950	161099	194550	188083	131392	95203.4	250193	152506	112454	112389	128971	139107	151650	223429	95770.1	147823	118519	116889	138410	120890	121273	111438	138621
8.65_351.1799m/z	351.18	8.65495	pos	Arctiopicrin	67583	Unclassified	Unclassified	Unclassified			51.7	67.7	M+H	C19H26O6	-0.810322	4350.24	4603.44	4194.95	4438.34	3722.29	4132.8	2073.22	825.43	1149.81	3202.8	3018.24	4151.55	3810.91	7678.79	2725.66	4158.64	2474.86	3065.99	4693.43	2177.85	838.019	1524.19	2258.88	1794.27	2609.33	3795.69	3214.46	3798.59	3193.6	3544.89	2687.49	1849.82	2485.19	1565.96
9.13_318.2999m/z	318.3	9.13113	pos	17-hydroxy stearic acid	LMFA02000135	Lipids and lipid-like molecules	Fatty Acyls	Octadecanoids			51.7	63.3	M+NH4	C18H36O3	-1.18297	94631.1	102183	105357	102256	100092	105637	59438	56143.6	88994.7	96664.1	88075.1	103829	140103	90206	114145	44348.7	75054.4	226943	59387.6	45703.5	75273.8	123958	54980.7	74026.1	56823.9	50782.1	65927.5	52272.7	47935.7	46705.9	49193.5	42499.6	101063	73390.4
9.45_293.1759m/z	293.176	9.45082	neg	16:4(4Z,7Z,10Z,13Z)	LMFA01030163	Lipids and lipid-like molecules	Fatty Acyls	Fatty Acids and Conjugates			51.7	60.8	M+FA-H	C16H24O2	0.167951	307597	305774	309453	299754	303671	305186	484750	493729	653232	524292	597740	529647	504427	429494	330526	357267	410905	279430	302520	329341	306632	223223	331317	232040	306631	215056	171941	164929	220330	234689	89897.4	217202	179042	230972
11.50_313.2383m/z	313.238	11.4987	neg	12,13-DiHOME	LMFA02000230	Lipids and lipid-like molecules	Fatty Acyls	Fatty acids and conjugates	**	C14829	51.6	60.9	M-H	C18H34O4	-0.37704	198632	186418	199880	199767	196052	207505	222256	215580	470600	142703	204756	9518.14	65657.5	42191.6	228162	101181	90745.4	187392	71938.7	85079.3	1.2266e+06	1.04162e+06	220878	99397.1	95135.8	297306	22074.5	54756.5	125331	67368.4	48346.5	40318.4	149208	104759
13.56_483.3806m/z	483.381	13.5552	pos	Betulafolienetriol	HMDB0035777	Lipids and lipid-like molecules	Prenol lipids	Triterpenoids	*		51.6	61.6	M+Na	C30H52O3	-0.53831	183814	181916	175724	169008	163005	165729	175141	162514	176264	192062	77796.7	18175.3	185628	132703	129017	112881	100145	170705	97877.2	3841.63	69211.9	289852	15869.6	121072	72813.3	123352	122764	78235.3	117507	78316	122213	107798	165896	83178.9
14.28_424.3701n	425.377	14.2813	pos	Taraxasterone	HMDB0034919	Lipids and lipid-like molecules	Prenol lipids	Triterpenoids	*		51.6	65.8	M+H-H2O, M+H	C30H48O	-0.954997	52702.7	57946	55237.1	58378.3	70192.8	59667.7	41864.4	46762.8	66010.4	60991.3	28844.6	13055.1	96835	52854	60737.5	23721.5	33368.3	43657.6	25263.7	1893.43	11807.4	73906.3	3614.72	36003.3	24495.2	39464.4	32130.7	35203	23999.5	31986.1	34719.9	37761.5	70365.6	60614.8
2.09_276.1076m/z	276.108	2.09207	pos	(3R)-3,4-Dihydroxy-3-(hydroxymethyl)butanenitrile 4-glucoside	HMDB0034085	Lipids and lipid-like molecules	Glycerolipids	Glycosylglycerols	*		51.6	61.3	M+H-H2O	C11H19NO8	-0.616619	196531	194253	200939	203693	195501	194683	117465	90139.1	375208	95235.7	231800	291126	111913	98354.8	186437	241959	390550	274261	237512	114380	211298	220388	462588	640268	227115	559752	85090.4	93887.2	112353	263569	57093	313685	450518	133821
2.69_258.0981m/z	258.098	2.68683	neg	2-(2,6-dihydroxy-3,4-dimethoxycyclohexylidene)acetonitrile	HMDB0125517	Organic oxygen compounds	Organooxygen compounds	Alcohols and polyols			51.6	62.5	M+FA-H	C10H15NO4	-1.07424	14142	15438.7	15746	16093.8	15820	15838.2	13277.7	15509.2	14609.9	14404.7	12599.1	14293.7	13187.4	14080	20489.6	14577	12638.3	14672.5	16124.5	17314	20197.6	15035.5	14002.4	15088.4	11985.1	13033.6	15706.9	18118.8	12916	16576.2	19463.1	17106.2	10797	17693.5
4.32_233.1025m/z	233.103	4.31878	neg	Nonate	HMDB0011717	Lipids and lipid-like molecules	Fatty Acyls	Fatty acids and conjugates	*		51.6	64.6	M+FA-H	C9H16O4	-2.8102	12198.9	11514.1	11447.5	12141.3	11790.7	11149.8	11267.5	11390.6	10630.6	9821.28	10010.9	11331.4	9275.68	10067.6	10511	10953.2	12789	11305.3	12295.1	12412.3	10360.9	7639.03	8874.88	12472	9385.14	12730	16126.3	16586.8	10276.1	12289.2	19712.5	14422.2	12076.4	16391.1
4.74_265.1546m/z	265.155	4.73907	pos	Valyl-Phenylalanine	HMDB0029134	Organic acids and derivatives	Carboxylic acids and derivatives	Amino acids, peptides, and analogues	***		51.6	61.2	M+H	C14H20N2O3	-0.280864	112660	105046	102770	108026	102498	102304	67658.3	105726	103828	108926	213722	267948	216174	214682	120963	57558.6	102324	84398.9	95798.2	103820	89103.6	52940.5	43037.3	76793.9	70858.7	107067	196198	111322	132711	121635	78646.4	144152	196183	102217
5.16_274.1073m/z	274.107	5.16353	pos	L-Thyronine	5637	Organic acids and derivatives	Carboxylic acids and derivatives	Amino acids, peptides, and analogues			51.6	61.8	M+H	C15H15NO4	-0.170383	38874.8	35913.4	37078.7	33880.1	34120.2	36743.2	42893.4	47410.1	37679.8	39670.7	41471	52995.3	42501	51197.8	47266.4	36213.6	52164.5	41231.4	54957.2	57274.1	5636.02	36452.5	26075.2	52733.7	50833.6	38845.9	45846	47471.9	34384.5	38386.9	45069.3	45629.6	25696.1	42089.2
5.21_240.0994n	239.092	5.20882	neg	CMPF	45041	Lipids and lipid-like molecules	Fatty Acyls	Fatty acids and conjugates			51.6	66.4	M-H, M+FA-H	C12H16O5	-1.39185	42267.7	41305.7	38766.8	40270.8	41469.8	39524.4	50686.5	33186.6	36936	53328.5	40892.3	52061.3	41575.2	52591.2	33472.4	145261	27521.8	28373.5	65914.9	44666.7	11062	26955.7	41365.4	28745.1	67890.6	61070.5	66431.5	43670.7	40317.5	21472.2	31569.4	44697.7	40386.2	39165.8
5.38_192.1151n	193.122	5.37768	pos	2-Methyl-1-phenyl-2-propanyl acetate	87776	Benzenoids	Benzene and substituted derivatives	Phenylpropanes			51.6	60.9	M+H-H2O, M+H	C12H16O2	0.128525	131323	131008	127806	123546	124486	131220	170082	157965	141615	174899	139827	141858	155561	155571	176366	153216	161973	125004	137370	142728	93920	129198	134123	169333	133105	130978	126818	136703	157883	127312	121608	144784	89177.5	124383
5.57_367.2481m/z	367.248	5.56923	pos	5a-Tetrahydrocortisol	57887	Lipids and lipid-like molecules	Sterol Lipids	Steroids			51.6	64.9	M+H	C21H34O5	0.415627	40673.5	40379	42552.6	38228.7	39314.6	39561.5	14515.2	24672.9	30597.9	44156.3	118997	93939.5	41731.6	52608.4	30855.9	31623.3	44745.2	43324	42231.2	9299.5	35386.5	35389.2	11941	26200.8	17475.6	49189	21878.8	14561.7	49475	49780.8	144884	13169	33677.3	17530
5.65_302.1154n	285.112	5.64558	pos	Ceratiolin	LMPK12120596	Lipids and lipid-like molecules	Polyketides	Flavonoids			51.6	62.6	M+H-H2O, M+H	C17H18O5	-0.208505	86172.2	88580.6	91099.1	88766.2	84948.6	88647.2	74999	135730	70550.4	117749	59916.1	64185.6	109401	95497.9	169241	94209.4	75801.5	73087.2	85189.5	57548.6	146407	123662	103674	81588.7	114198	64331.4	54289.6	116718	76215.9	128614	102457	65021.8	35033.8	89252
5.67_287.1500m/z	287.15	5.6683	neg	(3S,5R,6R,7E)-3,5,6-Trihydroxy-7-megastigmen-9-one	HMDB0038736	Lipids and lipid-like molecules	Prenol lipids	Sesquiterpenoids	*		51.6	59.9	M+FA-H	C13H22O4	-0.242059	278436	277036	276428	276559	283844	277825	303851	403972	283370	300542	224041	168865	210056	280241	268497	355459	172879	254440	229590	234627	323558	194444	216398	294134	213665	292360	332738	375936	365448	307554	263865	297933	299721	470072
5.71_351.2166m/z	351.217	5.70803	pos	Lipoxin A5	45338	Unclassified	Unclassified	Unclassified			51.6	63.5	M+H	C20H30O5	0.10249	47557.2	54496.8	47611.9	53979.1	51998.1	50871.3	60583.4	64855.3	47434.2	61222	43906.1	75358.8	49876.4	52498.7	54400.1	49704.8	38484.4	46398.6	48281.9	47786.5	65509	49366.8	43934.3	52176.9	47902.8	46189.7	51913.3	62992.8	63831.2	62567.1	74551.2	60363.9	36246.7	63246.1
5.72_224.1412n	225.148	5.7245	pos	13-Oxo-9,11-tridecadienoic acid	90028	Lipids and lipid-like molecules	Fatty Acyls	Fatty acids and conjugates	*		51.6	64.7	M+H, M+K, M+NH4	C13H20O3	-0.410328	28098.8	26739.2	29193.3	29306.6	29352.1	26409	32935	27191	27931.2	30498	22273.5	25692.6	20132	23893.9	32363.9	42679.6	37460	36639.3	41172.4	44799.3	37646.8	42395.2	46004.7	46016.8	43723.2	28157.9	23300.1	29437	30858.9	25021.2	22801.5	26085.2	25427.3	28971.1
6.26_452.3118m/z	452.312	6.25788	pos	1-(2-methoxy-14-methyl-pentadecanyl)-sn-glycero-3-phosphoethanolamine	LMGP02060014	Lipids and lipid-like molecules	Glycerophospholipids	Glycerophosphoethanolamines			51.6	66.7	M+H-H2O	C22H48NO7P	-3.83501	130587	130028	129587	131469	120650	119298	64969.9	63077.5	59698.9	56022.2	53828.2	50127.4	47933.2	56135.9	59556.1	193860	187647	200752	165562	187589	196139	179474	192348	170208	194953	183130	149108	154464	156201	166907	160383	136097	118355	172368
6.76_273.1708m/z	273.171	6.76092	neg	11-Hydroxy-9-tridecenoic acid	LMFA01050437	Lipids and lipid-like molecules	Fatty Acyls	Fatty acids and conjugates	*		51.6	59.7	M+FA-H	C13H24O3	0.063906	834419	842486	854596	842017	843791	860290	1.29702e+06	1.09449e+06	889363	531558	671968	418908	432992	538085	527014	1.4747e+06	563488	455557	884941	915080	365661	380226	1.03776e+06	565251	629512	2.21041e+06	681246	1.32997e+06	1.74645e+06	469486	781179	840224	1.92713e+06	1.28323e+06
7.03_481.3170m/z	481.317	7.02642	neg	(25S)-5alpha-cholestan-3beta,4beta,6alpha,7alpha,8beta,15beta,16beta,26-octol	LMST01010322	Unclassified	Unclassified	Unclassified			51.6	64.5	M-H2O-H	C27H48O8	-0.0806851	312892	313518	309682	301494	305838	304306	464276	422519	256488	380611	203515	243434	292662	459283	296669	284772	201860	562359	395080	294151	324438	252925	454293	455756	507779	159758	280388	204061	336594	330139	242322	248272	219035	283568
7.93_265.1444m/z	265.144	7.92522	neg	(Z)-6-Tetradecene-1,3-diyne-5,8-diol	HMDB0038996	Lipids and lipid-like molecules	Fatty Acyls	Fatty alcohols	*		51.6	60.7	M+FA-H	C14H20O2	-0.654134	171740	174896	179170	185140	181865	175824	254811	219240	368372	327557	376327	403566	272330	302386	198398	206029	212316	176153	183942	200706	108404	132777	191287	160367	187882	133973	129373	97158.4	115935	141477	54165.7	122437	119756	121935
8.94_465.3221m/z	465.322	8.9397	neg	Dihomodeoxycholic acid	LMST04020031	Lipids and lipid-like molecules	Sterol Lipids	Bile acids and derivatives			51.6	62.2	M+FA-H	C26H44O4	-0.243535	330867	338102	331064	335811	333496	334751	431213	369144	323664	386415	340027	307146	293051	496907	276845	366539	304786	452329	328724	311524	358728	320410	413122	458093	464890	255908	275110	257015	280903	343560	281927	263497	294188	299680
9.84_345.2785m/z	345.279	9.8387	pos	24-Nor-5beta-chol-22-ene-3alpha,7alpha,12alpha-triol	LMST04060012	Unclassified	Unclassified	Unclassified			51.6	68	M+H-H2O	C23H38O3	-0.776009	12831.2	12136.7	12228.9	12804	12195.9	10907.5	11634.6	5876.73	12882.5	13675.5	5616.2	13332	20698.3	12676.7	3953.92	19154	10289	2706.52	18668.1	8888.19	15488.9	11791.9	17451.7	25179.4	3780.76	9783.2	7238.6	12380.7	5170.6	8737.64	33390.4	14485.8	8437.6	8947.4
0.72_162.0760m/z	162.076	0.723567	pos	L-Glutamate methylester	66284	Unclassified	Unclassified	Unclassified			51.5	63.8	M+H	C6H11NO4	-0.791609	133238	134698	128245	129308	129534	131787	146363	201542	267179	154471	292193	280292	111103	124631	129170	149322	262111	138710	159722	166558	208394	195156	158318	184071	153605	157670	161127	182972	122076	198868	137287	240387	250453	126568
1.12_289.0677m/z	289.068	1.1179	neg	Pseudouridine	HMDB0000767	Nucleosides, nucleotides, and analogues	Nucleoside and nucleotide analogues	Unclassified	**	C02067	51.5	59.7	M+FA-H	C9H12N2O6	-0.235648	60694.9	54008.4	64361.3	57568.4	54397.2	53687.6	107007	21426	344044	58308.4	113429	48968.3	37300.5	45019	28455.5	102891	76569.1	361870	105642	188974	53611.6	93269.9	245869	98267.7	46268.1	129851	125638	116868	230547	32956.3	18531.5	179244	43324.1	64860.1
10.03_337.2521m/z	337.252	10.0255	pos	5beta-Chola-3,8(14),11-trien-24-oic Acid	LMST04010327	Unclassified	Unclassified	Unclassified			51.5	65.4	M+H-H2O	C24H34O2	-1.50037	66002.9	64467.2	60917.4	67362.2	67865.4	68180.3	69292	53708.6	39595.2	149171	53546.4	19302.1	52587.3	52278.9	63296.3	83460.2	108211	51458.2	48150.9	29987.4	105519	133010	154035	82122.4	183504	42376.4	18517.7	36387.9	43925.1	60374.3	39756.6	26473.7	24352.5	33272.2
10.18_460.3550n	443.352	10.1758	pos	(20S,24S)-24-ethylthornasterol	LMST01040175	Unclassified	Unclassified	Unclassified			51.5	65.1	M+H-H2O, M+H	C29H48O4	-0.471908	371914	360937	354800	372941	359918	353411	470489	510291	298029	421097	293912	240673	636294	296965	552732	255116	300725	359440	351071	153951	367011	417649	214092	184095	232237	224548	156627	185857	248474	213854	215430	152838	290764	299887
11.11_445.3310m/z	445.331	11.1117	pos	5,9-Epidioxy-3-hydroxyergost-7-en-6-one	88608	Lipids and lipid-like molecules	Steroids and steroid derivatives	Ergostane steroids	*		51.5	73.3	M+H	C28H44O4	-0.438234	43264.7	40361.3	43996.9	42757.7	41106	44112.8	50997.5	69163.3	44210.4	68471.1	47882.4	22028.5	56937.5	47879.5	40193.6	43269.3	36393	30184.4	47015.3	32235.9	57052.5	41350.5	39932.1	47855.4	49421.7	36595.3	24149.8	31176.9	25938.3	39386.2	28840.5	34702.7	38204.8	35613.1
11.48_321.2433m/z	321.243	11.4819	neg	5R,6R-epoxy-7-eicosynoic acid	LMFA01070040	Lipids and lipid-like molecules	Fatty Acyls	Fatty Acids and Conjugates			51.5	66.3	M-H	C20H34O3	-0.728826	13726.1	12356.2	13623.3	13926.2	12560.2	13734.8	4384.33	23015.3	18751.7	18015.9	5445.05	17372	5043.6	16684.4	4638.15	12852.8	17867	1851.64	6166.07	10762.9	7654.95	14184.4	16597	4092.48	9098.72	5388.2	15055.3	6503.15	13981.2	6610.07	5328.91	9813.3	21093.5	6994.1
12.82_474.3706n	457.367	12.8177	pos	(3alphaOH,20S,24S)-3,19:20,24-Diepoxydammarane-3,25-diol	HMDB0034683	Lipids and lipid-like molecules	Prenol lipids	Terpene glycosides	*		51.5	66.3	M+H-H2O, M+NH4, M+Na	C30H50O4	-0.730829	395371	392023	387901	393549	388911	374118	352988	249408	197804	305888	165082	131015	383058	369245	292018	202386	161890	424899	148535	49744.5	75023.9	658531	251433	171778	201093	239800	295861	235690	280829	101447	206131	235910	329741	206419
2.79_203.1389m/z	203.139	2.78793	pos	ALANYL-dl-LEUCINE	44268	Unclassified	Unclassified	Unclassified			51.5	60.1	M+H	C9H18N2O3	-0.486554	153125	156123	156110	153356	151402	148969	110800	144589	208019	112986	295719	237244	243492	279758	173044	87672.8	135040	131730	143088	138511	191569	79921.1	87611.4	98644.3	124968	143439	193172	117107	169283	134150	107751	188722	332803	131276
3.20_200.0552m/z	200.055	3.19935	pos	Clavulanate	1862	Organic acids and derivatives	Carboxylic acids and derivatives	Amino acids, peptides, and analogues	**	C06662	51.5	61.5	M+H	C8H9NO5	-0.729279	50992.3	50001.9	49833.1	51197.2	50939.2	50122.9	64395.8	70113.6	64461.7	66009.1	61273.4	79605.5	62795.2	67586.8	67715	55389.7	54836.2	52442.8	56507.5	55530.1	51318.8	47741.3	45749.4	60748.4	51302.9	49137.1	57776.8	60903.3	52867.7	57827.6	53566	55731.6	35343.8	51721.3
5.73_289.1656m/z	289.166	5.72918	neg	3-methyl-dodecanedioic acid	LMFA01170011	Lipids and lipid-like molecules	Fatty Acyls	Fatty Acids and Conjugates			51.5	60	M+FA-H	C13H24O4	-0.0974909	372718	371990	382740	364020	370778	374562	435605	512301	395584	382831	278372	198501	340865	274265	449486	459407	300253	290995	427026	318421	510705	297336	393436	374640	356116	450922	350136	435828	598091	369335	371024	298237	291507	440998
5.95_245.1390m/z	245.139	5.95477	neg	(S)-9-Hydroxy-10-undecenoic acid	LMFA01050436	Organic acids and derivatives	Hydroxy acids and derivatives	Medium-chain hydroxy acids and derivatives			51.5	61.8	M+FA-H	C11H20O3	-2.20787	748496	782244	761769	759446	757672	761235	523278	473555	313572	455688	508377	361908	335267	633145	399443	742457	563234	721135	564899	750132	385620	398983	452583	508908	758544	1.85979e+06	1.22856e+06	2.417e+06	1.89124e+06	446530	1.43422e+06	941545	1.59216e+06	757992
6.00_259.1185m/z	259.119	5.99767	neg	2-Carboxy-5,7-dimethyl-4-octanolide	HMDB0030986	Organoheterocyclic compounds	Lactones	Gamma butyrolactones	*		51.5	61.7	M+FA-H	C11H18O4	-0.842214	18744.9	21152.6	19802.3	23666.3	20427.8	20978.4	10060.7	13657.6	12108.3	8178.22	9189.53	12596.2	8064.08	7263.58	8278.25	13368	14347.7	15606.8	15498.1	13408.4	16595.8	15237.4	7013.47	14468.6	5125.69	40750.1	45193.7	43243.9	20961.7	22144.5	83317.9	34565.1	28714.2	27123.6
6.43_339.1809m/z	339.181	6.4324	neg	Nordihydrocapsiate	HMDB0034779	Benzenoids	Phenols	Methoxyphenols			51.5	61.7	M+FA-H	C17H26O4	-1.34361	99116.9	99956.3	100192	101972	100850	99572.7	135320	155927	109981	95926.8	101601	97930.1	95590.7	120666	115724	118349	68425.3	103196	92816.4	80480.6	124095	81442.2	92981.1	94661.1	77494.2	83171.6	78660.9	99971.1	127165	97444.3	73330	92107.8	67057.1	119537
7.28_494.3107m/z	494.311	7.28267	pos	Zygadenine	68614	Unclassified	Unclassified	Unclassified			51.5	61.8	M+H	C27H43NO7	-1.00488	395070	375610	377122	370615	363169	377830	330191	427205	253832	323910	290325	368875	307872	366435	332917	418084	401040	385429	395168	361403	440962	325869	320835	380179	406441	438875	430656	530104	534301	539493	538061	474262	343531	556707
7.84_361.2370m/z	361.237	7.83998	pos	Neuroprotectin D1	36435	Lipids and lipid-like molecules	Fatty Acyls	Fatty acids and conjugates	*		51.5	65.7	M+H	C22H32O4	-0.831701	51705.5	52129.1	49744.2	54884.4	52112.1	53278.4	75857	62926.3	51779.9	92157.7	63117.2	54727.1	61628	62640.5	87204.6	45303.1	48699	89785.2	56931.2	38780.3	37268.6	48129.3	46794.7	45925.6	106937	33091.6	38493.7	40388.3	47947.9	58236.1	44191.8	41274.2	31004.8	29704.4
8.25_347.1862m/z	347.186	8.24545	neg	9,17-hydroxy-androsta-1,4-dien-3-one	LMST02020114	Lipids and lipid-like molecules	Sterol Lipids	Steroids			51.5	67.6	M+FA-H	C19H26O3	-0.712889	17951.5	18853.5	19319	21240.4	18774.1	20615.8	12355.7	13005.9	13705.7	37441.9	13434.4	13513.4	16722.4	20523.9	15248.6	12581.6	8663.63	8608.59	11846.1	10831.6	13810.4	18508.4	10594	14930.8	9929.53	21055	23126.4	8952.46	19409	10800.5	7005.57	7156.83	6454.68	10671.1
8.40_421.3062m/z	421.306	8.39725	pos	Hydroxynervonic acid	LMFA01050216	Lipids and lipid-like molecules	Fatty Acyls	Fatty Acids and Conjugates			51.5	73.8	M+K	C24H46O3	-4.22509	69487.4	74061.3	66905.9	65354.2	65476.9	67152.6	122407	56100.1	57335.7	59483.9	49817.4	38159.9	124858	56100.5	110993	67772.4	67256.7	75049.8	82042.4	54832.2	102021	93961.6	59900.7	71504.4	65859.1	70941.9	56503.7	61162.2	56764.8	69883.9	68334.4	47222.5	56112.4	61635.4
8.48_459.3469m/z	459.347	8.4769	pos	Stoloniferone J	LMST01060014	Lipids and lipid-like molecules	Sterol Lipids	Sterols			51.5	66.3	M+H	C29H46O4	-0.0492159	71500.6	69796.4	68016.2	70838.4	67303.5	68383.1	89551.3	72628.4	66270.8	62769.3	92256.5	78777.5	119115	81588.6	94502.7	69268.5	53478.8	86957.3	80380.5	41621.7	76508.8	77547.8	62825.4	59427.2	75429	55169.1	35542	42643.5	58443.1	78331.3	60979.2	32150.2	60141.3	56564.9
8.54_397.3076m/z	397.308	8.53977	pos	5-(10-Nonadecenyl)-1,3-benzenediol	HMDB0039865	Benzenoids	Phenols	Benzenediols			51.5	63.8	M+Na	C25H42O2	-0.20442	151896	146842	145787	147098	147511	141844	179253	177052	189495	142497	128572	104084	201971	124294	167404	119076	130603	151888	123631	74582.3	73510.1	171387	74658.6	123537	101110	130996	92450.6	95384	98620.9	94603.3	134901	99081.3	148499	128058
8.63_487.3065m/z	487.307	8.6344	neg	(3beta,5alpha,9alpha,22E,24R)-5,9-Epidioxy-3-hydroxyergosta-7,22-dien-6-one	HMDB0032666	Lipids and lipid-like molecules	Prenol lipids	Sesquiterpenoids	*		51.5	65.9	M+FA-H	C28H42O4	0.0641964	79519.9	80584.6	80804.8	77662.9	76114.3	79756	46620.3	45202.7	57989.8	126854	45177.7	52166.4	69246.9	172991	171230	34281.7	21309.4	268020	49249.1	36888.5	40531.3	101991	31478.6	72737.3	117909	26425.2	86191.2	51791.3	66395.4	77808.2	52050.9	41293.7	50725.6	64334.7
9.74_449.3272m/z	449.327	9.738	neg	3beta,7alpha,12alpha-Trihydroxy-5alpha-cholestan-26-oic acid	LMST04030046	Unclassified	Unclassified	Unclassified			51.5	64.6	M-H	C27H46O5	-0.107049	186932	190236	184182	178924	184867	179560	212114	184860	246650	172217	222293	127934	203310	167184	137006	194550	168736	193728	180951	134510	361369	290920	183133	209307	161231	167424	95597.3	114746	127808	220958	161253	114031	161832	135948
0.78_184.0604m/z	184.06	0.779	pos	3-Carboxy-4-methoxy-N-methyl-2-pyridone	66184	Unclassified	Unclassified	Unclassified			51.4	61.7	M+H	C8H9NO4	-0.334088	133896	135944	129951	142224	132378	139803	188396	170622	197779	222997	191684	241608	168383	190945	228610	170543	199827	225935	206360	233132	168460	164033	171679	183881	213265	129106	181945	190597	175480	192926	166212	167401	118247	153331
1.69_379.1067m/z	379.107	1.69432	neg	Glutathione episulfonium ion	HMDB0060479	Organic acids and derivatives	Carboxylic acids and derivatives	Amino acids, peptides, and analogues	**	C14874	51.4	65.8	M+FA-H	C12H20N3O6S+	3.60446	31579.2	39949.4	39134.9	38874.2	40852.9	39847.5	32674.6	54571.6	37755.6	32684.9	29793.9	32391	64618.9	57014	36901.6	20963.9	32236.3	28909.8	49540.3	32530.3	38527.7	23930.8	32519	28353.3	22846.8	19881.9	29677	39129.8	34380.4	56584.5	53174.2	43182.6	15699.9	31582.6
10.60_278.2476m/z	278.248	10.6037	pos	(4E,8E,10E-d18:3)sphingosine	LMSP01080013	Lipids and lipid-like molecules	Sphingolipids	Sphingoid bases			51.4	62.8	M+H-H2O	C18H33NO2	-0.682921	44586.8	46226.3	46568	45462.8	44007.9	45941.7	30874.7	35762.9	30614.2	33091.3	48229.3	33425.6	89891.3	29453.2	57763.5	29894.5	68113.8	75869.6	45124.4	25823.5	39177	85363.7	72874.4	40594.4	41149.8	82198.9	20380.8	22475.1	75218.5	19904.9	11002	28719.3	87919.5	32525.8
10.74_303.2316m/z	303.232	10.7429	pos	19-HETE	LMFA03060106	Lipids and lipid-like molecules	Fatty Acyls	Eicosanoids	**	C14749	51.4	66.5	M+H-H2O	C20H32O3	-0.778477	24823.5	25112.4	24574.9	24100.2	26859.6	23824.3	9737.73	28264.5	19821.5	24361.6	14179.8	27861.3	13417	22157	9336.83	19822.9	13946.9	14572.5	14899.8	14829.9	18166.2	18359.5	17323.4	11307.9	19040.8	19945.5	22749.8	11777.4	25855.2	11716.4	14305.9	14295.2	25667.3	13969.3
11.98_376.2608n	377.268	11.9784	pos	MG(0:0/20:5(5Z,8Z,11Z,14Z,17Z)/0:0)	62333	Lipids and lipid-like molecules	Endocannabinoids	Unclassified	*		51.4	65.9	M+H-H2O, M+H	C23H36O4	-1.4698	30639	27421.2	31689.4	31600.1	32725.3	29832.9	24926.7	25683.4	26362.3	21975.7	20789.2	20399.1	31389.3	24284	19649.8	13757	35575.7	30447.8	20874.5	1540.22	1486.34	16249.3	2117.27	16190.5	10156.8	31977	43523.3	20741.2	16793.1	5943.78	12030.5	25619	47602	35596.3
11.99_324.2893m/z	324.289	11.9939	pos	Cer(d18:1/2:0)	LMSP02010014	Lipids and lipid-like molecules	Sphingolipids	Ceramides			51.4	62.7	M+H-H2O	C20H39NO3	-1.29734	166586	164558	167279	168934	163897	167497	93378.1	168914	192560	120504	113705	57803.1	195988	89440.2	222156	73477.9	182180	127627	80997.3	31985.4	167853	287682	67938.6	124160	96332.5	168695	106200	125299	86641.1	64001	136909	52213.3	256392	152291
12.41_563.2647m/z	563.265	12.4131	pos	Dihydrozeatin-9-N-glucoside-O-glucoside	HMDB0012212	Lipids and lipid-like molecules	Fatty Acyls	Fatty acyl glycosides	*		51.4	69	M+NH4	C22H35N5O11	-4.40844	85492	79549.5	79758.1	79399.3	85692.2	82418.3	85253.5	49178.4	102406	90256.2	48511.8	30599.7	217058	63248.6	81947.1	32798.2	36222.1	42851.9	14053.8	3560	816.904	93310.2	6053.42	13224.3	9205.85	14928.3	65109.5	64200	36595	5265.72	18255.8	90875.9	145737	95046.8
2.31_200.0916m/z	200.092	2.31235	pos	2-Acetyl-1,5,6,7-tetrahydro-6-hydroxy-7-(hydroxymethyl)-4H-azepine-4-one	90504	Organoheterocyclic compounds	Azepines	Unclassified			51.4	60.5	M+H	C9H13NO4	-0.574426	67301.7	67847.2	68709.8	70446.3	67579.7	69177	92461.1	98339.3	81891.9	101677	82902.3	95755.8	100539	87928.3	130962	71923	76110.2	69596.1	76740.3	73618	83507.8	61646.3	64191.2	78245.9	75291.7	58104.2	70083.9	73963.5	71081.7	79126.1	75428.7	71476.5	45700	73358.2
4.35_214.1078m/z	214.108	4.35152	neg	2-amino-8-oxo-9,10-epoxy-decanoic acid	LMFA01060176	Lipids and lipid-like molecules	Fatty Acyls	Fatty Acids and Conjugates		C12027	51.4	65.5	M-H	C10H17NO4	-3.24837	15896.8	15683.4	16030.6	15809.3	15559	16057.7	12382.9	23078.3	17330.8	21330.3	9991.5	13224.7	19322.3	18538.7	32354.3	19627.9	9282.39	15332.8	18465.2	13365.4	28778.9	18222.7	23884.9	9766.22	8776.45	19428.1	12445.9	18408.5	19085.1	18023	12630.8	17935.6	11386	15076.1
4.74_195.0878m/z	195.088	4.73907	pos	Caffeine	1455	Organoheterocyclic compounds	Imidazopyrimidines	Purines and purine derivatives	**	C07481	51.4	65.2	M+H	C8H10N4O2	0.68279	2000.81	1866.89	1802.96	1815.52	2107.29	1795.31	1824.14	998.701	11462.1	1942.63	1137.05	2205.9	1765.55	837.335	1560.53	1377.1	1517.95	1921.89	991.759	694.731	1583.21	469.144	1550.24	1304.81	1576.57	999.779	27610	831.928	1759.9	990.5	828.295	1071.99	1061.33	1832.23
4.98_178.0863m/z	178.086	4.98298	pos	Plantagonine	89303	Organoheterocyclic compounds	Pyridines and derivatives	Pyridinecarboxylic acids and derivatives			51.4	64.7	M+H	C10H11NO2	0.101637	3925.37	3930.69	4449.58	4109.62	4383.1	4155.66	2789.26	6702.41	2826.33	12912.3	3197.59	6167.26	3270.23	4464.1	2525.46	8916.58	2778.78	2851.39	8391.06	5191.34	7310.06	2945.22	6331.42	3536.77	4054.37	6929.48	2225.22	2204.02	3840.64	2039.9	4052.24	3602.52	2802.64	1167.9
5.13_211.0968m/z	211.097	5.13417	neg	3-Hydroxy-p-mentha-1,8-dien-7-al	HMDB0041584	Lipids and lipid-like molecules	Prenol lipids	Monoterpenoids	*		51.4	64	M+FA-H	C10H14O2	-4.57417	25192.6	26296.1	26120.9	26413.4	24631.5	24896.2	35953.6	30705.6	28090.7	35733.7	25599.3	33994.9	30340.6	34358.7	31673.6	25307.6	22035.6	20120.4	23926.7	28014.2	14727.2	26713.4	25404.7	27621.5	28522.7	22602.3	26466.2	23874.3	32470.5	19764	22331.8	22838.8	22796.3	29149.2
5.39_545.3332m/z	545.333	5.38848	neg	(25S)-5alpha-cholestan-3beta,4beta,6alpha,7beta,8beta,15alpha,16beta,26-octol	LMST01010326	Unclassified	Unclassified	Unclassified			51.4	68.1	M+FA-H	C27H48O8	0.115625	57431.4	60889	59246	53194.5	54944.9	50718.8	44154.3	103739	45952	48896	25889.6	20745.9	37841.9	56811.4	48520.8	34110.4	16333.4	86699.6	36015.9	47747.7	38852.8	44102.6	30894.9	74515.1	46673	22475.4	34810.2	41614.5	28272.7	66284.5	58310.2	50588.3	18446.8	66608.4
5.53_385.0928m/z	385.093	5.53302	neg	cis-Resveratrol 3-O-glucuronide	HMDB0041711	Phenylpropanoids and polyketides	Stilbenes	Stilbene glycosides			51.4	65	M-H2O-H	C20H20O9	-0.242202	29767.7	25439.6	28984.2	27282.5	28770.8	28426.8	14545	8428.62	19532.2	9192.49	36724.1	270125	39828	67015	11398.5	12549.6	31080.4	19348.2	18653	39383.3	2595.21	6558.25	10536.8	23510.2	22202.8	19866.9	68155.1	18303.6	26307.3	24133.6	13021.2	103361	44489.9	22387.5
5.93_148.0756m/z	148.076	5.92502	pos	3-Pyridinebutanoic acid	HMDB0001007	Organoheterocyclic compounds	Pyridines and derivatives	Unclassified			51.4	67.4	M+H-H2O	C9H11NO2	-0.516161	351796	354861	355900	360934	363540	362483	143718	668748	1.07571e+06	607525	897540	290871	515592	305817	607023	356142	57837.2	593710	32683.5	48355.3	48403.1	938021	552328	326216	372764	538604	91373.9	309375	117919	416501	274466	133717	495596	54126.4
6.04_223.0970m/z	223.097	6.0417	neg	5-(4-hydroxy-3-methoxyphenyl)pentanoic acid	HMDB0127761	Benzenoids	Phenols	Methoxyphenols			51.4	64.1	M-H	C12H16O4	-2.71122	11647.2	11494.3	11140.6	11890.2	10473.7	12126.2	9953.87	35390.6	20548.3	3284.61	13666.7	18649.1	28333.6	20281.4	17239.2	3008.56	1969.14	11656.8	3134.35	1541.37	10946.5	6759.18	1435.39	2280.37	11399.9	1449.59	1894.98	3333.16	4686.34	9689.23	18495.3	5483.77	1874.52	2618.75
6.46_212.1279m/z	212.128	6.46293	pos	Metaproterenol	1176	Benzenoids	Phenols	Benzenediols		C07144	51.4	64.2	M+H	C11H17NO3	-0.827128	81386.5	79682.1	71923.9	72863.3	76352.8	73069.7	96079.2	81909.1	165062	72122.3	80536.8	109792	63372.5	46469.1	53954.4	76152.2	96677.2	50102.7	69376.3	68404.7	42912.6	54695.4	80556.1	45861.7	64637.8	84172	69502.9	60238.7	74695.8	51997.8	111381	51792.9	63491	40761.1
6.69_366.2405n	349.237	6.68932	pos	15-methyl-15R-PGD2	36169	Lipids and lipid-like molecules	Fatty Acyls	Eicosanoids			51.4	61.5	M+H-H2O, M+H	C21H34O5	-0.303891	160152	159844	163948	159882	159579	155422	164484	170646	223355	141463	255198	362776	173279	91880.2	93106.6	218462	195501	96381.1	273865	170639	239314	86716.4	166862	77062.1	66941.4	180170	73422.9	179115	343086	106480	257800	170094	106152	104293
6.74_455.2649m/z	455.265	6.74483	neg	5-Heptyltetrahydro-2-oxo-3-furancarboxylic acid	HMDB0030994	Organoheterocyclic compounds	Lactones	Gamma butyrolactones	*		51.4	61.5	2M-H	C12H20O4	-0.404939	7703.22	7846.97	8313.36	7623.91	7664.49	7440.99	2835.07	928.185	195.3	6799.22	1789.81	726.693	3368.82	3949.82	11651.9	5650.13	10658.3	64739	7381.27	7456.65	6970.99	14497.8	6819.75	14741.2	21665.5	778.794	13259.4	2590.24	3364.53	16148.1	3759.72	1230.1	1911.17	3604.44
7.53_359.1487m/z	359.149	7.53393	pos	Matairesinol	44855	Lignans, neolignans and related compounds	Furanoid lignans	Tetrahydrofuran lignans	**	C10682	51.4	65.5	M+H	C20H22O6	-0.601958	3204.24	3640.51	4028.7	3450.82	3710.98	4091.88	2482.3	6545.82	1367.27	8.09205e-06	618.139	7395.16	1718.52	1339.2	392.324	286.902	7493.49	147.144	1709.65	220.037	3503.59	215.991	8.09205e-06	426.063	1317.32	8.09205e-06	6384.54	8.09205e-06	2058.03	198.667	8.09205e-06	148.658	810.379	8.09205e-06
8.33_363.2163m/z	363.216	8.33065	pos	poststerone	57861	Lipids and lipid-like molecules	Sterol Lipids	Steroids		C08837	51.4	64.7	M+H	C21H30O5	-0.75034	58800.2	57779.9	57112.9	57179.8	56886.7	56808.2	81231	48433.9	63198.7	65803.7	63214.3	57064.5	49079.2	69608.5	60181.9	62869.7	58591.6	64379	61175.7	68904.9	32375.2	55298.4	55075.5	68589.5	67692.7	69596.4	62962.8	64650.5	74954	56679.7	54185.1	49757.6	60465.1	57791.5
9.47_266.1516n	267.159	9.47315	pos	Absindiol	HMDB0033229	Lipids and lipid-like molecules	Prenol lipids	Terpene lactones	*		51.4	61.7	M+H-H2O, M+H	C15H22O4	-0.904487	21425.6	23139.3	22198.7	22261.3	22423	22442.1	17645.1	25238.7	53571.8	63473	77085	144523	11583.1	74729	19310.6	20290.4	19366.5	35451.4	19769	17214	8931.79	16212.9	22607.5	21311.8	30045.5	3638.85	4900.39	4030.76	4482.65	4126.93	3543.11	4115.95	4272.61	4202.39
9.85_416.3285n	417.336	9.8545	pos	(24R)-24,25-dihydroxyvitamin D3	LMST03020273	Lipids and lipid-like molecules	Steroids and steroid derivatives	Vitamin D and derivatives	*		51.4	68.9	M+H-H2O, M+H	C27H44O3	-1.26146	204575	192504	193948	203088	195394	189112	271011	335035	255013	168099	293714	242056	217341	138801	117951	227792	237288	132879	221032	151137	226911	127345	188771	142741	130288	196945	58319	140259	159279	129694	197978	227298	175600	197643
1.14_123.0442m/z	123.044	1.13892	pos	Salicylaldehyde	66352	Organic oxygen compounds	Organooxygen compounds	Carbonyl compounds	**	C06202	51.3	67.6	M+H	C7H6O2	1.08745	86732.4	89696.1	91831.6	84598.4	97056.2	92221.6	89753.6	197515	134869	83265.1	140688	111945	136992	94605.2	134097	86071.5	84811.9	76073.8	76714.9	55384.7	293077	98770.8	116993	68411.6	101607	81414.2	49266.9	58095.1	87175.1	101099	111071	89411.8	120883	54066.1
10.77_385.3424m/z	385.342	10.7724	pos	N-Oleoyl GABA	HMDB0062335	Organic acids and derivatives	Carboxylic acids and derivatives	Amino acids, peptides, and analogues			51.3	63.2	M+NH4	C22H41NO3	-0.178929	74954.4	72023.9	68763.2	76411.5	73871.1	77160.2	44750.7	34416.3	81421.5	27291.7	40726.7	17020.2	44698.2	67644.4	36402.8	67341.6	57219.3	53490.8	40700.5	3591.02	18174.4	114658	23945	10209	21323.3	66487.1	42069	85292	59441	48122.3	44599.3	51762.4	214780	113966
10.87_192.0653m/z	192.065	10.8719	pos	Desmethyldeschlorobenzoyl Indomethacin	828	Unclassified	Unclassified	Unclassified			51.3	62.4	M+H	C10H9NO3	-1.07502	20892	22601.9	20937.4	23542	24229.5	22032.8	20579.8	29274.8	17710.2	21470.8	17027.5	10083	33988.4	20856.9	19043.8	25072.8	14959.9	20543.4	19367.7	19508.8	26460.7	17206.5	19798.7	12153.6	19944.1	18283.3	12704	21130.7	21473.6	18368.6	19198.6	17689.2	10114.1	26474.9
3.05_259.1297m/z	259.13	3.0488	neg	Glutamylisoleucine	HMDB0028822	Organic acids and derivatives	Carboxylic acids and derivatives	Amino acids, peptides, and analogues			51.3	60.7	M-H	C11H20N2O5	-0.870202	20768.9	21915	21471.9	21883.1	21697	22690.3	19650.7	15978.2	49569.5	11305.7	44870.4	70467.4	31682.1	52959	21956	9660.26	17257.4	9773.43	12714.5	16563.8	21035.6	13428.7	23964.7	8974.06	16618.1	12773.8	23459.4	14604.4	14535.7	12198.4	10749.2	37452.5	60309	11973.2
3.99_231.1701m/z	231.17	3.98558	pos	Valyl-Isoleucine	86022	Organic acids and derivatives	Carboxylic acids and derivatives	Amino acids, peptides, and analogues			51.3	59.6	M+H	C11H22N2O3	-0.857201	361532	362431	360404	362874	364939	358549	169639	288071	509436	390746	540321	250803	518225	298059	459009	276192	313721	453351	451995	317422	732384	252916	210646	334333	269856	558554	304136	312004	509353	428884	369646	447461	734581	354990
5.23_184.1099n	167.107	5.23362	pos	9-oxo-2E-decenoic acid	74720	Lipids and lipid-like molecules	Fatty Acyls	Fatty Acids and Conjugates			51.3	61.5	M+H-H2O, M+H	C10H16O3	-0.198166	79856.4	80098.4	78039.7	80334.5	80014.4	81553	237065	172746	137183	72670.3	118521	97043.4	84187.2	84167	58679.1	144293	71675.8	61151.7	114711	112012	57683.1	52902.3	118427	58431.2	60413.5	127824	59017.5	101956	102706	45723.7	63711.6	96530.8	106201	91117
5.65_232.1462n	233.154	5.64558	pos	alantolactone	53412	Lipids and lipid-like molecules	Prenol lipids	Terpene lactones		C09289	51.3	61.9	M+H, M+NH4	C15H20O2	-0.376147	66580.3	70235.7	69776.2	66434.1	72364.1	72320.7	79089.9	100066	120083	103630	56304.5	79937.6	57138.2	102135	63807.2	79711.1	46389.1	49182	67544.9	76575.9	73073.3	82399.9	63132.9	67226.6	78332.5	71127.4	81037	100462	88818.2	61335.2	122478	74487.9	73523.5	91964.2
5.65_251.1641m/z	251.164	5.64558	pos	Ketosantalic acid	90658	Lipids and lipid-like molecules	Prenol lipids	Sesquiterpenoids	*		51.3	62.7	M+H	C15H22O3	-0.410695	106766	109870	106637	108257	108011	106844	124313	155171	204757	157448	81320.9	135783	94179.9	181900	127947	105329	67056.4	66161	76410.2	121090	80510.2	109250	90171.1	87217	101755	93965.5	102744	123480	121419	82643.1	173422	94791.4	90333.5	129111
5.95_192.1150n	193.122	5.95377	pos	2E,4E,8Z,10E-dodecatetraenoic acid	34905	Lipids and lipid-like molecules	Fatty Acyls	Fatty Acids and Conjugates			51.3	65	M+H-H2O, M+H	C12H16O2	-0.399255	40728.4	39350.2	40035.4	40362.3	40630.7	41556.2	43707.1	33513.2	34449.9	32246.9	38274.5	31257.8	26102	38358.4	27254.2	42756.7	32070.4	38419.6	36420.9	43565.4	23080	26835.3	33738.9	33954.3	40269.1	84313.2	65052	116664	88261.4	28543.4	76688.5	51064.6	72694.9	38960
6.34_233.1534m/z	233.153	6.33753	pos	Isoalantolactone	67738	Lipids and lipid-like molecules	Prenol lipids	Terpene lactones	*	C09484	51.3	65.6	M+H	C15H20O2	-0.714254	74138.7	74704.1	77471.8	78441.4	79480.5	80590.1	106267	102218	142160	118686	78168.2	106262	63609.1	117775	78203.3	73697.5	46977.1	54585.8	60976.5	81049.6	53892.2	85635.4	75098	67272.9	70636.7	66585.7	69758.3	78859.7	85051.3	58609	101197	66373.3	71543.9	70091.7
6.52_514.2841m/z	514.284	6.52405	neg	Tauroursocholic acid	LMST05040014	Lipids and lipid-like molecules	Steroids and steroid derivatives	Bile acids, alcohols and derivatives	*		51.3	63	M-H	C26H45NO7S	-0.514609	792055	793978	791284	799647	808058	794472	530928	267833	822662	468930	583232	663811	427758	887632	1.23605e+06	544518	799033	268540	482859	1.75527e+06	370441	506681	1.0865e+06	1.51185e+06	1.88526e+06	498906	942518	1.05655e+06	1.06727e+06	913736	316961	418615	555685	1.32522e+06
6.74_329.1030m/z	329.103	6.74483	neg	2-methoxy-4-(prop-2-en-1-yl)phenyl 2-hydroxybenzoate	HMDB0135231	Phenylpropanoids and polyketides	Depsides and depsidones	Unclassified			51.3	59.4	M+FA-H	C17H16O4	-0.190447	350161	347787	364474	348913	360522	362046	215056	612601	199704	304973	308355	718936	494326	340774	56501.7	531813	439316	275065	602254	515876	23190.5	13310.9	144383	638441	448283	413855	621445	603352	170485	272849	459384	622484	301924	424720
6.97_348.1935n	349.201	6.9691	pos	Gibberellin A53	41219	Lipids and lipid-like molecules	Prenol lipids	Diterpenoids	*	C06094	51.3	64.4	M+H-H2O, M+NH4, M+H	C20H28O5	-0.369278	155011	152203	148261	150199	150782	143769	167840	171307	152132	194401	147056	130825	152029	153341	203555	134444	123685	143126	135025	130719	149998	168679	140098	143102	132429	187185	129621	151051	172018	155531	149752	130028	101580	145318
7.12_432.3228n	415.319	7.12017	pos	24-Hydroxycalcitriol	HMDB0006228	Lipids and lipid-like molecules	Steroids and steroid derivatives	Vitamin D and derivatives	*		51.3	65.6	M+H-H2O, M+H	C27H44O4	-2.72777	265075	257100	260956	258600	256162	254505	299392	282440	229220	310128	232609	235449	270342	264699	253744	294081	206647	295491	281600	221088	201096	210318	213658	329899	285614	229655	209153	196348	256806	335638	275931	204712	176349	271192
7.25_327.2163m/z	327.216	7.24987	pos	9K,12,13-diHODE	74955	Lipids and lipid-like molecules	Fatty Acyls	Octadecanoids			51.3	66.2	M+H	C18H30O5	-0.947286	90084.5	87558.4	88018	93942.3	87852.8	89372.3	95100.4	79398.3	72357	65061	67028	61316	36604.5	65574.6	52653.8	128176	84990.3	77589.5	77738.3	91797.6	58177.2	67989.8	91604.9	80433.6	80101.3	173509	140114	156104	187020	94888.3	133573	108573	130794	114492
7.27_275.0912m/z	275.091	7.26602	pos	5'-Hydroxy-O-desmethylangolensin	96044	Phenylpropanoids and polyketides	Alpha-methyldeoxybenzoin flavonoids	Unclassified			51.3	63.8	M+H	C15H14O5	-0.740503	3977.73	3511.51	3259.58	3467.93	2947.85	2918.41	1178.09	2743.8	2450.18	2422.36	3423.57	89241.8	5209.39	8686.11	1952.77	2376.36	4235.84	3298.25	2564.08	5312.06	269.159	663.807	1671.71	2887.06	4394.01	2313.28	3637.56	2945.43	2069.96	2535.51	1463.99	3148.66	5463.18	3402.08
7.70_227.1282m/z	227.128	7.70323	neg	2Z-Dodecenedioic acid	LMFA01170033	Lipids and lipid-like molecules	Fatty Acyls	Fatty Acids and Conjugates			51.3	62.7	M-H	C12H20O4	-2.79323	207462	212604	213012	220406	216566	218774	362820	187274	302589	216748	305660	225037	89648.7	198903	160543	243420	205846	192194	142036	295347	45424.7	184470	292458	167448	230796	334029	233976	177813	189746	108765	159575	180177	392844	127976
7.94_363.2177m/z	363.218	7.94078	neg	Yucalexin B22	HMDB0036713	Lipids and lipid-like molecules	Prenol lipids	Diterpenoids	*		51.3	60.9	M+FA-H	C20H30O3	-0.0623115	106956	111338	111293	109313	113610	109324	226123	132891	78139.5	169809	183387	217623	85095.5	290565	118626	86588.1	79942.6	178867	99455.7	53032.6	51593.8	56817.7	89845.9	103600	254764	74905.3	165513	65834.2	30477.4	155110	82331	91364.1	44419.3	85360.6
8.04_485.2906m/z	485.291	8.0372	neg	13'-Carboxy-gamma-tocotrienol	HMDB0012558	Lipids and lipid-like molecules	Prenol lipids	Quinone and hydroquinone lipids	*		51.3	70.3	M+FA-H	C28H40O4	-0.706092	39168.2	33057.2	37147.9	35559.9	35881.6	34208.5	29239	22627.6	25246.2	58517.8	25733.4	23943	51997.7	43321.5	35216.7	18076.1	10003.2	119571	75184.4	19550.6	8029.98	42205.6	24130	31100.5	59060.2	13656	24541.6	26917.1	40512.2	43704.3	16402.1	14807.6	83572.9	46959.8
8.72_327.1224m/z	327.122	8.71753	pos	R1128D	72606	Unclassified	Unclassified	Unclassified			51.3	64.7	M+H	C19H18O5	-0.931715	1979.33	2168.41	1730.49	1818.76	1771.64	1391.55	8.09205e-06	1162.65	403.411	578.57	403.26	4960.85	655.982	860.402	8.09205e-06	343.712	512.396	8.09205e-06	750.747	218.362	1932.91	132.1	8.09205e-06	8.09205e-06	8.09205e-06	8.09205e-06	636.171	8.09205e-06	3746.79	94.2975	8.09205e-06	8.09205e-06	236.309	8.09205e-06
9.40_475.3064m/z	475.306	9.39902	neg	7alpha-Hydroxy-3-oxo-4-cholestenoate	HMDB0012458	Lipids and lipid-like molecules	Steroids and steroid derivatives	Bile acids, alcohols and derivatives	**	C17337	51.3	65.2	M+FA-H	C27H42O4	-0.347271	264267	258673	265090	263523	253678	259776	339092	389206	257017	366856	315572	166011	311328	370740	257215	281696	193509	186101	385542	270424	285826	240256	265321	346945	327696	177649	191937	165778	177118	355932	204492	228458	212889	199831
0.75_131.1179m/z	131.118	0.7513	pos	N-Acetylputrescine	3252	Organic acids and derivatives	Carboximidic acids and derivatives	Carboximidic acids	**	C02714	51.2	60.3	M+H	C6H14N2O	0.21284	44263.9	43691.3	42571.9	42237.7	42027.5	44406.8	54402.4	39815	177208	25050.4	217407	99128.3	24303.7	46174.1	29178.6	36953.5	29721.7	33320	34488	64656.8	14785.7	60654.9	132413	43490.9	53880.9	91486.6	113196	26446.7	20089.9	24684.3	45983.8	76008.4	62306.4	14554.2
1.66_283.1288m/z	283.129	1.6556	pos	Threoninyl-Tyrosine	85966	Organic acids and derivatives	Carboxylic acids and derivatives	Amino acids, peptides, and analogues			51.2	58.7	M+H	C13H18N2O5	-0.264642	41637.2	41564.1	44013.3	38603.1	41313.3	41699.9	42072.9	46168.7	44966.6	35086.9	53209.7	60731.6	60761.3	64447.7	48941.3	27509.4	43033.5	41341.3	39049.9	42533	53023.2	32771	47888.3	35402.2	41242.6	26210.6	46199.9	34479.2	49192.5	50361.1	33960.1	56230.9	50756.8	35501.4
10.13_459.3113m/z	459.311	10.1295	neg	20S-Hydroxycholest-1-en-3,16-dione	LMST01010309	Lipids and lipid-like molecules	Sterol Lipids	Sterols			51.2	69.3	M+FA-H	C27H42O3	-0.691845	36523.6	34563	35632.6	33438.9	33418.5	34961.2	46955.9	47400.7	40777.9	36062.3	66523.2	30539.4	55093	48495.5	35889.6	50489.4	24867.7	40440.3	52194.4	39137.7	50223.4	41555.6	44235.4	28152.5	45732.3	35437.6	14680.3	17809.8	21674.3	30358.7	16643.2	22533	26768.5	26251.4
10.83_390.2770n	389.27	10.8284	neg	12-Ketodeoxycholic acid	HMDB0000328	Lipids and lipid-like molecules	Steroids and steroid derivatives	Bile acids, alcohols and derivatives	*		51.2	60.3	M-H, 2M-H	C24H38O4	-0.0706798	1.77648e+06	1.75704e+06	1.66018e+06	1.7511e+06	1.77771e+06	1.71701e+06	2.80506e+06	2.16682e+06	1.06554e+06	2.65839e+06	1.85263e+06	679694	1.38252e+06	1.59563e+06	1.24231e+06	2.15123e+06	2.04239e+06	1.36699e+06	1.80902e+06	1.31751e+06	2.15529e+06	2.73068e+06	2.94267e+06	1.89458e+06	4.78801e+06	1.30411e+06	900248	1.29703e+06	1.32623e+06	1.26583e+06	1.23679e+06	745903	894827	1.48382e+06
11.36_458.3400n	457.333	11.362	neg	(3beta,5alpha,9alpha,22E,24R)-3,5,9-Trihydroxy-23-methylergosta-7,22-dien-6-one	HMDB0032669	Lipids and lipid-like molecules	Steroids and steroid derivatives	Ergostane steroids	*		51.2	63	M-H, M+FA-H	C29H46O4	0.790643	57192	53986	54039.6	48442	54123.1	45036.9	57301	56488.7	68752.3	60968.6	53209.8	17002.9	68343	51079.3	60024.3	36013.1	37638.9	73147	35836.3	21670.2	43008.4	65944.5	38953	25531	47314.5	42632.4	25869	37992	31786.8	19351.1	27196.4	20154.8	69760.6	44967.8
13.70_206.1668n	189.164	13.7016	pos	1-(2,6,6-Trimethyl-2-cyclohexen-1-yl)-1-penten-3-one	HMDB0035245	Lipids and lipid-like molecules	Prenol lipids	Sesquiterpenoids	*		51.2	59.7	M+H-H2O, M+H	C14H22O	-1.08127	43182.6	41098.3	39861	46258.6	46336	46391.8	39985.1	41696.5	50752.7	45911.1	24302.2	6457.56	53902.2	44791.2	38937.7	27416	36865.4	39024.7	27378.2	3789.6	12444.6	63919.5	3302.24	33949.8	23110.3	44384.4	21795.2	42312.8	26585.3	26962.5	29900.1	30224.3	51902.3	47481.2
4.81_310.1650m/z	310.165	4.81362	pos	Fulvine	68233	Unclassified	Unclassified	Unclassified			51.2	62.3	M+H	C16H23NO5	0.377853	38209.4	38238.3	37916.9	37723.5	35443.5	34269.3	15773.6	18079.3	17414.1	18522.4	28973.6	45811.3	14406.4	19406	26176.5	18029.2	16102.9	27920.6	10354.1	16891.1	29694.2	18610	13483.1	20208.8	13091	38202.4	78651.4	79877.8	56514.7	80759.7	137704	80658.9	43498.9	48291.8
5.12_193.1224m/z	193.122	5.11747	pos	2E,6E,8E,10E-dodecatetraenoic acid	34906	Lipids and lipid-like molecules	Fatty Acyls	Fatty Acids and Conjugates			51.2	61.5	M+H	C12H16O2	0.230514	61092.2	61173.1	61568.8	62797.3	63051.9	63916.9	73301.2	71762.2	63144.3	66864.9	104252	79857.7	72266.2	94726.4	71850.1	60227.3	69922.2	53544.7	72675.8	70366	46160	42830.7	72717.2	84220.5	83360.9	70236	96186.9	94206.5	67307.7	60308.5	80247.6	89993.2	59990.8	67755.5
5.52_198.0891n	199.096	5.52468	pos	(2E,4E)-2,7-Dimethyl-2,4-octadienedioic acid	89716	Lipids and lipid-like molecules	Fatty Acyls	Fatty acids and conjugates	*		51.2	61.8	M+H-H2O, M+H	C10H14O4	-0.361762	23535.1	23671.4	24263	25424.3	24393.7	23596.4	34346.9	31378.7	36315.1	22723.7	33799.6	44018.3	15292	27518.3	14417.8	26049.9	13067.2	93609.9	16743.4	15099.5	31850.5	33697	14414.5	25256.1	18789.7	27840.4	24500.2	21948.4	28703.8	35811.4	30026.4	37616	23007.2	14908.2
6.31_591.3190m/z	591.319	6.30887	neg	Mesobilirubinogen	HMDB0001898	Organoheterocyclic compounds	Tetrapyrroles and derivatives	Bilirubins	**	C05790	51.2	60.6	M-H	C33H44N4O6	0.33621	638188	647836	625692	636176	625495	638458	596854	746091	324982	584372	626249	725259	501722	403788	418807	888179	702347	1.17866e+06	1.48181e+06	766498	238618	359349	468981	543504	996385	663918	545055	454675	633905	638920	651987	388661	383035	652784
6.56_318.2192n	319.226	6.5594	pos	5(S)-HEPE	45641	Unclassified	Unclassified	Unclassified			51.2	63	M+H, M+NH4, M+H-H2O	C20H30O3	-1.05173	101864	103751	105400	104498	106146	104556	111200	141942	128087	114795	83760	123043	92852	126823	103313	100189	80307.1	55638	94069.9	96615.3	109292	88390.9	96538.9	76125.8	86700.8	71814.5	93568.6	99686.8	112156	104758	139183	96220	73353.9	101323
6.88_479.3013m/z	479.301	6.87582	neg	22-deoxy-20,21-dihydroxyecdysone	LMST01010186	Lipids and lipid-like molecules	Sterol Lipids	Sterols			51.2	65.6	M-H	C27H44O7	-0.252244	99944.4	106558	104630	101642	99842.6	102713	104795	114235	89262.5	108459	76288.5	75231.9	78279.5	160854	89401.5	82553.9	60219	207327	85936.1	117067	76079.2	121725	80528.5	145186	128060	46571	85629.8	76899.8	77492.5	139926	101365	77509.7	78509.5	113242
7.33_343.2113m/z	343.211	7.3316	pos	2,3-Dinor-TXB2	36258	Lipids and lipid-like molecules	Fatty Acyls	Eicosanoids	*		51.2	59.9	M+H	C18H30O6	-0.656473	40388.8	38971.5	37668.9	40001.4	38343.3	39550.3	59859.2	68610.4	41032	33153.8	39989.2	24744.7	41368.9	30312.5	41395.9	60496.3	33024.1	26846.7	44595.8	26621.7	61016.1	19723.3	38062.3	31212.7	23291.4	54738.7	39148.1	44640	68434	37309.1	39374.4	41337.3	37534.1	61206.4
7.35_182.1175m/z	182.118	7.34833	pos	Benzenebutanoic acid	HMDB0000543	Benzenoids	Benzene and substituted derivatives	Unclassified			51.2	59.9	M+NH4	C10H12O2	-0.315295	11427.2	10851.1	10000.4	9889.04	9553.91	10305.6	15413.4	6940.95	36828.6	11564	12620.7	6778.94	7947.03	5449.21	8668.22	14167.2	14940.1	17215.4	25397.5	19090.3	20682.2	25285.2	20304.7	17383.7	11389.9	15178	3621.62	14517.7	15068.2	12279.4	15174.4	7820.05	12649.7	10217.5
7.60_274.1930n	275.2	7.59987	pos	Nandrolone	HMDB0002725	Lipids and lipid-like molecules	Steroids and steroid derivatives	Estrane steroids		C07254	51.2	63.5	M+H-H2O, M+H	C18H26O2	-1.16168	63654.2	65298.2	65620.3	63182.7	67572.6	65388.9	187787	76625.1	119843	74005.9	88320.7	42148.4	29944.9	69045.6	26339.8	123599	67182.8	30663.2	48955.8	39185.8	16612.2	51757.8	116612	65603.1	95864.5	85964.6	37333.6	39418.5	112775	55058.5	33262.7	31314.4	51215.4	36672.7
7.63_591.3172m/z	591.317	7.62827	pos	D-Urobilinogen	HMDB0004158	Organoheterocyclic compounds	Tetrapyrroles and derivatives	Bilirubins	**	C05791	51.2	61	M+H	C33H42N4O6	-0.927878	315359	288183	304385	296510	296778	286321	331172	287142	221994	278086	83896.4	159391	127504	113134	83915.8	452246	309929	182667	171547	120412	379245	559612	197875	140679	204082	103738	96672.8	98670.6	181821	200042	127839	178791	65203.7	126934
9.16_290.2687m/z	290.269	9.1613	pos	16-Hydroxy hexadecanoic acid	HMDB0006294	Lipids and lipid-like molecules	Fatty Acyls	Fatty acids and conjugates	**	C18218	51.2	60.5	M+NH4	C16H32O3	-0.893524	196656	198688	193326	190128	188770	190321	28062.7	10409.5	18413.9	26913	30573.7	45438.3	60064.4	34908.5	21317.6	12956.4	12938.2	26147.7	13310.5	15567.2	40329.6	26186.5	28688.6	20117.4	23390.7	12110.3	19235.5	19304	15649.3	14294.6	17989.4	11018.5	45886.2	22271.8
9.61_330.2403n	313.237	9.61135	pos	12,13,15-trihydroxy-9E-octadecenoic acid	LMFA01050555	Lipids and lipid-like molecules	Fatty Acyls	Fatty Acids and Conjugates			51.2	64.6	M+H-H2O, M+H	C18H34O5	-1.06503	131308	136691	137089	133469	135717	129447	61143.1	150699	150253	73268.9	124989	89787.2	107819	109073	59047.7	124332	159386	102565	108313	91304.1	223636	157677	122837	74988.1	128031	176142	151233	133466	250605	159556	204104	122297	192903	162437
9.72_175.1479m/z	175.148	9.71993	pos	(E)-5,8-Megastigmadien-4-one	HMDB0034671	Organic oxygen compounds	Organooxygen compounds	Carbonyl compounds			51.2	61.9	M+H-H2O	C13H20O	-1.06473	42988.1	44231.9	44753	46231.1	44360.5	43682.2	41813.5	33130.8	56369.9	79073.3	41742.9	47374.5	58178.8	55462.4	65622.3	51141.6	64753.2	42167.6	48157.7	28527	67315.4	69119.5	76748.2	61461.3	45406.6	46589.4	28297.6	29745.6	31540.2	55616.6	49978.2	36881.1	35285.6	36108.9
9.84_319.2265m/z	319.227	9.8387	pos	(ent-15beta)-15-Hydroxy-19-trachylobanoic acid	91849	Lipids and lipid-like molecules	Prenol lipids	Diterpenoids	*		51.2	69.3	M+H	C20H30O3	-0.725174	19236.9	17800.5	18834.7	19620.2	19422.4	17444.3	14417.9	17234.3	18220.4	23416.9	22016.9	24634	15319.8	15063.5	12030.4	18580.4	16524.6	12478.1	17741.4	14190.7	20605.1	16982	16511.4	13765.4	13460.8	26165.8	18219.5	12217.7	20976.5	11017.7	17580.2	13547.6	13251.6	9972.38
0.83_164.0472n	182.081	0.83435	pos	3-phenyloxirane-2-carboxylic acid	HMDB0126545	Organoheterocyclic compounds	Epoxides	Oxirane carboxylic acids and derivatives			51.1	57.5	M+H-H2O, M+NH4	C9H8O3	-0.710588	692378	715648	716583	753529	691184	731199	834688	2.34184e+06	1.53348e+06	844938	1.48503e+06	1.00348e+06	1.29074e+06	979532	1.72755e+06	776808	738854	842349	703910	469490	4.0402e+06	809295	1.0367e+06	520868	1.07364e+06	722216	430034	584269	981213	1.09665e+06	1.072e+06	834793	978058	416767
1.57_316.1147m/z	316.115	1.57393	neg	Aspartylglycosamine	HMDB0000489	Organic oxygen compounds	Organooxygen compounds	Carbohydrates and carbohydrate conjugates		C04540	51.1	65.2	M-H2O-H	C12H21N3O8	-1.07855	2729.29	2910.68	3352.48	2413.1	2534.73	3375.3	919.781	13700.5	794.657	411.167	1633.94	1684.51	995.908	901.598	1972.28	1274.54	2514.26	1141.76	3965.45	1063.81	1560.84	783.572	1363.93	1354.8	2013.07	626.461	2150.84	1054.08	1093.29	1724.62	1762.03	2246.98	38008.7	1192.02
10.15_239.1284m/z	239.128	10.1464	neg	Cucujolide IV	LMFA07040036	Lipids and lipid-like molecules	Fatty Acyls	Fatty esters			51.1	60.6	M+FA-H	C12H18O2	-2.32298	20658.1	21223.2	20700.2	21872.7	21060.2	22507	43123.7	31467.7	48491.5	38099.6	49221.3	49232.2	43822.7	29325.6	42567.9	35009.4	38717.8	38869.2	35852.8	35192.7	43160.3	34195.9	43022.3	33496.4	48776.3	36988.3	28317.1	31426.7	27946.4	29694.9	25288.8	30943.7	37875.5	25800.4
10.28_463.3431m/z	463.343	10.279	neg	Hongguanggenin	LMST01080073	Lipids and lipid-like molecules	Sterol Lipids	Sterols			51.1	64.2	M-H	C28H48O5	0.527537	40480.6	40876.5	41548	43075.2	38830.5	35869.3	42075.2	37905.5	48535.9	35018.7	52689	17515.8	42442.5	22659.2	31230.1	52605	47050	42773.8	50623.7	27313.3	77825.1	56846.4	39703.6	39899.2	31652	64261	26432.1	32913.3	31889	36210.2	42803.2	29531.2	47447.9	30858
10.43_317.2108m/z	317.211	10.4268	pos	15(S)-HpEPE	36348	Unclassified	Unclassified	Unclassified			51.1	64	M+H-H2O	C20H30O4	-0.936096	31740.1	30913.6	33931.6	33613	33614.5	31917.6	49214.8	60815.2	28994.4	39875.4	32793.2	55477.8	31962.8	34274.9	21719.9	27220.4	26587.9	33266.5	30140	32945.2	14609.1	22808.9	24155.1	18733.1	24979.4	38576	30374.6	26010.4	31528.8	20428.8	27163.4	22428.8	17486.5	24495.1
2.44_158.0811m/z	158.081	2.43855	pos	2-Hydroxyethylclavam	71635	Unclassified	Unclassified	Unclassified			51.1	58.6	M+H	C7H11NO3	-0.282924	38705.1	40317.9	40785.3	39919.9	40216.9	41933.5	64144.7	58094.4	61661.7	70776.5	67375.5	73688	59962.1	67181.7	75034.6	47151.7	50381	50441.3	43739.5	46111.7	40442.3	41226.5	43076.6	47021.5	56453.8	43502.1	56906.6	50733	45106.6	44279.2	39648.1	44734.2	43143.5	39114.8
2.80_189.1233m/z	189.123	2.80333	pos	Glycylleucine	HMDB0000759	Organic acids and derivatives	Carboxylic acids and derivatives	Amino acids, peptides, and analogues	***	C02155	51.1	65.9	M+H	C8H16N2O3	-0.576572	99000.2	100265	100239	100014	98382.9	97722.4	89499	94687.9	89531	75718.9	108353	94817.7	102547	154340	80255.2	90598	70169.1	72882.6	98061.4	88567.8	303938	86234.6	125066	76632.8	104216	116984	65393.4	82540.6	74067.3	113860	54646.8	119238	200260	90885.6
4.84_262.1186m/z	262.119	4.84315	pos	Imazapyr	72626	Unclassified	Unclassified	Unclassified			51.1	59.2	M+H	C13H15N3O3	0.0475304	61779.9	62749.7	59742.7	61023.7	59383.6	59721.6	77217.6	77408.2	65217.3	85613.2	67839.3	76826.5	74265.5	76249.5	97605.8	65017.3	63138.4	56801.7	66087.6	60387.1	55345.9	61342.2	58716.6	68264.6	62975.2	56602	65130	68472.4	71183.4	66171.9	57064.9	65705.2	41561.1	68985
4.97_275.1390m/z	275.139	4.96652	pos	Carboxyprimaquine	2082	Unclassified	Unclassified	Unclassified			51.1	61.5	M+H	C15H18N2O3	-0.196696	255187	251399	255943	254204	248065	242712	274568	318908	233081	281495	259079	295863	240394	285825	302988	296742	258320	259226	275735	244169	333033	259773	249772	274371	281262	255465	267293	285621	308713	299831	299234	276709	224016	280296
5.06_342.1100n	341.103	5.05765	neg	MUNDOSERONE	43614	Unclassified	Unclassified	Unclassified			51.1	60.9	M-H, 2M-H	C19H18O6	-1.11698	91061.9	90402.4	84142.8	91420.9	90920.1	86051.8	15345.3	68334	37693.5	25062	360409	478620	18996.9	100276	15913.1	25983.7	58540.9	2006.04	114647	51237.6	25549.1	51513.7	21899.1	32201.8	44036.6	19605.8	98427	15897.9	148196	35784.9	43318.7	49625	191530	39071.5
5.39_261.1341m/z	261.134	5.38848	neg	Undecanedioic acid	HMDB0000888	Lipids and lipid-like molecules	Fatty Acyls	Fatty acids and conjugates	*		51.1	58.6	M+FA-H	C11H20O4	-1.02871	243996	251508	242456	241205	248305	241429	83743.5	59899.7	85151	69880.8	80813.5	106485	54358.3	75189.5	65527.6	253438	215674	208146	179405	179574	46787.6	68126.3	123511	180972	167818	420187	570406	715109	601243	233410	744748	423998	441925	436598
5.60_330.2637m/z	330.264	5.60035	pos	gamma- 12,13-DiHODE	LMFA02000050	Lipids and lipid-like molecules	Fatty Acyls	Octadecanoids			51.1	60.6	M+NH4	C18H32O4	-0.65498	83815.6	83715.8	87172.2	87299.1	81809.2	82446.5	17367.4	16610.6	12076.1	11945.9	8291.74	10358.1	11652.4	10385.1	15274.3	111687	96037.3	90994.4	94658.1	56677.5	151647	84419.4	79236.2	97743.6	85235.7	123546	143934	178459	196333	110358	168362	123044	105347	143415
6.03_359.1966m/z	359.197	6.02563	pos	Naltrexone	HMDB0014842	Benzenoids	Phenanthrenes and derivatives	Unclassified		C07253	51.1	57.2	M+NH4	C20H23NO4	0.0901423	77075.6	74150.6	73735.5	73709.6	72652.9	74583	43740.2	31605.8	32274.7	31750.9	34702.6	38803.4	28073.3	34928.2	44413.4	74691	67318.5	63719	61633.4	61681.7	75159.4	49600.8	50907.1	57245.9	61855.8	105317	126684	193541	146196	77655	162079	102391	89377.6	103006
6.56_281.1393m/z	281.139	6.55673	neg	Dihydrophaseic acid	HMDB0038660	Lipids and lipid-like molecules	Prenol lipids	Sesquiterpenoids	*	C15971	51.1	64	M-H	C15H22O5	-0.477351	18966.9	18169.8	19488.5	19092	19133.2	18547.9	19064.9	16736.4	18089.6	21155.4	18696	17916.8	17286.8	18676.3	18793.9	18415.6	14836.4	17707.6	19437.6	18673.8	11997.6	19037.7	17116.5	19323.3	18538.7	23737.7	21814.6	21094.1	19114	15231.5	16320.5	17453.2	13887.6	18203.6
6.64_202.1205n	203.128	6.63947	pos	Sebacic acid	4240	Lipids and lipid-like molecules	Fatty Acyls	Fatty acids and conjugates		C08277	51.1	60	M+H-H2O, M+H	C10H18O4	-0.0699839	48526.3	44068.9	47592.3	52216.8	45049.2	49785.4	43824.5	32631.3	42980.2	34960.3	40321.7	37646.6	21149.4	29822.2	36970.4	52191	41277.4	48787	39198.2	54232.3	23858	47320.5	46016.8	41645.3	44351.3	88621.7	61149.2	81285.5	106856	42977.4	51130.7	61973.5	84187.5	45527.7
6.69_423.2742m/z	423.274	6.68932	pos	3α,7β,12α-Trihydroxy-6-oxo-5α-cholan-24-oic Acid	42845	Unclassified	Unclassified	Unclassified			51.1	63.3	M+H	C24H38O6	0.152637	40981	42094.1	41697.8	44562.1	42819.3	38555.3	97942.7	36482.8	49705.8	31376.5	53801.3	17791.1	31003.5	47119.3	33565.7	30535.9	32076.8	47301.6	31398.4	32876.9	22892.4	38392	32499.3	46507	113342	20786.7	19932.4	24577.1	25490.5	38092.8	33449.2	21251	24948.5	35888.6
7.17_259.2014m/z	259.201	7.16743	pos	Dioscoretine	HMDB0038588	Lipids and lipid-like molecules	Fatty Acyls	Fatty acids and conjugates	*		51.1	60.8	M+NH4	C13H23NO3	-0.706086	1897.44	1858.78	1595.03	1604.33	1603.49	1698.17	403.253	13545.9	317.341	1229.42	224.05	760.294	294.511	568.396	30611.5	1618.75	168.629	197.315	8.09205e-06	567.826	12410.3	239.651	667.361	325.735	5177.42	120.103	649.346	346.771	294.411	104.099	88.3619	132.12	810.956	171.707
7.32_274.1931n	292.227	7.31503	pos	6-[1]-ladderane hexanoic acid	LMFA01140085	Lipids and lipid-like molecules	Fatty Acyls	Fatty Acids and Conjugates			51.1	62.7	M+NH4, M+K	C18H26O2	-0.75307	28428.5	28873.4	29557	29619	28414.4	27842.2	5262.75	5715.15	4853.21	6023.05	4787.52	5657.01	5284.04	6703.22	6738.38	25133.8	17066.6	14195	16790.1	17557.3	16434.7	13017.8	12446.6	15889.7	8557.33	79464.6	61288.9	84011.6	73364.5	38291.5	71117.1	58424.6	57324.3	61598.1
7.32_497.3584m/z	497.358	7.31503	pos	Camelliagenin A	HMDB0034528	Lipids and lipid-like molecules	Prenol lipids	Triterpenoids	*		51.1	62.9	M+Na	C30H50O4	-3.61654	214035	208526	210811	205051	212907	209599	19353.3	6997.11	6237.89	1826.85	274.218	3672.61	986.147	3085.38	5554.11	86731.4	71662.1	79683.6	24702.7	108642	136700	30759.7	81684.8	46496.9	53049.6	319766	339880	532487	709668	522724	719562	627447	374962	564647
7.38_407.2792m/z	407.279	7.38087	pos	3α,7α,12α-Trihydroxy-5α-chol-22-en-24-oic acid	42887	Unclassified	Unclassified	Unclassified			51.1	61.7	M+H	C24H38O5	-0.0172205	312450	318040	318394	315147	313534	315976	393399	313984	275019	327175	273295	200738	292289	320133	362873	300520	327729	475246	328950	312404	363935	429025	310916	500562	470520	153340	219104	223573	216660	423939	277615	174412	159547	302032
7.52_451.2700m/z	451.27	7.51732	neg	3,7-Dihydroxy-12-oxocholanoic acid	HMDB0000400	Lipids and lipid-like molecules	Steroids and steroid derivatives	Bile acids, alcohols and derivatives	*		51.1	61.2	M+FA-H	C24H38O5	-0.356834	309244	310671	314797	303860	299423	296014	450871	335258	298004	311258	298656	177223	278108	418198	299196	286397	264416	322195	291467	313154	290705	353643	310649	443941	433389	203239	213519	218299	201298	378665	278572	262666	256059	250936
7.76_315.2317m/z	315.232	7.76147	pos	16-a-Hydroxypregnenolone	HMDB0000315	Lipids and lipid-like molecules	Steroids and steroid derivatives	Pregnane steroids	*	C06390	51.1	62.2	M+H-H2O	C21H32O3	-0.589873	46064.7	45204.2	47450.5	47175.9	46943.7	47292.5	43181.9	64669.9	63168.7	47331.8	74627.3	123472	32823.1	23102.9	55667.3	45209	61063.7	40970.6	45443.6	21925.6	89951.6	28222.8	74718.4	31471.1	47021.2	50505.2	22413.2	35292.6	35156.3	44472	48932.8	77790	28649.2	31392.3
8.40_378.2040n	361.201	8.39725	pos	11-Dihydro-12-norneoquassin	HMDB0036889	Lipids and lipid-like molecules	Prenol lipids	Polyprenols	*		51.1	61.7	M+H-H2O, M+H	C21H30O6	-0.719834	13129.8	13130.1	13381.7	13332.6	12349.6	13101.2	11728	8527.53	9036.03	12802.3	12766.9	11165	12112.4	17817.4	13006.3	12503.9	9751.37	10483.7	11894.9	10060.1	3759.32	9449.08	9366.4	11547.1	10277.8	13449.7	14414.7	11246.1	15629.4	14746.2	14032.5	10690.1	10172.7	10976.2
8.49_346.2505n	347.258	8.49248	pos	6-((Z)-pentadec-10-en-1-yl)salicylic acid	LMPK15040008	Lipids and lipid-like molecules	Polyketides	Phenolic lipids			51.1	60.4	M+H-H2O, M+H	C22H34O3	-0.753873	351044	340112	352287	348025	347079	342373	435804	261524	608755	423641	329162	623732	750069	601640	476215	294892	356383	452513	372421	202099	452329	395097	333945	246959	227326	159210	161873	135925	235474	374557	324586	288175	291714	222774
9.13_433.2593m/z	433.259	9.12935	neg	3,12-Dioxo-5beta-cholan-24-oic Acid	LMST04010138	Unclassified	Unclassified	Unclassified			51.1	63.7	M+FA-H	C24H36O4	-0.709898	41952.6	43407.8	42413.6	43325.5	40936.1	42861.5	36793.6	22925.8	38403.9	47867.3	54674.5	36996.2	42707.7	52332.9	50964.4	41728.1	36953.8	76893.3	41121.2	19460.3	59008.3	64179.3	32318.8	65311.6	70084	24691.8	43765.7	18429.6	23500.3	52752.5	58971.5	23441.7	49157.3	20334.5
9.47_473.3257m/z	473.326	9.47315	pos	3alpha,12alpha,22-Trihydroxy-5beta-cholestan-26-oic acid	LMST04030061	Unclassified	Unclassified	Unclassified			51.1	71.2	M+Na	C27H46O5	4.35923	149709	145538	146335	146590	150919	148527	172814	162032	150233	188602	153731	121210	184365	194076	175132	155519	100693	201158	143260	107113	171640	159990	148176	157375	256433	103003	119067	129037	111678	129035	106765	101217	118171	118008
1.25_233.1493m/z	233.149	1.25007	pos	Isoleucyl-Threonine	85822	Organic acids and derivatives	Carboxylic acids and derivatives	Amino acids, peptides, and analogues			51	60.6	M+H	C10H20N2O4	-1.32513	60384.4	62925.3	58221.5	60952.4	63825.6	64982.4	34597.5	38559.7	103374	58557.2	93039.5	33642.9	66564.5	41839.1	63915.6	47471.6	53380.8	106631	83621.5	83732.5	124202	51377.5	33422.5	50320.6	37088.7	136728	50671.9	56234.6	70988.8	77279.7	69714.1	90493.9	161546	57222.8
2.10_164.0706m/z	164.071	2.10197	neg	L-Phenylalanine	HMDB0000159	Organic acids and derivatives	Carboxylic acids and derivatives	Amino acids, peptides, and analogues	***	C00079	51	65.5	M-H	C9H11NO2	-6.96612	15767.3	18077	18839.2	16567.5	16372.3	16347.5	14448.4	45910.2	20641.3	12855.1	21885.2	21636.3	28435.5	18691.8	24448.9	11177	11466.4	8691.86	7262.48	6200.4	54412.9	13353.9	20299.4	7744.28	17353.7	11537.8	5742.33	10290	12407.3	17573	12643	18789.3	24971	7919.13
4.14_267.1336m/z	267.134	4.13942	pos	Threoninyl-Phenylalanine	85961	Organic acids and derivatives	Carboxylic acids and derivatives	Amino acids, peptides, and analogues			51	62.5	M+H	C13H18N2O4	-1.09571	106234	104517	106586	102799	105797	104574	93793.3	112212	120420	105808	175541	153382	152907	186206	137240	84169.3	99021.2	93193.6	99723.8	108785	119266	77644.6	81663.5	84384.5	89505.1	89820.7	127871	105301	116544	119374	85755.7	140752	181837	93442.6
[truncated: 13,517 more rows]
[truncated: 1 more columns]
