# Supplementary material for: Portulaca oleracea polysaccharides reduce serum lipid levels in aging rats by modulating intestinal microbiota and metabolites
Source: Front Nutr. 2022 Aug 2;9:965653. doi: 10.3389/fnut.2022.965653 (PMC9378863; doi:10.3389/fnut.2022.965653)
Supplement: Supplementary file 2 [file Table_2.XLSX]

## Sheet: Group-POP_Group-Con
Metabolites	log2(FC)	KEGG	RED/BLUE	ID Annotation	Annotation	ID	m/z	Retention time (min)	Ion mode	Compound ID	Super Class	Class	Sub Class	level	kegg	Score	Fragmentation Score	Adducts	Formula	Mass Error (ppm)	VIP	P-value	adj.P-value	FC	average(Group-POP)	average(Group-Con)	POP1	POP2	POP3	POP4	POP5	POP6	POP7	POP8	POP9	POP10	Con1	Con2	Con3	Con4	Con5	Con6	Con7	Con8	Con9
Traumatic Acid	2.28603	C16308	red	rno00592	alpha-Linolenic acid metabolism	7.37_228.1360n	229.143	7.36517	pos	5882	Lipids and lipid-like molecules	Fatty Acyls	Fatty acids and conjugates	**	C16308	55.9	82.7	M+H, M+Na, M+NH4	C12H20O4	-0.767696	5.20475	0.00364353	0.0128791	4.87711	549706	112711	1.10892e+06	680354	643932	492452	153547	1.20813e+06	401946	565260	150823	91691.7	71507.2	78485	85556.2	98511.3	168801	239638	54379.1	158282	59242
Alpha-Linolenic acid	-1.25106	C06427	blue	rno00592|rno01040	alpha-Linolenic acid metabolism|Biosynthesis of unsaturated fatty acids	11.36_296.2581m/z	296.258	11.3595	pos	HMDB0001388	Lipids and lipid-like molecules	Fatty Acyls	Lineolic acids and derivatives	***	C06427	38.6	0	M+NH4	C18H30O2	-1.14858	1.20642	2.65759e-05	0.000243878	0.42014	14260.8	33942.9	14373.2	13858.9	11604.9	19861.6	11988.4	7016.87	13178.2	17127.7	17762.4	15835.4	28487.6	24695.4	23130.1	39339.9	36952	22305.7	48939.1	33140.5	48495.7
5-Ketoeicosatetraenoic acid	-0.962401	C14732	blue	rno00590	Arachidonic acid metabolism	11.39_336.2528m/z	336.253	11.3881	pos	43392	Lipids and lipid-like molecules	Fatty Acyls	Fatty acids and conjugates	**	C14732	38.1	0	M+NH4	C20H30O3	-1.57385	1.25562	4.1063e-05	0.000344014	0.513202	22903.6	44628.9	30483.9	23053.4	22885.4	27405.7	16772.7	10514.8	23994	27273.2	31663.6	14989.6	49096.5	29895.2	37640.1	50002.6	44935.8	28843.9	50312.4	53447.4	57486.1
8,9-DiHETrE	-1.00668	C14773	blue	rno00590	Arachidonic acid metabolism	10.87_383.2430m/z	383.243	10.8743	neg	HMDB0002311	Lipids and lipid-like molecules	Fatty Acyls	Eicosanoids	**	C14773	37.2	0	M+FA-H	C20H34O4	-2.58838	1.18631	1.0015e-08	8.65906e-07	0.49769	16621.8	33397.9	16753.1	20279.9	15324.2	20645.5	14462.3	12641.2	15684.6	16508	16776.7	17142.3	30988.7	30717.4	36203.6	34899.3	34266.5	35279.5	25202.6	31681	41342.3
8,9-Epoxyeicosatrienoic acid	-0.551551	C14769	blue	rno00590	Arachidonic acid metabolism	7.47_321.2422m/z	321.242	7.47113	pos	HMDB0002232	Lipids and lipid-like molecules	Fatty Acyls	Fatty acids and conjugates	***	C14769	38.1	0	M+H	C20H32O3	-0.775653	1.23692	0.00019021	0.00116867	0.682286	46881.3	68712.1	46632.8	38998.9	45739.6	50769.3	46956	44517.7	42255.5	39701.6	43423.9	69818	90811.2	77773.5	63875	68944.3	77461.5	64173.8	56601.4	60513.4	58255.2
Prostaglandin D2	-1.1348	C00696	blue	rno00590|rno05310|rno04080|rno05143|rno04664	Arachidonic acid metabolism|Asthma|Neuroactive ligand-receptor interaction|African trypanosomiasis|Fc epsilon RI signaling pathway	10.71_333.2071m/z	333.207	10.7079	neg	HMDB0001403	Lipids and lipid-like molecules	Fatty Acyls	Eicosanoids	**	C00696	48.1	45.7	M-H2O-H	C20H32O5	-0.147525	1.24741	2.12685e-06	3.48063e-05	0.455397	16711.9	36697.5	21286.1	16708.7	12214.2	18883	16613	7704.74	16149.2	13049.8	16467.1	28043.5	32502.2	33467.4	34097.6	53670.1	35774.5	31114.6	39692	37887.1	32071.8
12-Keto-tetrahydro-leukotriene B4	-0.593495	C02165	blue	rno00590|rno03320|rno04080	Arachidonic acid metabolism|PPAR signaling pathway|Neuroactive ligand-receptor interaction	7.67_321.2421m/z	321.242	7.67238	pos	HMDB0002995	Lipids and lipid-like molecules	Fatty Acyls	Eicosanoids	**	C02165	38	0	M+H-H2O	C20H34O4	-0.91202	1.00675	0.00364488	0.0128824	0.662736	35395.5	53408.2	39285.9	28159.7	30370.5	34897	31355.2	33617.5	26025.1	35532.2	24694	70017.8	67342.3	52961.4	67570.7	48198.8	57932.7	53140.1	38814	52819.7	41894
(+/-)14,15-DiHETrE	-0.767499	C14775	blue	rno00590|rno04726	Arachidonic acid metabolism|Serotonergic synapse	7.58_339.2528m/z	339.253	7.58478	pos	LMFA03050010	Lipids and lipid-like molecules	Fatty Acyls	Eicosanoids	**	C14775	38.2	0	M+H	C20H34O4	-0.677314	1.91386	1.75169e-05	0.000175915	0.587435	68243	116171	89207.7	60353.9	70787.1	74084.2	67784.8	56355.7	66221.8	61650.7	63654.4	72329.9	159237	115136	106715	121547	141864	98472.2	78925.5	102482	121161
Leukotriene A4	-2.64508	C00909	blue	rno00590|rno04726	Arachidonic acid metabolism|Serotonergic synapse	7.67_336.2529m/z	336.253	7.67238	pos	HMDB0001337	Lipids and lipid-like molecules	Fatty Acyls	Fatty acids and conjugates	**	C00909	39.1	0	M+NH4	C20H30O3	-1.31109	1.57237	4.9134e-12	8.46727e-09	0.159864	5382.38	33668.5	4253.25	2740.85	3725.71	6197.92	8193.06	4330.37	5374.88	4547.51	7946.97	6513.24	26032.6	38589.9	29645.9	32610	42425.2	29589.4	35341	35173.1	33609.2
Pimelic acid	0.969001	C02656	red	rno00780	Biotin metabolism	4.33_319.1395m/z	319.14	4.33498	neg	LMFA01170051	Lipids and lipid-like molecules	Fatty Acyls	Fatty acids and conjugates	**	C02656	39.4	0	2M-H	C7H12O4	-0.982183	1.89094	1.4737e-08	1.09458e-06	1.95748	86485.5	44182	77898.7	95378.3	104935	82717.4	75223.1	93252	78893.4	71092.7	101060	84404.5	46554.4	53323.7	47278.8	39572.5	39343.7	44591.2	40170.4	37110.5	49692.5
PC(22:4(7Z,10Z,13Z,16Z)/0:0)	3.3339	C04230	red	rno05231|rno00564	Choline metabolism in cancer|Glycerophospholipid metabolism	10.25_572.3730m/z	572.373	10.2509	pos	LMGP01050124	Lipids and lipid-like molecules	Glycerophospholipids	Glycerophosphocholines	**	C04230	36.4	0	M+H	C30H54NO7P	3.44964	1.17372	3.47018e-05	0.000301843	10.0833	21019.9	2084.62	28987.7	28422.9	36789.5	29861.4	12935.6	21993.1	11269.9	18934.6	16665.9	4338.24	4386.03	716.865	4012.85	2587.41	4096.82	8.09205e-06	8.09205e-06	492.544	2469.02
2-Oxo-4-methylthiobutanoic acid	-0.617696	C01180	blue	rno00270	Cysteine and methionine metabolism	0.71_148.0191n	166.053	0.709683	pos	HMDB0001553	Lipids and lipid-like molecules	Fatty Acyls	Fatty acids and conjugates	**	C01180	40.1	5.65	M+H, M+NH4	C5H8O3S	-2.05934	2.57593	0.000193264	0.00118364	0.651711	174121	267176	213238	126672	156141	185770	244026	127861	166256	227481	140081	153685	255412	255001	258233	200701	359399	261070	234919	291183	288663
11-HpODE	2.33619	C07338	red	rno00591	Linoleic acid metabolism	11.24_623.4528m/z	623.453	11.2439	neg	HMDB0062281	Lipids and lipid-like molecules	Fatty Acyls	Lineolic acids and derivatives	**	C07338	38.9	0	2M-H	C18H32O4	-0.00561474	1.73276	0.00189556	0.00749887	5.04966	64115.6	12697	88580.9	34343.4	81914.1	150099	23183.2	26734	21410.4	72382.7	89944.3	52563.7	29351.5	18399.2	6403.4	9239.32	3055.22	8.09205e-06	21364.6	4537.39	21922.4
13S-HpODE	2.07556	C04717	red	rno00591	Linoleic acid metabolism	6.66_330.2636m/z	330.264	6.65585	pos	LMFA02000034	Lipids and lipid-like molecules	Fatty Acyls	Octadecanoids	**	C04717	38.5	0	M+NH4	C18H32O4	-0.898585	2.22589	5.46024e-08	2.58654e-06	4.21509	78879.5	18713.6	66907.4	50718.6	64000.7	119849	70076.3	91012.1	80590.2	80634.4	93506.6	71499.7	21451.2	28224.2	17076.3	16006.7	14275.5	19184.2	16854.8	17138.6	18210.9
8-HpODE	4.4241	C14831	red	rno00591	Linoleic acid metabolism	11.91_623.4527m/z	623.453	11.9052	neg	LMFA02000103	Lipids and lipid-like molecules	Fatty Acyls	Lineolic acids and derivatives	**	C14831	39.4	0	2M-H	C18H32O4	-0.184206	1.00639	0.0029162	0.0106948	21.4678	18466.1	860.178	25044.6	6394.3	30823.7	44963.8	999.768	4569.58	2003.98	31355.3	25762.5	12743.8	1379.22	1686.37	1713.9	8.09205e-06	8.09205e-06	8.09205e-06	1744.52	8.09205e-06	1217.59
8R-HpODE	-1.43805	C14831	blue	rno00591	Linoleic acid metabolism	10.74_357.2282m/z	357.228	10.7409	neg	35388	Lipids and lipid-like molecules	Fatty Acyls	Octadecanoids	**	C14831	38.5	0	M+FA-H	C18H32O4	-0.139468	1.22539	1.20665e-09	2.09261e-07	0.369065	10342.1	28022.5	12546.7	9102.43	10601	10756.7	11200.7	5527.92	10530.7	9869.31	13443.7	9842.06	29868.3	23317.4	31723.8	32640.3	26292.9	25525.8	20879.7	30800.5	31153.6
9S-HpODE	1.27199	C14827	red	rno00591	Linoleic acid metabolism	6.29_330.2636m/z	330.264	6.29023	pos	LMFA02000012	Lipids and lipid-like molecules	Fatty Acyls	Octadecanoids	**	C14827	38.7	0	M+NH4	C18H32O4	-0.973114	2.2208	6.69143e-08	2.98113e-06	2.41495	101172	41894.1	78925.9	82021.5	100849	121778	107036	132864	117001	82066.8	101744	87435.7	35996.7	55434.5	36392.8	42266.7	36536.4	47003.6	43098.4	43679.3	36638.6
9S,12S,13S-trihydroxy-10E-octadecenoic acid	1.12738	C14833	red	rno00591	Linoleic acid metabolism	6.62_331.2476m/z	331.248	6.62337	pos	36021	Lipids and lipid-like molecules	Fatty Acyls	Fatty acids and conjugates	**	C14833	38.9	0	M+H	C18H34O5	-1.01436	1.51163	0.000346032	0.00188063	2.18462	64036.9	29312.6	78678.7	68154.6	84879.8	104449	51901.1	70084.3	35701.8	49691.2	51696.8	45131.7	42858.9	31771	33932.6	32839.1	24272	19429.3	16741.5	17269	44700.3
Dolichyl diphosphate	2.22814	C00621	red	rno00510	N-Glycan biosynthesis	4.37_325.0959m/z	325.096	4.36813	neg	HMDB0001513	Lipids and lipid-like molecules	Prenol lipids	Polyprenols	**	C00621	38.8	7.02	M-H2O-H	C12H26O7P2	-4.86088	1.48426	3.65004e-06	5.2577e-05	4.6853	35042.2	7479.18	36112.3	36706.9	38383.1	46221	24404.7	60320.2	25981.4	23661	38044.7	20586.1	10013.8	9648.58	5077.72	8800.95	4124.7	6045.23	9082.85	6347.65	8171.08
Maleic acid homopolymer	2.70316	C00922	red	rno00760	Nicotinate and nicotinamide metabolism	1.26_287.0773m/z	287.077	1.25512	neg	HMDB0036232	Lipids and lipid-like molecules	Fatty Acyls	Fatty acids and conjugates	**	C00922	39.4	0	2M-H	C6H8O4	0.217055	1.25787	1.94597e-11	1.65926e-08	6.51228	21368.5	3281.26	17427	21471	24556.6	20665	22645.3	23778.1	20982.6	14662.8	26058.1	21438.2	3139.84	4008.12	2062.05	4123.84	1585.3	2242.39	4296.85	3398.14	4674.81
Deoxycholic acid 3-glucuronide	-0.366375	C03033	blue	rno00040	Pentose and glucuronate interconversions	6.97_549.3069m/z	549.307	6.97498	neg	HMDB0002596	Lipids and lipid-like molecules	Steroids and steroid derivatives	Steroidal glycosides	**	C03033	53.8	79	M-H2O-H	C30H48O10	0.00660715	1.46142	0.0316964	0.0760832	0.775729	169850	218955	132771	150202	211680	181710	197321	146636	162706	168101	231607	115765	224274	223559	189396	274048	139525	148372	224977	308767	237678
3 alpha,7 alpha,26-Trihydroxy-5beta-cholestane	-1.1615	C05444	blue	rno00120	Primary bile acid biosynthesis	13.98_420.3600n	421.367	13.9847	pos	HMDB0012455	Lipids and lipid-like molecules	Steroids and steroid derivatives	Bile acids, alcohols and derivatives	**	C05444	40	7.4	M+H-H2O, M+H	C27H48O3	-0.920324	1.55894	0.0263439	0.0654362	0.447048	42846.7	95843.6	21033.7	14370.6	33307.6	38806.8	23323.9	21852.9	13193.2	69811.5	81846.4	110921	100873	147750	119203	63645.2	45848.1	6288.42	152664	43869.7	182452
5beta-Cholestane-3alpha,7alpha,12alpha-triol	-1.26646	C05454	blue	rno00120	Primary bile acid biosynthesis	13.97_420.3602n	465.358	13.973	neg	LMST04030035	Lipids and lipid-like molecules	Steroids and steroid derivatives	Cholestane steroids	**	C05454	40.3	8.96	M-H, M+FA-H	C27H48O3	-0.396396	1.09838	0.0247188	0.0621178	0.415679	18374.8	44204.2	12157.3	5441.39	10670.7	19485.7	7001.13	6706.97	4257.37	27564.3	34853.7	55609.2	49723.8	87815.9	57040.6	32888.9	22534.7	1779.77	70526.2	14231.8	61296.3
7 alpha,26-Dihydroxy-4-cholesten-3-one	-0.850351	C17336	blue	rno00120	Primary bile acid biosynthesis	8.38_439.3190m/z	439.319	8.38032	pos	HMDB0012459	Lipids and lipid-like molecules	Steroids and steroid derivatives	Bile acids, alcohols and derivatives	**	C17336	50.8	67.8	M+Na	C27H44O3	1.75431	1.62821	0.00971677	0.0289438	0.55465	62004.8	111791	43325.2	45221.5	44970.7	51665.5	96158.7	84830	45561.5	72427.4	75374.2	60513	158264	53259.8	80795.2	105107	64279.7	76593.6	194545	104261	169012
7alpha-Hydroxy-3-oxo-4-cholestenoate	-0.52952	C17337	blue	rno00120	Primary bile acid biosynthesis	9.40_475.3064m/z	475.306	9.39902	neg	HMDB0012458	Lipids and lipid-like molecules	Steroids and steroid derivatives	Bile acids, alcohols and derivatives	**	C17337	51.3	65.2	M+FA-H	C27H42O4	-0.347271	2.36398	0.004297	0.0147227	0.692785	213458	308115	177649	191937	165778	177118	355932	204492	228458	212889	199831	220493	339092	389206	257017	366856	315572	166011	311328	370740	257215
Taurochenodeoxycholic acid	0.603822	C05465	red	rno00120	Primary bile acid biosynthesis	8.01_517.3281m/z	517.328	8.00805	pos	LMST05040005	Lipids and lipid-like molecules	Steroids and steroid derivatives	Bile acids, alcohols and derivatives	**	C05465	47.9	54.8	M+NH4	C26H45NO6S	-4.89211	2.06338	0.00138771	0.00578684	1.51974	200099	131667	210178	148702	174377	198522	219480	216598	169783	131536	249909	281905	112257	201054	96148.3	129743	114997	117909	132312	139569	141014
Sphinganine 1-phosphate	-1.34667	C01120	blue	rno00600	Sphingolipid metabolism	7.09_420.2280m/z	420.228	7.0863	pos	HMDB0001383	Lipids and lipid-like molecules	Sphingolipids	Phosphosphingolipids	**	C01120	38.4	0	M+K	C18H40NO5P	1.08403	1.27538	6.3982e-05	0.000488676	0.393198	14738.9	37484.6	12808.1	15807	10637.4	22839.9	17906.5	19382.8	10567.4	22435.9	11638.5	3365.03	28078.6	24279.5	30221.7	28156	56977.9	47321.6	53028.7	38819.8	30477.3
Sphingosine-1-phosphocholine	-0.950285	C03640	blue	rno00600	Sphingolipid metabolism	7.10_503.2991m/z	503.299	7.10325	pos	LMSP01060001	Lipids and lipid-like molecules	Sphingolipids	Sphingoid bases	**	C03640	37	0	M+K	C23H49N2O5P	-4.19015	1.21796	0.000185004	0.00114217	0.51753	22917.6	44282.6	14038	23709.5	19037.1	21880	39606.5	20311.6	19396.1	25090.2	30735.7	15371.2	51942.6	42839.1	34674.1	61825.9	31576.4	30567.4	37885.7	60198.3	47034
4a-Methylzymosterol-4-carboxylic acid	-0.600471	C15808	blue	rno00100	Steroid biosynthesis	11.43_442.3443n	443.352	11.4302	pos	HMDB0006927	Lipids and lipid-like molecules	Prenol lipids	Triterpenoids	**	C15808	50.2	55.8	M+H-H2O, M+H	C29H46O3	-0.811418	5.9997	0.0368112	0.0858173	0.659539	1.65655e+06	2.51168e+06	1.54607e+06	904459	1.39101e+06	1.44926e+06	909187	1.49804e+06	1.03755e+06	2.39842e+06	2.62804e+06	2.80346e+06	2.48149e+06	3.47357e+06	2.68222e+06	2.31721e+06	1.90888e+06	922279	3.97217e+06	1.72684e+06	3.12045e+06
Obtusifoliol	-0.864751	C01943	blue	rno00100	Steroid biosynthesis	10.98_442.3807n	443.388	10.9756	pos	HMDB0001242	Lipids and lipid-like molecules	Steroids and steroid derivatives	Ergostane steroids	**	C01943	38.3	0	M+H-H2O, M+H	C30H50O2	-0.814907	1.24931	0.00143752	0.00595415	0.549141	31703.2	57732.3	38266.3	22440	29782.5	26507.3	21287.9	21474	21951.4	49664.8	41557.5	44099.9	64249.4	53919.9	74407.6	63786.3	37116.5	26383.8	87018.4	49269.6	63439.1
17alpha,21-Dihydroxypregnenolone	-0.307932	C05487	blue	rno00140	Steroid hormone biosynthesis	7.44_393.2282m/z	393.228	7.43708	neg	HMDB0006762	Lipids and lipid-like molecules	Steroids and steroid derivatives	Hydroxysteroids	**	C05487	38.2	0	M+FA-H	C21H32O4	-0.0665949	1.49015	0.000823387	0.00378477	0.807799	142954	176968	139840	136295	172672	179603	139552	129679	131622	131625	139201	129455	196010	182332	159440	172140	164876	173020	154032	177353	213506
21-Hydroxy-5b-pregnane-3,11,20-trione	-1.07656	C05477	blue	rno00140	Steroid hormone biosynthesis	11.05_346.2140n	347.221	11.0522	pos	HMDB0006756	Lipids and lipid-like molecules	Steroids and steroid derivatives	Hydroxysteroids	**	C05477	48.2	63.2	M+H-H2O, M+H	C21H30O4	-1.09147	4.32089	7.63716e-07	1.63148e-05	0.474158	207010	436585	192920	166018	250593	217506	299121	130036	203225	149610	192950	268123	432205	368785	355622	559972	561729	375795	459466	391524	424166
5alpha-dihydrodeoxycorticosterone	-0.732905	C18040	blue	rno00140	Steroid hormone biosynthesis	10.04_332.2353n	333.242	10.0401	pos	LMST02030134	Lipids and lipid-like molecules	Steroids and steroid derivatives	Hydroxysteroids	**	C18040	46	35	M+H-H2O, M+H	C21H32O3	0.58152	2.55304	4.8838e-05	0.000395325	0.601691	138860	230782	153929	120970	137945	147283	158388	129631	157257	103703	120421	159069	171246	203730	179228	242540	282460	292791	246186	285024	173837
alpha-Cortol	-1.07956	C05482	blue	rno00140	Steroid hormone biosynthesis	10.95_368.2557n	391.245	10.9457	pos	LMST02030228	Lipids and lipid-like molecules	Steroids and steroid derivatives	Hydroxysteroids	**	C05482	40.2	6.41	M+NH4, M+Na	C21H36O5	-1.42715	3.06604	0.000125441	0.000839262	0.473173	122298	258463	141976	218833	108444	97518.4	69213.5	53184.2	171374	185301	128817	48313.7	271954	204680	321967	224822	235221	346574	227229	329027	164687
Estradiol-17beta 3-sulfate	-1.42317	C08357	blue	rno00140	Steroid hormone biosynthesis	11.39_353.1414m/z	353.141	11.3881	pos	HMDB0004448	Lipids and lipid-like molecules	Steroids and steroid derivatives	Sulfated steroids	**	C08357	38.1	0	M+H	C18H24O5S	-0.903048	1.20022	5.9417e-06	7.61212e-05	0.372892	11215.1	30076	7253.16	15242.2	11559.5	15304.6	10066.1	4882.71	13434.8	9449.19	17873.7	7084.92	26761	17947.2	21178.1	36248.2	31733.8	23723.6	34596.2	36013.4	42482.2
18-Hydroxycorticosterone	-1.13316	C01124	blue	rno00140|rno04925	Steroid hormone biosynthesis|Aldosterone synthesis and secretion	10.01_363.2163m/z	363.216	10.011	pos	41867	Lipids and lipid-like molecules	Steroids and steroid derivatives	Hydroxysteroids	**	C01124	52.3	69.5	M+H	C21H30O5	-0.845379	2.23709	1.51327e-05	0.000156191	0.455917	55574.7	121897	81772.2	66752.6	55665.4	53875.4	51159.3	48890.9	56606.1	42921.4	43558.7	54545.4	150137	146076	74644.4	123433	97663.1	152093	147156	136627	69240.1
(2E)-4-hydroxy-3-methylbut-2-en-1-yl trihydrogen diphosphate	-0.686428	C11811	blue	rno00900	Terpenoid backbone biosynthesis	1.83_244.9979m/z	244.998	1.82928	pos	LMPR01010009	Lipids and lipid-like molecules	Prenol lipids	Isoprenoids	**	C11811	39	0	M+H-H2O	C5H12O8P2	1.86492	1.56212	2.46682e-05	0.000229598	0.621391	53684	86393.4	53776.8	60804	66043.6	68355.3	59584.6	47334.2	44473.7	42583.4	38329.8	55554.8	80491.2	71141.5	94124.4	98142.9	93247.7	107242	72439.5	65010.3	95701.6
2-trans,6-trans-Farnesal	-0.45227	C03461	blue	rno00900	Terpenoid backbone biosynthesis	0.03_219.1747m/z	219.175	0.0278	neg	HMDB0060356	Lipids and lipid-like molecules	Prenol lipids	Sesquiterpenoids	**	C03461	42.8	19.8	M-H	C15H24O	-3.55344	1.73234	0.00485419	0.01629	0.730892	135395	185247	175232	143799	143046	139951	145796	81956.3	98274.5	136059	137875	151965	195493	146319	176695	188424	175919	270482	185044	126835	202008
Farnesol	-0.432056	C06081	blue	rno00900|rno00510	Terpenoid backbone biosynthesis|N-Glycan biosynthesis	0.32_205.1948m/z	205.195	0.324883	pos	HMDB0004305	Lipids and lipid-like molecules	Prenol lipids	Sesquiterpenoids	**	C06081	39.3	0	M+H-H2O	C15H26O	-1.04184	2.61508	2.03855e-05	0.000198024	0.741205	257008	346744	288214	279361	271117	254753	269235	219930	242584	264206	216846	263834	355655	274522	350615	344592	390735	414117	335698	301453	353306
Isopropylmaleate	-0.455018	C02631	blue	rno00290	Valine, leucine and isoleucine biosynthesis	0.56_159.0650m/z	159.065	0.55695	pos	HMDB0012241	Lipids and lipid-like molecules	Fatty Acyls	Fatty acids and conjugates	**	C02631	39.3	0	M+H	C7H10O4	-0.95498	2.96746	1.71014e-05	0.000172396	0.729501	314644	431314	341461	326581	320615	305815	325106	271726	309718	342443	271000	331976	408540	326108	430202	414364	488205	523954	426202	402781	461469
Soyasapogenol E	5.32939	C17420	red			8.02_479.3483m/z	479.348	8.02415	pos	HMDB0034652	Lipids and lipid-like molecules	Prenol lipids	Triterpenoids	*	C17420	55.2	87.2	M+Na	C30H48O3	-2.70573	3.02382	6.68076e-08	2.9807e-06	40.2074	113315	2818.25	61638.7	66785.9	111737	157362	110804	151265	158545	96711.5	135671	82625.7	4402.93	8824.66	1232.24	1968.06	2372.43	263.461	1870.96	2042.44	2387.11
8-Epiiridotrial glucoside	-0.336934	C11652	blue			5.77_343.1396m/z	343.14	5.77332	neg	LMPR0102070023	Lipids and lipid-like molecules	Prenol lipids	Isoprenoids		C11652	40.3	22.1	M-H	C16H24O8	-0.783242	1.51315	0.0104853	0.0307673	0.791722	165264	208739	225660	186861	173852	161137	142936	147831	133751	152612	120954	207042	240004	199633	229900	207274	221783	262346	178041	172156	167517
(9S,10S)-9,10-dihydroxyoctadecanoic acid	0.674416	C15988	red			10.71_315.2537m/z	315.254	10.7079	neg	LMFA02000238	Lipids and lipid-like molecules	Fatty Acyls	Fatty acids and conjugates	*	C15988	44.2	26.4	M-H	C18H36O4	-1.1259	1.99902	0.0100582	0.0297385	1.59595	205142	128539	284898	110663	162642	262320	187251	187699	117783	201697	231444	305024	128539	194103	165408	162445	101271	63464.7	96155.6	77121.7	168344
(9Z)-(7S,8S)-Dihydroxyoctadecenoic acid	1.79767	C07355	red			10.89_315.2526m/z	315.253	10.886	pos	LMFA01050451	Lipids and lipid-like molecules	Fatty Acyls	Fatty Acids and Conjugates		C07355	37.5	0	M+H	C18H34O4	-1.28753	1.01869	0.000830579	0.00381155	3.47659	23886.8	6870.75	16328.6	26235.6	22674.9	43837.2	18062	14358.9	20458.2	46268.4	20149.6	10494.4	4754.25	7582.94	17003.5	4610.42	7387.01	3724.7	5940.5	5547.17	5286.23
(S)-(-)-Perillyl alcohol	-0.274085	C02452	blue			5.25_135.1169m/z	135.117	5.24752	pos	41074	Lipids and lipid-like molecules	Prenol lipids	Monoterpenoids		C02452	57.3	88.2	M+H-H2O	C10H16O	0.317749	1.60283	0.0103701	0.0304818	0.826975	229996	278117	201039	229212	259294	268889	247880	234185	257713	150598	242917	208233	314779	305255	228557	312659	216675	261124	288897	263927	311181
(S)-2-methyl-5-(1-Methylethenyl)-2-cyclohexen-1-one	-0.486739	C11383	blue			0.39_133.1011m/z	133.101	0.394283	pos	HMDB0061788	Lipids and lipid-like molecules	Prenol lipids	Monoterpenoids	*	C11383	38.4	0	M+H-H2O	C10H14O	-0.240155	1.15645	0.000529602	0.00264164	0.713636	51432.4	72070.9	47266.3	45301.2	46008.9	46616.4	54159.2	45936.7	54736.4	61684.3	50012.5	62601.8	58584	46165.9	66475.2	67389.1	82516.6	88309.9	80984.2	74342.3	83870.4
10-Deoxymethynolide	0.616101	C11993	red			7.34_341.1968m/z	341.197	7.34215	neg	LMPK04000034	Lipids and lipid-like molecules	Polyketides	Macrolides and lactone polyketides	**	C11993	53.5	72.3	M+FA-H	C17H28O4	-0.617736	2.35545	0.00225081	0.0086288	1.53273	277599	181114	293741	216980	304560	408284	218419	239685	227122	263953	341860	261383	241371	294555	172286	144574	162078	115709	166492	142819	190144
10-Hydroxy-3-methoxy-1,3,5,7-cadinatetraen-9-one	-1.06706	C09695	blue			7.87_260.1410n	261.148	7.87105	pos	HMDB0036456	Lipids and lipid-like molecules	Prenol lipids	Sesquiterpenoids	*	C09695	47.8	42.7	M+H, M+NH4, M+H-H2O	C16H20O3	-0.796281	3.54922	0.00542625	0.0178928	0.477291	214658	449743	272105	157742	186935	261086	182651	131299	179554	306421	222515	246273	471003	271897	761489	484453	565831	659544	182867	570806	79794.7
Furanodienone	1.45423	C16960	red			5.01_248.1644m/z	248.164	5.01312	pos	HMDB0036768	Lipids and lipid-like molecules	Prenol lipids	Sesquiterpenoids	*	C16960	43.7	21.3	M+NH4	C15H18O2	-0.487093	1.73846	9.98242e-06	0.000112196	2.7401	60474.4	22070.1	50331.9	69027.3	89264.8	60270.6	44635.4	86701.6	55531.3	29114.9	60728.4	59138	20894.8	27772.9	17239.7	23187.4	16489.5	22695.1	17462.3	25497.4	27392.1
Fusidic acid	-0.963568	C06694	blue			10.09_517.3503m/z	517.35	10.085	pos	2984	Lipids and lipid-like molecules	Steroids and steroid derivatives	Steroid esters		C06694	37.6	0	M+H	C31H48O6	-3.97406	1.11921	0.00442654	0.0150982	0.512787	21984.7	42872.9	20258.4	24703.3	24781.7	37325.4	26700.7	7144.46	17602.4	14367.1	22612.3	24351	77319.6	38289.9	37945.4	45936.9	20432.9	19915.3	63063.9	43092.3	39859.9
5Z,7E,9E,14Z,17Z-eicosapentaenoic acid	8.18589	C12083	red			8.22_320.2581m/z	320.258	8.2241	pos	LMFA01030760	Lipids and lipid-like molecules	Fatty Acyls	Fatty Acids and Conjugates	**	C12083	38.4	0	M+NH4	C20H30O2	-1.05386	1.1019	1.83407e-06	3.09919e-05	291.206	16219.7	55.6986	28349.6	8051.21	17130.5	21506	20946.4	6368.28	17165.6	16028	17767.4	8884.35	8.09205e-06	8.09205e-06	8.09205e-06	8.09205e-06	8.09205e-06	8.09205e-06	174.84	8.09205e-06	326.447
Cerebronic acid	1.23219	C17873	red			8.21_423.3228m/z	423.323	8.20958	pos	HMDB0039540	Lipids and lipid-like molecules	Fatty Acyls	Fatty acids and conjugates	*	C17873	37.8	0	M+K	C24H48O3	-1.7176	1.22042	1.44972e-07	5.13863e-06	2.34924	32194.5	13704.2	24111.8	22973.3	31454.9	38414.5	35378.2	37598.1	37640.8	29346	34220.8	30807.1	17186.2	9340.05	9627.32	14315	16648.3	11822.5	19768.8	11194.4	13435.7
7a,12a-Dihydroxy-3-oxo-4-cholenoic acid	-0.458745	C15568	blue			8.01_405.2632m/z	405.263	8.00805	pos	5436	Lipids and lipid-like molecules	Steroids and steroid derivatives	Bile acids, alcohols and derivatives	*	C15568	54.5	80.4	M+H	C24H36O5	-0.843435	2.55761	0.00696549	0.022042	0.727619	314186	431801	260382	283308	257958	275481	531153	384908	306256	273361	267134	301924	523442	375882	366441	438562	473889	306614	377364	559702	464310
Maslinic acid	-1.49732	C16939	blue			11.93_455.3515m/z	455.352	11.9296	pos	LMPR0106180014	Lipids and lipid-like molecules	Prenol lipids	Triterpenoids	*	C16939	53	81.5	M+H-H2O	C30H48O4	-0.917368	1.49437	0.0246976	0.0620746	0.354212	26217.2	74015.7	14273.6	37538.8	18007.6	22548	12205.7	19008.4	38129.5	48401.8	19463.6	32595.4	37696.4	36550.5	35921.8	30263.6	38367.4	204086	142189	66477.2	74589.4
Dihydromethylsterigmatocystin	-0.693152	C03944	blue			6.10_387.0714m/z	387.071	6.10295	neg	LMPK10000004	Lipids and lipid-like molecules	Polyketides	Aflatoxins and related substances	**	C03944	38.4	0	M+FA-H	C18H14O7	-2.18361	1.12013	6.18904e-05	0.000476974	0.618501	28703.8	46408.7	25976.4	26621.1	29804.8	31846.8	30527.4	18087	31779.8	27437.2	32828.6	32129	34236	31651.4	40528.6	49522.2	43990.9	58049.8	48317.6	56355.2	55026.2
Dodecanedioic acid	1.24032	C02678	red			8.28_230.1516n	231.159	8.28332	pos	5596	Lipids and lipid-like molecules	Fatty Acyls	Fatty acids and conjugates	*	C02678	54.6	76.8	M+H-H2O, M+H	C12H22O4	-0.901042	2.08946	0.0175081	0.0468839	2.3625	161149	68211.1	239768	81896.3	116685	254936	99958.5	133303	92417.2	385416	115357	91753.2	116510	64551.9	121935	78079.4	80260.6	39019	23768.2	18601.1	71174.8
27-Hydroxyisomangiferolic acid	-0.476017	C17568	blue			10.03_473.3624m/z	473.362	10.0255	pos	91240	Lipids and lipid-like molecules	Prenol lipids	Quinone and hydroquinone lipids	**	C17568	37.8	0	M+H	C30H48O4	-0.375737	1.90389	0.0267306	0.0661924	0.71896	197848	275186	144558	234842	131860	256512	277091	221120	220880	162832	104220	224562	275346	176651	197096	425136	294187	257603	301566	352563	196525
N-acetylleukotriene E4	-2.45439	C11361	blue			7.99_526.2477m/z	526.248	7.989	neg	LMFA03020078	Lipids and lipid-like molecules	Fatty Acyls	Eicosanoids	*	C11361	37.9	0	M+FA-H	C25H39NO6S	-0.555952	1.16132	0.019422	0.0511125	0.182455	5894	32303.8	22.3235	8881.1	970.153	14330.3	13480	5371.15	4648.19	5436.34	904.106	4896.32	46075.5	9836.3	6973.66	27209.3	21501.4	38333	109372	5686.49	25747.1
4,5alpha-Dihydrocortisone	2.76198	C03588	red			9.79_407.2077m/z	407.208	9.78633	neg	LMST02030096	Lipids and lipid-like molecules	Sterol Lipids	Steroids		C03588	40.9	14.4	M+FA-H	C21H30O5	0.413221	1.50671	3.46094e-07	9.31328e-06	6.78325	32070.8	4727.93	43224.9	32947.2	44527.9	32922	23497.4	48075.8	25836.2	23519.7	26816.8	19339.7	3394.13	6577.91	2352.57	5319.53	4874.49	6713.69	2963.38	6243.55	4112.17
Falcarindiol	5.52049	C08449	red			6.58_278.2117m/z	278.212	6.5753	pos	HMDB0033941	Lipids and lipid-like molecules	Fatty Acyls	Fatty alcohols	*	C08449	43	23.4	M+NH4	C17H24O2	0.988823	1.4975	3.33053e-08	1.86899e-06	45.9022	27600.3	601.285	34087.9	26751.1	39069.3	35394	20198.9	27622.3	26528.6	26363.3	31010.2	8977.14	571.341	672.388	575.247	429.728	259.52	1494.26	195.552	771.189	442.338
N-[(3a,5b,7a)-3-hydroxy-24-oxo-7-(sulfooxy)cholan-24-yl]-Glycine	-1.34386	C15559	blue			6.91_510.2530m/z	510.253	6.90832	neg	HMDB0002496	Lipids and lipid-like molecules	Steroids and steroid derivatives	Bile acids, alcohols and derivatives	*	C15559	37.4	0.0735	M-H2O-H	C26H43NO8S	-0.0920173	1.11962	0.0100471	0.0297171	0.393965	14840.1	37668.7	6649.33	25544	7533.96	24608.9	28188.8	4377.02	4365.48	24720.2	11426.7	10986.8	30264.7	9831.87	35148.8	33294.1	32023.1	88886.8	22957.9	29862.3	56748.5
Cucurbitacin L	4.61131	C08802	red			7.66_534.3424m/z	534.342	7.65735	pos	LMST01010112	Lipids and lipid-like molecules	Sterol Lipids	Sterols		C08802	54.3	77	M+NH4	C30H44O7	-0.293956	3.25512	7.94821e-08	3.3792e-06	24.4423	131485	5379.38	140661	150854	186356	146687	99145	200641	112105	93969.5	120837	63590.9	9697.31	5813.76	3904.58	5678.13	4999.74	2999.31	3910.17	4574.9	6836.54
Nonanedioic acid	1.28932	C08261	red			5.95_188.1048n	171.101	5.95377	pos	5750	Lipids and lipid-like molecules	Fatty Acyls	Fatty acids and conjugates		C08261	47.4	41.7	M+H-H2O, M+H	C9H16O4	-0.406927	1.72383	0.000102497	0.000708783	2.44413	73392.3	30028	74186.7	78843.3	91238.9	129720	55945.5	68939.7	59420.8	77422.2	65725.2	32480.2	30072.5	28276.4	26123.5	30251.1	30182.3	27668	29706.3	25768.8	42203
Bis(1-methylethyl) hexanedioate	2.42609	C14523	red			9.55_231.1589m/z	231.159	9.55065	pos	HMDB0041613	Lipids and lipid-like molecules	Fatty Acyls	Fatty acid esters	*	C14523	39.9	5.52	M+H	C12H22O4	-1.00908	1.04207	0.00113438	0.00490642	5.37434	20690.5	3849.86	33007.4	25633	21425	12923.4	9770.09	34636.1	16318.7	41677.1	6925.23	4588.66	1264.14	3195.31	2249.68	5459.31	6230.58	7491.74	1438.95	3589.16	3729.89
Gibberellin A9	1.73878	C11863	red			9.26_317.1744m/z	317.174	9.25922	pos	41232	Lipids and lipid-like molecules	Prenol lipids	Isoprenoids	**	C11863	38.7	0	M+H	C19H24O4	-0.942459	1.16388	3.96104e-07	1.02175e-05	3.33753	24264.2	7270.13	28443.4	26013.8	33661.2	32682.3	18767.6	23290.1	23628.1	17797.2	18536	19822.7	12453.3	5413.15	5693.26	9105.88	5543.67	10457.6	5096.33	7246.16	4421.84
PGE3	1.3516	C06439	red			8.96_395.2075m/z	395.208	8.95713	neg	LMFA03010135	Lipids and lipid-like molecules	Fatty Acyls	Eicosanoids	*	C06439	47.9	48.7	M+FA-H	C20H30O5	0.0489858	1.30675	4.05569e-05	0.000340704	2.55195	37787.5	14807.3	56912.1	39158.1	45474.1	45591	23193.6	42466.2	24436.8	30403	30774.2	39465.9	10091.3	25883.8	10677.3	28538.3	10426.6	11114.2	13369.8	12568.1	10596.2
PGF1alpha	-1.09229	C06475	blue			7.52_357.2632m/z	357.263	7.51722	pos	LMFA03010137	Lipids and lipid-like molecules	Fatty Acyls	Eicosanoids	*	C06475	46.8	38.8	M+H	C20H36O5	-1.07653	1.27796	0.0106727	0.0312039	0.469016	27044.8	57663	35684	19032.4	28018	32350.6	23525.2	20899.6	23667	23647.4	26803.6	36820.5	54162.5	140806	41288.4	42398.8	59625	36753.1	68509.6	32080.5	43342.5
Juvenile hormone III	0.634245	C09694	red			5.97_266.1880n	289.18	5.968	pos	41205	Lipids and lipid-like molecules	Prenol lipids	Isoprenoids		C09694	37.6	0	M+H, M+Na	C16H26O3	-0.642467	1.57329	2.48886e-05	0.000231369	1.55213	94825.2	61093.8	105758	103554	119590	115631	82516.6	98293.6	91626.9	72435.6	84959.9	73885.6	71961.7	66894	57419.4	68573	57071.9	54157.4	53596.8	60861.2	59308.5
PGD3	-0.69501	C13802	blue			7.64_351.2151m/z	351.215	7.64262	pos	34497	Lipids and lipid-like molecules	Fatty Acyls	Eicosanoids	*	C13802	45.8	49.8	M+H	C20H30O5	-4.21766	1.11208	0.000151515	0.000974419	0.617705	28919.7	46817.9	38550.1	35531.2	25312.3	35699.6	24540.5	22055.3	20828.3	29943.8	20922.9	35812.8	47270.2	32629	53497.6	49844.6	56443.2	58939.3	39227.7	47005.1	36504.7
Ophiobolin A	-0.589016	C09145	blue			9.39_400.2612n	401.269	9.3927	pos	41265	Lipids and lipid-like molecules	Prenol lipids	Isoprenoids		C09145	55.2	79.2	M+H, M+Na	C25H36O4	-0.280522	1.1995	0.000752367	0.00351357	0.664796	42707.8	64242	38735.7	40977.7	38646	33717.4	67998.2	33837.8	43948.6	48921.9	38258.7	42036.5	67565.5	70886.6	53779.1	81542.3	61410.3	41613.6	77076.7	71449.9	52854.1
Pipecuronium	3.94262	C07554	red			11.05_625.4667m/z	625.467	11.0522	pos	85497	Lipids and lipid-like molecules	Steroids and steroid derivatives	Steroid esters		C07554	36.5	0	M+Na	C35H62N4O4+2	0.602133	1.55323	0.000744218	0.00348293	15.3762	41182.8	2678.35	68823	28502.8	55308.9	102198	13635.7	20345.6	14066.6	38337.9	44711.3	25898.2	7246.85	3596.98	4226.56	8.09205e-06	8.09205e-06	8.09205e-06	2564.37	8.09205e-06	6470.42
Euscaphic acid	4.18983	C17890	red			6.27_511.3384m/z	511.338	6.27368	pos	HMDB0036651	Lipids and lipid-like molecules	Prenol lipids	Triterpenoids	*	C17890	36.1	0	M+Na	C30H48O5	-2.10857	1.61545	2.46916e-06	3.9109e-05	18.2501	34816.3	1907.73	15900.8	19361.2	45704.3	45163.6	32980.3	54119	52370.5	22694	37307.4	22561.4	3605.64	3134.83	1075.6	3282.6	1047.14	881.166	2130.75	942.704	1069.1
Mesterolone	-1.23514	D04947	blue			11.08_349.2380m/z	349.238	11.0771	neg	LMST02020107	Lipids and lipid-like molecules	Steroids and steroid derivatives	Androstane steroids		D04947	52.4	66.1	M+FA-H	C20H32O2	-1.2819	2.39903	0.00599535	0.0194415	0.424802	78625.4	185087	75465.1	38780.6	52275.4	75299.7	49176.2	36891.4	43387.2	109484	121500	183994	214901	299033	338687	137342	137198	33970.1	193830	100973	209850
Soyasaponin II	-1.51385	C12081	blue			9.33_912.5071n	913.514	9.32615	pos	HMDB0034650	Lipids and lipid-like molecules	Prenol lipids	Terpene glycosides	*	C12081	52	68.1	M+H, M+Na	C47H76O17	-1.2961	2.63496	0.0209377	0.0543145	0.350175	77608.7	221628	54630.3	211859	57500.2	64003.5	35409.8	8139.3	102786	114467	91645.9	35646.7	156574	85649.5	141405	105903	154317	636626	256452	290579	167149
Isoalantolactone	-0.419083	C09484	blue			6.34_233.1534m/z	233.153	6.33753	pos	67738	Lipids and lipid-like molecules	Prenol lipids	Terpene lactones	*	C09484	51.3	65.6	M+H	C15H20O2	-0.714254	1.08009	0.0101589	0.0299844	0.7479	75899.2	101483	66585.7	69758.3	78859.7	85051.3	58609	101197	66373.3	71543.9	70091.7	90921.9	106267	102218	142160	118686	78168.2	106262	63609.1	117775	78203.3
ponasterone A	0.855082	C08835	red			10.04_465.3212m/z	465.321	10.0401	pos	57640	Lipids and lipid-like molecules	Sterol Lipids	Sterols		C08835	37.2	0	M+H	C27H44O6	0.227234	1.46171	0.00012128	0.000816407	1.80886	69662	38511.5	68170.1	75967.3	74754.1	104460	65621.2	76366.3	66459.8	62323.2	61889.7	40608.2	53334.4	32865.3	36490.4	52694.8	36715.5	29737.3	36116.7	46580.1	22069.1
Gibberellin A24	-0.480597	C11861	blue			10.19_346.1775n	347.185	10.19	pos	41230	Lipids and lipid-like molecules	Prenol lipids	Isoprenoids		C11861	47.5	43.7	M+H-H2O, M+H	C20H26O5	-1.50321	1.00521	0.00552996	0.0181743	0.716681	45897.3	64041.5	47487.4	43430.8	42781.1	62624.9	48371.3	28813.7	32358.6	50428.6	57712	44964.4	51571.2	46080.1	55469.6	78616	79670.8	65276.3	48384.4	84702.2	66602.4
Phytuberin	-0.636323	C09709	blue			10.67_294.1829n	277.18	10.6668	pos	HMDB0035754	Lipids and lipid-like molecules	Prenol lipids	Sesquiterpenoids	*	C09709	43.4	22.6	M+H-H2O, M+H	C17H26O4	-0.58438	1.12223	0.000442684	0.00228688	0.643351	35014	54424.5	29838.2	33920	33660.5	29478.5	27637.1	23337.6	39259.9	37200.5	45797.3	50010.9	41343.2	50167.6	45942.5	52284.3	44073.1	64423.2	76078.9	53895.2	61612.6
S-Glutaryldihydrolipoamide	1.1244	C06157	red			0.77_366.1042m/z	366.104	0.7732	neg	HMDB0006832	Lipids and lipid-like molecules	Fatty Acyls	Fatty acids and conjugates	*	C06157	39.3	16.1	M+FA-H	C13H23NO4S2	-2.71085	1.71021	0.00841694	0.0257363	2.1801	104499	47933.2	100488	56884.2	42221.6	37448	116786	122673	134431	154062	106020	173981	107517	26402.4	52072	27320.7	101631	25832.8	53519.1	26318.3	10785.5
Tuberculostearic acid	-0.789152	C16794	blue			10.33_343.2852m/z	343.285	10.3283	neg	LMFA01020015	Lipids and lipid-like molecules	Fatty Acyls	Fatty acids and conjugates	*	C16794	40.3	7.2	M+FA-H	C19H38O2	-0.752696	1.0652	8.38955e-05	0.000603528	0.578684	21658.5	37427.1	27524.6	26564.6	21154.2	20229.7	23419.3	17315.8	19758.6	26835.1	20234	13548.7	30402.3	28147.8	31173.4	43120.7	46451.8	53506.6	37309.8	33861.4	32870.1
PGA1	-1.13041	C04685	blue			10.76_335.2226m/z	335.223	10.7564	neg	407	Lipids and lipid-like molecules	Fatty Acyls	Eicosanoids	*	C04685	54.9	79.6	M-H	C20H32O4	-0.630244	1.87838	0.00129044	0.00544111	0.456787	47799.2	104642	42418.6	27197.1	34454.4	51913.4	39276.1	18217.6	26811.6	68713.5	72709.3	96280.3	123192	131122	157860	109741	96351.3	29713.3	101864	61426.4	130511
Ursolic acid	1.97128	C08988	red			7.55_479.3479m/z	479.348	7.55085	pos	53791	Lipids and lipid-like molecules	Prenol lipids	Triterpenoids	*	C08988	36.1	0	M+Na	C30H48O3	-3.68967	1.30804	2.25485e-05	0.000214287	3.92116	30837.6	7864.41	15470.7	19420.9	32496.6	39481.6	33771.1	45070.3	48301.9	19801.4	33790	20771.9	8682.96	11110.6	4662.25	13077.9	8636.62	2340.67	8842.29	7106.76	6319.63
Sulfolithocholylglycine	-1.51861	C11301	blue			6.59_513.2757n	514.283	6.59182	pos	HMDB0002639	Lipids and lipid-like molecules	Steroids and steroid derivatives	Bile acids, alcohols and derivatives	*	C11301	46.8	38.1	M+H, M+NH4, M+Na, M+H-H2O	C26H43NO7S	-0.547241	3.20339	0.0107697	0.0314307	0.349021	97699.2	279923	21215.2	194707	50125	244393	144447	14171.5	40162.4	173714	33780.3	60276.3	347057	63973	171829	225459	226266	649115	283911	105014	446685
Panaxytriol	-0.607534	C16792	blue			8.28_323.1862m/z	323.186	8.27658	neg	LMFA05000027	Lipids and lipid-like molecules	Fatty Acyls	Fatty alcohols	*	C16792	50.4	55.3	M+FA-H	C17H26O3	-0.738638	2.4186	0.00112521	0.00487434	0.656318	172062	262162	215025	118283	183223	245532	179783	100059	160869	152349	189500	175993	341237	282968	264423	217676	284421	191341	172721	279997	324672
Messagenin	-0.901062	C08618	blue			9.92_489.3584m/z	489.358	9.9202	neg	67084	Lipids and lipid-like molecules	Prenol lipids	Triterpenoids	*	C08618	38.3	0	M+FA-H	C29H48O3	-0.303236	1.01003	2.54236e-06	3.99796e-05	0.535492	15165.7	28321.1	17472.8	12382.2	13512.8	16260.1	13663.2	9904.23	12131.2	21714.3	18435.8	16180.7	27721.8	21590.4	30932.1	35003.4	28697.3	21266.7	30452.7	25970.5	33254.9
Soyasaponin I	-1.36477	C08983	blue			9.03_942.5176n	943.525	9.02655	pos	HMDB0034649	Lipids and lipid-like molecules	Prenol lipids	Terpene glycosides	*	C08983	56.9	89	M+H, M+Na	C48H78O18	-1.33973	5.54559	0.039865	0.0913821	0.388297	446598	1.15014e+06	273644	1.1998e+06	349706	372050	194802	76298.9	612192	590883	590541	206060	764521	426906	703413	536528	750749	3.4775e+06	1.44043e+06	1.44046e+06	810781
Vaccenic acid	-2.79266	C08367	blue			12.57_282.2550n	300.289	12.5698	pos	HMDB0003231	Lipids and lipid-like molecules	Fatty Acyls	Fatty acids and conjugates	*	C08367	53.8	75.1	M+H-H2O, M+NH4	C18H34O2	-2.98495	5.63722	0.0390232	0.0898077	0.14432	123644	856739	88375.2	164354	125423	77821.1	33976.6	81897.8	88630.1	310288	137989	127689	83917.2	1.81687e+06	162284	105200	136973	149129	2.24761e+06	445117	2.56355e+06
Undecylenic acid	-1.18628	C13910	blue			8.08_184.1462n	185.154	8.0849	pos	HMDB0033724	Lipids and lipid-like molecules	Fatty Acyls	Fatty acids and conjugates	*	C13910	52.8	66.7	M+H-H2O, M+H	C11H20O2	-0.659484	3.55933	0.000137194	0.000897168	0.439436	144353	328497	238037	114979	135591	155571	119745	103737	131813	247617	109902	86539.5	426051	208983	440113	295423	423125	323806	137289	387735	313948
phorbol 13-acetate 12-myristate	5.75006	C05151	red			9.46_634.4310m/z	634.431	9.45823	pos	53686	Lipids and lipid-like molecules	Prenol lipids	Isoprenoids		C05151	38.2	0	M+NH4	C36H56O8	-0.613636	2.26558	2.252e-06	3.64779e-05	53.8195	65958	1225.54	101296	83883.3	94816.1	89971.2	28517.4	82528.2	48053.5	53035.2	51252.4	26226.5	2702.8	935.163	1410.18	551.055	590.151	508.074	1369.36	1500.55	1462.53
Sebacic acid	0.878774	C08277	red			6.64_202.1205n	203.128	6.63947	pos	4240	Lipids and lipid-like molecules	Fatty Acyls	Fatty acids and conjugates		C08277	51.1	60	M+H-H2O, M+H	C10H18O4	-0.0699839	1.3114	0.00230628	0.00880515	1.83881	65442.6	35589.6	88621.7	61149.2	81285.5	106856	42977.4	51130.7	61973.5	84187.5	45527.7	30716.8	43824.5	32631.3	42980.2	34960.3	40321.7	37646.6	21149.4	29822.2	36970.4
Valerenic acid	-0.485825	C09743	blue			11.34_233.1541m/z	233.154	11.3447	neg	LMPR0103460001	Lipids and lipid-like molecules	Prenol lipids	Sesquiterpenoids	*	C09743	38.5	0	M-H	C15H22O2	-2.4175	1.1053	1.20129e-05	0.000129204	0.714088	39829.2	55776.3	45657.2	40164.5	39864.4	36617.7	38528.7	34537.2	39282.4	44208.2	35319.6	44112.2	58681	44651.1	58699.2	52698.1	64066.6	62875	56860.5	44092.5	59362.5
11-hydroperoxy-12,13-epoxy-9-octadecenoic acid	4.22256					6.40_346.2585m/z	346.258	6.40002	pos	LMFA02000106	Lipids and lipid-like molecules	Fatty Acyls	Octadecanoids			53.1	70	M+NH4	C18H32O5	-0.93326	17.5377	4.58893e-09	5.06697e-07	18.6689	3.76251e+06	201539	3.3869e+06	3.38432e+06	4.51592e+06	4.92163e+06	2.85016e+06	5.67671e+06	3.58334e+06	3.00626e+06	3.69278e+06	2.60706e+06	343163	239380	194647	165426	136052	209163	164111	176229	185682
Floionic acid	1.19198					6.39_346.2354n	345.228	6.38513	neg	LMFA01170030	Lipids and lipid-like molecules	Fatty Acyls	Fatty Acids and Conjugates			45.8	33.4	M-H2O-H, M-H	C18H34O6	-0.52022	12.9038	4.07878e-06	5.68068e-05	2.28467	3.82766e+06	1.67537e+06	4.17802e+06	4.05708e+06	5.41618e+06	5.05325e+06	2.89326e+06	4.25656e+06	3.27832e+06	3.30696e+06	3.18674e+06	2.65026e+06	2.1205e+06	1.77796e+06	1.58766e+06	1.70228e+06	1.45779e+06	1.35076e+06	1.38423e+06	1.4702e+06	2.22696e+06
7alpha-Hydroxy-3-oxo-5beta-cholan-24-oic Acid	-0.638752					9.94_390.2768n	435.275	9.9364	neg	LMST04010161	Lipids and lipid-like molecules	Steroids and steroid derivatives	Bile acids, alcohols and derivatives	*		44.4	24.5	M-H, M+FA-H, 2M-H	C24H38O4	-0.430288	12.255	0.0191482	0.0505263	0.642268	5.44841e+06	8.48307e+06	7.34991e+06	3.68533e+06	5.61348e+06	9.29184e+06	6.63734e+06	5.70297e+06	4.20966e+06	3.63667e+06	4.0655e+06	4.29139e+06	1.22043e+07	6.95516e+06	7.29898e+06	1.47436e+07	7.12821e+06	4.26859e+06	7.22935e+06	7.36479e+06	9.1547e+06
Stoloniferone M	-0.999363					10.58_458.3395n	459.347	10.575	pos	LMST01060015	Lipids and lipid-like molecules	Sterol Lipids	Sterols			47.6	43.9	M+H-H2O, M+H	C29H46O4	-0.326043	10.5352	0.000651502	0.00312966	0.500221	1.71043e+06	3.41935e+06	1.3688e+06	963230	1.47234e+06	2.34629e+06	1.02296e+06	1.51701e+06	1.04189e+06	2.08228e+06	2.03339e+06	3.25612e+06	4.43793e+06	4.00909e+06	3.10981e+06	2.52087e+06	3.15823e+06	1.82094e+06	4.95763e+06	2.49573e+06	4.26395e+06
Corchorifatty acid A	-0.738834					10.76_308.1986n	307.191	10.7564	neg	HMDB0032664	Lipids and lipid-like molecules	Fatty Acyls	Lineolic acids and derivatives	*		47.5	40.6	M-H, 2M-H, M-H2O-H	C18H28O4	-0.400305	10.0983	0.000917921	0.00412359	0.599223	2.34635e+06	3.91565e+06	3.26477e+06	1.17931e+06	1.78266e+06	3.29663e+06	3.00239e+06	1.54557e+06	1.78273e+06	2.27908e+06	2.33308e+06	2.99726e+06	3.2917e+06	4.92785e+06	4.2946e+06	3.48171e+06	4.89859e+06	2.91288e+06	3.0822e+06	3.04109e+06	5.31022e+06
delta14-10-PhytoF	0.566428					5.98_343.2124m/z	343.212	5.98345	neg	LMFA02040004	Lipids and lipid-like molecules	Fatty Acyls	Octadecanoids			48.4	46.3	M-H	C18H32O6	-0.655307	8.735	0.000350361	0.00189845	1.48085	3.54159e+06	2.39159e+06	3.99301e+06	3.63493e+06	4.7293e+06	4.35793e+06	2.85129e+06	3.66585e+06	3.553e+06	3.41298e+06	2.86921e+06	2.34844e+06	2.79541e+06	2.36283e+06	2.16222e+06	1.90636e+06	2.4179e+06	2.30744e+06	2.22352e+06	2.51184e+06	2.83679e+06
Avenoleic acid	-0.830299					11.84_296.2349n	297.242	11.8395	pos	LMFA02000054	Lipids and lipid-like molecules	Fatty Acyls	Lineolic acids and derivatives	*		55	79.1	M+H-H2O, M+H	C18H32O3	-0.776352	8.65489	0.000244667	0.00141865	0.562413	1.43934e+06	2.55922e+06	1.2339e+06	1.48546e+06	1.48624e+06	1.84616e+06	975769	769429	1.21828e+06	2.05324e+06	2.07202e+06	1.25286e+06	2.1889e+06	2.06829e+06	2.3624e+06	2.91624e+06	2.4127e+06	1.50533e+06	3.38219e+06	2.92436e+06	3.27255e+06
Momordenol	-0.90676					13.95_426.3494n	427.357	13.9529	pos	HMDB0031080	Lipids and lipid-like molecules	Steroids and steroid derivatives	Ergostane steroids	*		47.4	42.9	M+H-H2O, M+H	C29H46O2	-0.942847	8.51313	0.0304812	0.0736385	0.533382	1.88881e+06	3.54119e+06	1.33839e+06	896185	1.33665e+06	1.91757e+06	770290	1.8593e+06	815136	2.2399e+06	3.28872e+06	4.42593e+06	3.54394e+06	5.19989e+06	3.41172e+06	2.71032e+06	1.95771e+06	1.01412e+06	5.72112e+06	2.02375e+06	6.28817e+06
5S-HETE di-endoperoxide	3.90638					7.37_401.2182m/z	401.218	7.37488	neg	LMFA03000011	Lipids and lipid-like molecules	Fatty Acyls	Eicosanoids			42.7	19.5	M-H	C20H34O8	0.239813	7.92389	2.6866e-06	4.16926e-05	14.9947	864944	57683.4	1.1106e+06	1.24319e+06	1.22695e+06	1.06033e+06	374783	866370	736943	1.09164e+06	709109	229518	83662.3	48095.5	49081.4	49986.7	58903.8	52517	47941.2	61057.7	67904.8
PS(O-16:0/0:0)	1.6172					6.05_484.3016m/z	484.302	6.0546	pos	78863	Lipids and lipid-like molecules	Glycerophospholipids	Glycerophosphoserines			51	63.6	M+H	C22H46NO8P	-3.63752	7.8889	7.15292e-05	0.000532669	3.0678	1.2447e+06	405732	822777	1.42588e+06	2.03542e+06	963531	861967	1.93011e+06	1.6094e+06	832083	988550	977310	363451	650552	313223	295555	369649	567340	315048	358896	417871
8-tridecynoic acid	-0.574412					8.86_210.1618n	228.196	8.86403	pos	LMFA01030601	Lipids and lipid-like molecules	Fatty Acyls	Fatty Acids and Conjugates			52.4	65	M+H, M+NH4, M+H-H2O	C13H22O2	-0.836681	7.48727	2.48881e-06	3.92784e-05	0.67156	1.44562e+06	2.15263e+06	1.61456e+06	1.55341e+06	1.49178e+06	1.38677e+06	1.54693e+06	1.21011e+06	1.3556e+06	1.54311e+06	1.19405e+06	1.55991e+06	2.15329e+06	1.64108e+06	2.26457e+06	2.13669e+06	2.45193e+06	2.57536e+06	2.05474e+06	1.87264e+06	2.2234e+06
19,20-DiHDPE	-1.42038					7.15_362.2454n	345.242	7.15202	pos	LMFA04000043	Lipids and lipid-like molecules	Fatty Acyls	Fatty acids and conjugates	*		55.6	82.9	M+H-H2O, M+H	C22H34O4	-0.848796	7.17015	5.73932e-05	0.000448623	0.373615	417230	1.11674e+06	178762	281780	289296	397865	992391	508218	331707	432800	224207	535275	1.07699e+06	878548	862681	1.15812e+06	703790	1.36971e+06	1.66767e+06	820731	1.5124e+06
3-hydroxyisovalerylcarnitine	3.49938					4.69_262.1649m/z	262.165	4.69288	pos	LMFA07070041	Lipids and lipid-like molecules	Fatty Acyls	Fatty acid esters	*		48.8	46.9	M+H	C12H23NO5	-0.0346396	6.88184	1.36596e-09	2.29066e-07	11.3089	599771	53035.4	472852	497815	605318	665763	612890	919935	642562	499971	640841	439758	78427.9	59521.4	58732.3	47077.5	42360.1	62915.5	39618.5	39811.8	48853.3
Insignin A	-1.24386					10.35_364.2246n	347.221	10.3545	pos	LMST02030222	Lipids and lipid-like molecules	Sterol Lipids	Steroids			53.7	73.8	M+H-H2O, M+H, M+Na	C21H32O5	-0.921351	6.79851	0.00025423	0.00146449	0.422242	491731	1.16457e+06	711336	953704	434559	386584	378957	343447	532419	388078	361765	426457	1.24216e+06	1.78025e+06	699715	1.06425e+06	974874	1.73166e+06	1.14947e+06	1.29897e+06	539779
3-hydroxy-cis-5-octenoylcarnitine	1.46878					5.03_302.1962m/z	302.196	5.02865	pos	LMFA07070038	Lipids and lipid-like molecules	Fatty Acyls	Fatty esters			47.3	40	M+H	C15H27NO5	-0.113509	6.49921	6.53152e-07	1.45412e-05	2.76787	807522	291749	774906	716947	1.10305e+06	969465	687782	1.12008e+06	747390	556980	821433	577185	312508	336755	246955	290583	243976	268403	291483	288068	347006
Camelliagenin A	6.56837					7.32_497.3584m/z	497.358	7.31503	pos	HMDB0034528	Lipids and lipid-like molecules	Prenol lipids	Triterpenoids	*		51.1	62.9	M+Na	C30H50O4	-3.61654	6.48442	2.11128e-08	1.39672e-06	94.9024	506016	5331.96	319766	339880	532487	709668	522724	719562	627447	374962	564647	349014	19353.3	6997.11	6237.89	1826.85	274.218	3672.61	986.147	3085.38	5554.11
Corchorifatty acid D	0.688944					6.00_309.2058m/z	309.206	5.99643	pos	89110	Lipids and lipid-like molecules	Fatty Acyls	Lineolic acids and derivatives	*		56	83.6	M+H	C18H28O4	-0.74167	6.34768	8.0793e-05	0.000585049	1.6121	1.4952e+06	927486	1.68814e+06	1.63487e+06	1.93503e+06	1.91555e+06	1.21116e+06	1.65494e+06	1.39369e+06	1.31247e+06	1.23255e+06	973648	1.06996e+06	917245	872913	833313	918518	1.01498e+06	790549	946332	983570
10-keto tridecanoic acid	0.852567					6.00_273.1707m/z	273.171	5.99767	neg	LMFA01060042	Lipids and lipid-like molecules	Fatty Acyls	Fatty Acids and Conjugates			49.3	47.8	M+FA-H	C13H24O3	0.0011137	6.30496	0.000372394	0.00199529	1.80571	1.33658e+06	740196	1.89053e+06	1.33981e+06	1.58477e+06	1.81081e+06	713497	1.33235e+06	971037	1.31551e+06	1.24568e+06	1.1618e+06	1.12832e+06	997260	779023	554151	625903	613763	682532	687580	593228
alpha,gamma-Onoceradienedione	-1.65265					12.66_438.3494n	439.357	12.662	pos	HMDB0036787	Lipids and lipid-like molecules	Prenol lipids	Triterpenoids	*		52.6	70.9	M+H-H2O, M+H	C30H46O2	-0.7557	6.28406	0.0144064	0.0399533	0.318055	368698	1.15923e+06	194117	504170	246860	302657	103863	261173	422212	830403	277617	543904	561751	512660	486056	483546	649105	1.60987e+06	2.51914e+06	927878	2.68303e+06
Medicagenic acid	-1.33097					10.30_502.3297n	501.322	10.2956	neg	HMDB0034551	Lipids and lipid-like molecules	Prenol lipids	Triterpenoids	*		54.7	76.1	M-H, M+FA-H	C30H46O6	0.448191	6.12294	2.91931e-05	0.000263021	0.397501	348750	877356	378998	260518	363659	453215	349558	272374	234136	379977	397023	398041	641382	646772	1.06651e+06	1.12252e+06	748432	385982	1.22802e+06	904550	1.15203e+06
(25R)-1beta,3alpha,7alpha-trihydroxy-5beta-cholestan-26-oic acid	-0.433627					10.24_450.3347n	495.333	10.2449	neg	LMST04030188	Lipids and lipid-like molecules	Sterol Lipids	Bile acids and derivatives			45.2	29.7	M-H, M+FA-H	C27H46O5	0.448122	2.87125	0.0340542	0.080633	0.740398	528511	713820	788967	378843	419832	441665	650257	401815	474537	565831	555442	607922	867099	534092	767783	732011	865306	336463	475592	917914	928124
Muricin A	1.59481					10.80_641.4635m/z	641.463	10.7997	neg	HMDB0036977	Lipids and lipid-like molecules	Fatty Acyls	Fatty alcohols	*		52.5	67.9	M+FA-H	C35H64O7	0.151717	5.99773	6.1142e-05	0.000472036	3.02055	761399	252073	960546	601655	931672	1.39329e+06	477349	620211	511443	665486	846405	605939	332584	275302	217818	232350	186487	103042	328913	236786	355379
2-(Methoxycarbonyl)-5-methyl-2,4-bis(3-methyl-2-butenyl)-6-(2-methyl-1-oxopropyl)-5-(4-methyl-3-pentenyl)cyclohexanone	-1.36341					10.57_458.3397n	457.332	10.5723	neg	HMDB0035995	Lipids and lipid-like molecules	Prenol lipids	Monoterpenoids	*		39	0.741	M-H, M+FA-H	C29H46O4	0.165415	5.96876	0.001168	0.00502705	0.388661	360112	926545	212876	152831	262139	630292	121473	284340	170135	417750	455008	894277	1.25109e+06	1.13588e+06	848876	519619	800184	397970	1.34863e+06	600296	1.43635e+06
9,10,18-TriHOME(12)	0.584852					8.91_329.2332m/z	329.233	8.90593	neg	LMFA02000222	Lipids and lipid-like molecules	Fatty Acyls	Octadecanoids			49.9	53.5	M-H	C18H34O5	-0.366505	5.76182	0.00155531	0.00635542	1.49988	1.54461e+06	1.02982e+06	1.74555e+06	1.45523e+06	1.57998e+06	1.91309e+06	1.34434e+06	2.06591e+06	1.20805e+06	1.81996e+06	1.34034e+06	973708	627477	1.33187e+06	1.3125e+06	848300	1.16827e+06	1.07612e+06	1.01378e+06	1.10674e+06	783347
2,6-Dimethyl-6-O-beta-D-quinovopyranosyl-7-octadecenoic acid	0.908799					5.45_331.1760m/z	331.176	5.44898	neg	LMFA13010036	Lipids and lipid-like molecules	Fatty Acyls	Fatty acyl glycosides			45.3	31.2	M-H	C16H28O7	-0.561288	5.75995	0.000230437	0.00135404	1.87748	1.05115e+06	559870	783718	1.2277e+06	1.41592e+06	982703	812915	805371	1.22341e+06	1.10353e+06	1.41795e+06	738249	523900	952949	459714	496568	420313	456132	429065	798082	502110
7alpha,11alpha-Dihydroxy-4(13),8-coloratadien-12,11-olide	-0.93546					12.57_247.1319m/z	247.132	12.5698	pos	LMPR0103380001	Lipids and lipid-like molecules	Prenol lipids	Isoprenoids			39.7	20.8	M+H-H2O	C15H20O4	-3.61001	2.86273	7.23608e-05	0.000538078	0.522876	129108	246919	113207	178007	105467	98126.8	56805.8	57978.2	165710	226927	194257	94596.3	197606	191796	280327	222488	253399	241266	277300	291412	266679
Undecanedioic acid	2.64911					5.39_261.1341m/z	261.134	5.38848	neg	HMDB0000888	Lipids and lipid-like molecules	Fatty Acyls	Fatty acids and conjugates	*		51.1	58.6	M+FA-H	C11H20O4	-1.02871	5.59261	8.09893e-06	9.60977e-05	6.27279	474675	75672.1	420187	570406	715109	601243	233410	744748	423998	441925	436598	159127	83743.5	59899.7	85151	69880.8	80813.5	106485	54358.3	75189.5	65527.6
1-(2-methoxy-16Z-tricosenyl)-sn-glycero-3-phosphoserine	-1.34327					10.68_609.4028n	610.41	10.6826	pos	LMGP03060024	Lipids and lipid-like molecules	Glycerophospholipids	Glycerophosphoserines			44.1	30	M+H, M+Na	C30H60NO9P	3.64017	2.83577	9.32573e-09	8.3948e-07	0.394127	61901.2	157059	82461.6	65052.6	61247.5	73820.7	50002.5	47485	52833.6	53602.6	71236.1	61269.2	165767	191604	135826	176418	141658	117785	188600	130505	165367
N-(3-hydroxy-eicosanoyl)-homoserine lactone	1.2315					6.59_450.2960m/z	450.296	6.59182	pos	LMFA08030008	Lipids and lipid-like molecules	Fatty Acyls	Fatty amides			47	44.9	M+K	C24H45NO4	-4.89144	5.51662	9.57703e-11	4.66629e-08	2.34811	611554	260445	641533	550627	603810	549544	653648	654689	610446	471809	665801	713628	286948	282044	254636	231859	253744	290523	214589	245426	284238
Heliangin	2.11715					7.50_362.1728n	407.174	7.50083	neg	HMDB0036692	Lipids and lipid-like molecules	Fatty Acyls	Fatty acid esters	*		39.6	3.76	M-H2O-H, M+FA-H	C20H26O6	-0.299255	5.51263	1.58334e-06	2.79484e-05	4.33835	500061	115265	536930	513745	637404	807215	361762	596306	389395	377891	513313	266649	123550	179529	89957.5	92463.4	77327.9	101330	118521	128734	125975
1a,1b-dihomo-15-deoxy-delta-12,14-PGD2	-1.6003					7.46_362.2454n	363.253	7.4569	pos	LMFA03010159	Lipids and lipid-like molecules	Fatty Acyls	Eicosanoids			55.4	81.9	M+H-H2O, M+H	C22H34O4	-0.799786	5.5035	0.00351663	0.0125272	0.329808	244432	741133	63394	209507	112444	340707	665356	146825	259250	244893	68231.4	333712	685732	318058	321550	763018	531682	952474	1.05933e+06	409361	1.62899e+06
12-Ketodeoxycholic acid	-0.61323					10.83_390.2770n	389.27	10.8284	neg	HMDB0000328	Lipids and lipid-like molecules	Steroids and steroid derivatives	Bile acids, alcohols and derivatives	*		51.2	60.3	M-H, 2M-H	C24H38O4	-0.0706798	5.34006	0.025984	0.0647249	0.653732	1.12214e+06	1.71651e+06	1.30411e+06	900248	1.29703e+06	1.32623e+06	1.26583e+06	1.23679e+06	745903	894827	1.48382e+06	766616	2.80506e+06	2.16682e+06	1.06554e+06	2.65839e+06	1.85263e+06	679694	1.38252e+06	1.59563e+06	1.24231e+06
Armillaripin	-0.505116					10.35_414.2042n	415.211	10.3545	pos	HMDB0030404	Lipids and lipid-like molecules	Prenol lipids	Sesquiterpenoids	*		40.2	5.52	M+H-H2O, M+H, M+NH4, M+Na	C24H30O6	-0.0991353	5.20674	0.0135085	0.037837	0.704604	1.22747e+06	1.74208e+06	2.44152e+06	1.54339e+06	1.13509e+06	1.05865e+06	1.03827e+06	939766	811205	1.42087e+06	965412	920555	2.26319e+06	1.29284e+06	1.67412e+06	1.7735e+06	1.82799e+06	1.8553e+06	1.63756e+06	1.37139e+06	1.9828e+06
Momorcharaside B	3.21662					10.30_653.4274m/z	653.427	10.2956	neg	HMDB0032941	Lipids and lipid-like molecules	Steroids and steroid derivatives	Steroidal glycosides	*		37.1	0	M-H	C36H62O10	0.584216	2.70913	7.87685e-06	9.42642e-05	9.29604	108013	11619.3	125296	117760	153718	197418	61314.6	120966	86723.4	72613.3	99047	45273.6	16482.5	9905.88	4584.88	9478.44	8296.07	3841.9	15484	16501.6	19998
16:4(4Z,7Z,10Z,13Z)	-1.41007					9.45_293.1759m/z	293.176	9.45082	neg	LMFA01030163	Lipids and lipid-like molecules	Fatty Acyls	Fatty Acids and Conjugates			51.7	60.8	M+FA-H	C16H24O2	0.167951	5.13959	2.50665e-08	1.54817e-06	0.376293	190147	505315	215056	171941	164929	220330	234689	89897.4	217202	179042	230972	177408	484750	493729	653232	524292	597740	529647	504427	429494	330526
Sulfoglycolithocholate(2-)	-1.32104					6.60_512.2683m/z	512.268	6.60397	neg	HMDB0062801	Lipids and lipid-like molecules	Steroids and steroid derivatives	Bile acids, alcohols and derivatives	*		38.6	0.109	M-H	C26H43NO7S	-0.862116	5.02978	0.0220826	0.0567428	0.400246	323705	808764	62143.6	622545	165346	773009	462891	44202.4	121475	688544	109095	187797	971224	145995	501997	643788	638354	1.83115e+06	844592	303337	1.39844e+06
Annonisin	3.04954					10.02_655.4429m/z	655.443	10.0155	neg	HMDB0031394	Lipids and lipid-like molecules	Fatty Acyls	Fatty alcohols	*		41.6	20.7	M+FA-H	C35H62O8	0.444292	5.01937	5.71615e-07	1.32026e-05	8.27949	354822	42855.5	388650	363834	524989	549436	214984	414923	291944	260425	340116	198919	65838.8	46086.4	23190.4	46807.4	22103.5	23993.3	42497	51247.7	63935.4
(10R,13R,16R)-d14-9-PhytoF[9S,12R]	1.73263					6.00_362.2534m/z	362.253	5.99643	pos	LMFA02040070	Lipids and lipid-like molecules	Fatty Acyls	Octadecanoids			46.6	41.2	M+NH4	C18H32O6	-0.974979	5.01614	2.12399e-08	1.40211e-06	3.32334	426001	128185	411696	408417	524365	536130	374671	558383	420895	315966	418299	291185	159854	126763	111922	131448	117409	114525	122344	130646	138749
Butyl (S)-3-hydroxybutyrate glucoside	0.799147					4.70_303.1448m/z	303.145	4.69535	neg	HMDB0031694	Lipids and lipid-like molecules	Fatty Acyls	Fatty acyl glycosides	*		46.1	34.8	M-H2O-H	C14H26O8	-0.440593	4.94704	4.28725e-06	5.88821e-05	1.74007	757737	435463	553357	846493	877539	786224	731583	676044	733745	650822	987734	733830	433303	612204	398995	450034	347152	353268	381630	466893	475689
12-hydroxyheptadecanoic acid	1.03177					8.23_331.2489m/z	331.249	8.2294	neg	HMDB0061663	Lipids and lipid-like molecules	Fatty Acyls	Fatty acids and conjugates	*		44.6	25.7	M+FA-H	C17H34O3	-0.507176	4.93526	0.00158196	0.00644068	2.04453	742689	363256	1.16976e+06	771354	862302	759482	665719	1.1056e+06	568805	736318	272575	514979	194804	335154	647245	185370	554184	366545	286571	353715	345718
6-Epi-7-isocucurbic acid glucoside	2.32096					6.49_373.1867m/z	373.187	6.49252	neg	HMDB0029782	Lipids and lipid-like molecules	Fatty Acyls	Fatty acyl glycosides	*		44.3	27.1	M-H	C18H30O8	-0.231707	4.92415	2.85928e-07	8.1721e-06	4.99665	371980	74445.7	380574	420419	549530	482467	217943	418822	356172	366048	336009	191812	100297	87349.9	66487.2	59405.8	70220.9	62833.5	69182.2	72441.5	81794.2
Soyasapogenol B 3-O-[a-L-rhamnosyl-(1->4)-b-D-galactosyl-(1->4)-b-D-glucuronide]	-1.36988					9.03_942.5187n	987.518	9.02707	neg	HMDB0041244	Lipids and lipid-like molecules	Prenol lipids	Terpene glycosides	*		44	22.8	M-H, M+FA-H	C48H78O18	-0.153919	4.78405	0.0400975	0.0918396	0.386924	332395	859070	179114	787138	267938	282964	149508	57428.4	472571	496004	463662	167618	493030	289014	550765	403488	566545	2.61807e+06	1.10816e+06	1.05317e+06	649384
11-Hydroxy-9-tridecenoic acid	0.770133					6.76_273.1708m/z	273.171	6.76092	neg	LMFA01050437	Lipids and lipid-like molecules	Fatty Acyls	Fatty acids and conjugates	*		51.6	59.7	M+FA-H	C13H24O3	0.063906	4.63257	0.0352796	0.082927	1.70543	1.21301e+06	711266	2.21041e+06	681246	1.32997e+06	1.74645e+06	469486	781179	840224	1.92713e+06	1.28323e+06	860811	1.29702e+06	1.09449e+06	889363	531558	671968	418908	432992	538085	527014
Muricatin A	3.83614					10.10_657.4583m/z	657.458	10.0968	neg	HMDB0029964	Lipids and lipid-like molecules	Fatty Acyls	Fatty alcohols	*		48.6	50.3	M+FA-H	C35H64O8	-0.0124515	4.58522	6.2601e-07	1.41135e-05	14.2822	279875	19596.2	311148	260785	394631	459551	176058	352404	219185	187959	284721	152311	39337.9	24324.1	11077.4	17841.3	7802.96	4578.52	17840.5	19457	34105.7
15-methyl-15R-PGE2	3.39794					4.55_389.2281m/z	389.228	4.54983	pos	LMFA03010063	Lipids and lipid-like molecules	Fatty Acyls	Eicosanoids			47.5	50.2	M+Na	C21H34O5	-4.79666	4.56762	3.63927e-05	0.000313443	10.541	300062	28466.2	239537	355398	412788	209976	200277	649745	314004	252548	226930	139417	35933.5	31452.3	35419.5	19401.7	37702.3	34114.3	18460.3	17911.5	25800.1
22alpha-Hydroxyerythrodiol	5.58134					7.96_481.3635m/z	481.363	7.96203	pos	HMDB0034549	Lipids and lipid-like molecules	Prenol lipids	Triterpenoids	*		52.5	69.7	M+Na	C30H50O3	-3.79853	4.46312	2.35364e-07	7.10396e-06	47.8796	248613	5192.47	108290	130023	253809	297038	265711	358671	378021	194424	278693	221454	11569.1	8438.9	6046.46	3330.96	3705.37	2727.98	2656.64	3997.14	4259.68
MG(18:1(9Z)/0:0/0:0)[rac]	-0.886255					13.30_356.2922n	357.299	13.301	pos	4251	Lipids and lipid-like molecules	Glycerolipids	Monoradylglycerols			58.2	96.3	M+H-H2O, M+H	C21H40O4	-1.28702	4.45382	0.00350249	0.0124853	0.541017	420582	777393	436293	629483	331390	280853	125368	160816	499516	844039	649523	248541	676138	625851	1.19159e+06	659975	834295	412079	955768	888145	752693
6-Hydroxypentadecanedioic acid	1.3317					5.56_333.1917m/z	333.192	5.56333	neg	HMDB0031885	Lipids and lipid-like molecules	Fatty Acyls	Fatty acids and conjugates	*		47.9	43.5	M+FA-H	C15H28O5	-0.579042	4.43932	6.35133e-05	0.000485822	2.517	462565	183776	311233	445964	504406	572765	476356	444265	307518	327319	801311	434510	183623	317699	179132	174028	134502	115165	133591	179444	236803
7-Ketodeoxycholic acid	-0.980638					9.33_451.2702m/z	451.27	9.3304	neg	HMDB0000391	Lipids and lipid-like molecules	Steroids and steroid derivatives	Bile acids, alcohols and derivatives	*		52.4	64.5	M+FA-H	C24H38O5	0.0624835	4.34748	0.0432836	0.0976578	0.506756	426462	841554	560514	521910	325378	278264	448512	377737	322953	589162	504750	335443	2.25277e+06	344420	599074	599422	1.08807e+06	641302	533647	1.09669e+06	418598
CIS-4-DECENOYL CARNITINE	4.21658					7.23_358.2234m/z	358.223	7.22775	neg	LMFA07070056	Lipids and lipid-like molecules	Fatty Acyls	Fatty acid esters			40.2	6.31	M+FA-H	C17H31NO4	-0.458358	2.60012	1.73119e-08	1.23296e-06	18.5916	86516.8	4653.54	61270.6	56140.3	82241.7	131980	91223.4	93939.6	93728.4	87061.4	112508	55075.1	9883.15	6245.69	4422.22	3770.89	2435.92	3037.25	3349.86	3899.35	4837.56
Vanillin 3-(L-menthoxy)propane-1,2-diol acetal	-1.1746					10.36_364.2250n	363.218	10.361	neg	HMDB0032553	Lipids and lipid-like molecules	Prenol lipids	Monoterpenoids	*		47.7	42.6	M-H, M+FA-H	C21H32O5	0.109136	4.28805	0.000180446	0.00112057	0.443006	210372	474874	307252	389098	188099	186664	146805	139320	216522	180753	169639	179570	491774	723458	322107	448742	383210	668972	487732	516448	231426
MG(24:0/0:0/0:0)	5.38446					8.08_481.3634m/z	481.363	8.0849	pos	HMDB0011588	Lipids and lipid-like molecules	Glycerolipids	Monoradylglycerols	*		53.9	76.5	M+K	C27H54O4	-4.37165	4.24406	3.46487e-07	9.31328e-06	41.7718	227814	5453.77	90513.7	118592	227585	272504	263314	322331	347996	168574	251351	215378	14145.7	7615.62	5100.09	5537.58	3183.67	2974.53	2968.49	2952.85	4605.42
9,13-dihydroxy-12-ethoxy-10-octadecenoic acid	0.61035					7.63_403.2699m/z	403.27	7.6306	neg	LMFA01050122	Lipids and lipid-like molecules	Fatty Acyls	Fatty Acids and Conjugates			41.6	32.2	M+FA-H	C20H38O5	-0.669952	4.23949	0.0193648	0.0510058	1.52663	1.09395e+06	716580	1.26921e+06	1.62898e+06	1.75852e+06	921187	838202	1.00314e+06	922262	979737	998444	619836	741892	1.37844e+06	490530	770227	585439	676570	546527	742393	517196
PC(O-14:1(1E)/0:0)	1.37151					6.71_450.2974m/z	450.297	6.7127	neg	LMGP01070001	Lipids and lipid-like molecules	Glycerophospholipids	Glycerophosphocholines			43.2	22.2	M-H	C22H46NO6P	-3.59217	4.23529	6.68243e-09	6.70927e-07	2.58741	347139	134165	415616	258583	321779	295970	355180	335294	320613	336468	362208	469676	136023	144368	134877	126868	137982	122198	131874	126582	146709
2-trans,4-cis-Decadienoylcarnitine	4.07828					7.83_356.2076m/z	356.208	7.82658	neg	HMDB0013325	Lipids and lipid-like molecules	Fatty Acyls	Fatty acid esters	*		42.1	15.2	M+FA-H	C17H29NO4	-0.733904	4.21864	4.38434e-08	2.22817e-06	16.8921	230640	13653.7	171524	167333	229839	375341	219380	262769	218550	253287	281315	127057	23933.5	19554.5	12446	11522.5	9047.09	10022.8	10060.9	10661.5	15634.5
10-oxo-13-hydroxy-11-octadecenoic acid	3.83357					5.50_330.2637m/z	330.264	5.49623	pos	LMFA02000249	Lipids and lipid-like molecules	Fatty Acyls	Octadecanoids			46.1	35	M+NH4	C18H32O4	-0.477724	4.16504	2.89956e-08	1.71163e-06	14.2568	220469	15464.2	212502	230919	299526	291109	161859	306769	195193	157382	228090	121338	19566.5	17841.7	15345.5	16647.2	8383.62	13470.8	14031.8	15775.8	18114.6
11-deoxy-11-methylene-15-keto-PGD2	-0.885995					11.05_348.2297n	349.237	11.0522	pos	LMFA03010104	Lipids and lipid-like molecules	Fatty Acyls	Eicosanoids			52.7	69	M+H-H2O, M+H	C21H32O4	-1.13787	4.14498	0.000112118	0.000764115	0.541114	290916	537624	272423	209530	345816	291088	304945	231823	285644	285238	305806	376849	467977	544418	361573	764440	683758	368222	682355	557967	407907
PS(16:0/0:0)	0.918298					5.07_498.2809m/z	498.281	5.07403	pos	LMGP03050002	Lipids and lipid-like molecules	Glycerophospholipids	Glycerophosphoserines			53.6	76.8	M+H	C22H44NO9P	-3.55418	4.09813	8.98639e-05	0.000636323	1.88988	486676	257516	354305	470720	682445	440924	465742	728105	500210	306914	458716	458676	299088	308206	238657	225625	257939	250955	207729	222189	307257
6-((Z)-pentadec-10-en-1-yl)salicylic acid	-1.00884					8.49_346.2505n	347.258	8.49248	pos	LMPK15040008	Lipids and lipid-like molecules	Polyketides	Phenolic lipids			51.1	60.4	M+H-H2O, M+H	C22H34O3	-0.753873	4.04114	0.000316843	0.00174611	0.496946	249055	501171	159210	161873	135925	235474	374557	324586	288175	291714	222774	296266	435804	261524	608755	423641	329162	623732	750069	601640	476215
19-norandrosterone	-1.28777					10.41_321.2069m/z	321.207	10.4071	neg	LMST02010042	Lipids and lipid-like molecules	Steroids and steroid derivatives	Estrane steroids	*		51.9	62.8	M+FA-H	C18H28O2	-0.761591	4.00784	1.11455e-05	0.000121969	0.409583	148658	362950	183856	93222	120228	167181	150368	71902.8	114278	173167	194284	218098	392498	436661	514576	403904	406313	167869	329976	296460	318293
17-hydroxy-linolenic acid	-0.586664					11.39_277.2160m/z	277.216	11.3881	pos	LMFA02000239	Lipids and lipid-like molecules	Fatty Acyls	Octadecanoids			56.5	87.6	M+H-H2O	C18H30O3	-0.732293	3.99997	0.00162008	0.00657024	0.665881	529952	795866	423925	546273	582150	648553	386842	371155	466289	785033	729652	359650	668791	693321	649162	917878	750054	588860	986743	952256	955733
Ethyl 3-O-beta-D-glucopyranosyl-butanoate	1.72971					4.49_275.1137m/z	275.114	4.48538	neg	LMFA13010042	Lipids and lipid-like molecules	Fatty Acyls	Fatty acyl glycosides			46.8	39	M-H2O-H	C12H22O8	0.131355	3.96547	6.86109e-10	1.40656e-07	3.3166	259976	78386.1	215520	289466	317108	248730	211227	286468	230898	233779	311722	254837	90517.8	131693	80518.7	68830.8	64203.8	60957.4	61489.7	79576.5	67687.4
9,10,18-TriHOME(12Z)	-0.696606					7.96_330.2403n	348.274	7.96203	pos	LMFA02000223	Lipids and lipid-like molecules	Fatty Acyls	Octadecanoids			44.1	25.7	M+NH4, M+Na	C18H34O5	-0.914039	3.94292	0.0348035	0.0820339	0.617022	611809	991552	473619	661115	882079	445045	509100	823612	590513	849570	586209	297232	358680	1.17286e+06	482716	1.15712e+06	801335	1.86677e+06	1.10785e+06	1.3987e+06	577932
(1alpha,4beta,5beta)-4-Hydroxy-7(11),10(14)-guaiadien-8-one	-2.67882					8.65_234.1618n	235.169	8.65495	pos	HMDB0036449	Lipids and lipid-like molecules	Prenol lipids	Sesquiterpenoids	*		53.5	72.8	M+H-H2O, M+H	C15H22O2	-0.656419	3.94056	5.24937e-10	1.24777e-07	0.156169	33897.1	217053	33693.8	39528.7	31137.3	33453.6	33673.6	32865.7	30915.4	37816.7	27670	38216.3	194781	171063	174398	284357	263544	226657	168584	273142	196955
(Z)-6-Tetradecene-1,3-diyne-5,8-diol	-1.42067					7.93_265.1444m/z	265.144	7.92522	neg	HMDB0038996	Lipids and lipid-like molecules	Fatty Acyls	Fatty alcohols	*		51.6	60.7	M+FA-H	C14H20O2	-0.654134	3.89733	5.03763e-07	1.20339e-05	0.373538	113016	302554	133973	129373	97158.4	115935	141477	54165.7	122437	119756	121935	93945.8	254811	219240	368372	327557	376327	403566	272330	302386	198398
4alpha-carboxy-zymosterol	-0.985563					9.26_473.3271m/z	473.327	9.26283	neg	LMST01010152	Lipids and lipid-like molecules	Sterol Lipids	Sterols			47.5	39	M+FA-H	C28H44O3	-0.278622	3.87811	0.000418394	0.00218828	0.505029	239456	474144	137795	344245	181309	356588	235217	248704	140532	258413	239607	252153	356447	259419	376375	482640	434911	417284	531752	704556	703910
(R)-1-O-b-D-glucopyranosyl-1,3-octanediol	1.75631					6.01_289.1656m/z	289.166	6.01233	neg	HMDB0029362	Lipids and lipid-like molecules	Fatty Acyls	Fatty acyl glycosides	*		46.7	39	M-H2O-H	C14H28O7	-0.191464	3.81924	3.55818e-06	5.1656e-05	3.37834	265710	78651.1	338437	238668	387004	378768	140028	260963	212677	241791	278473	180293	111807	96255.9	84448.4	77696.4	63992.7	70445.3	63892.8	66876.6	72444.2
5b-Cholestane-3a,7a,12a,23-Tetrol	-1.55924					11.74_459.3465m/z	459.347	11.735	pos	HMDB0001968	Lipids and lipid-like molecules	Steroids and steroid derivatives	Bile acids, alcohols and derivatives	*		52.1	69.3	M+Na	C27H48O4	4.67984	3.81863	0.000156468	0.000999607	0.33933	108445	319586	47190.4	59630.3	117077	355975	28929.6	76574	95683.4	48180.5	94299.1	160910	323370	427422	432948	209962	294916	279227	298255	177293	432878
3-hydroxyhexadecanoyl carnitine	1.8295					6.84_416.3366m/z	416.337	6.83788	pos	HMDB0061642	Lipids and lipid-like molecules	Fatty Acyls	Fatty acid esters	***		38.3	0.197	M+H	C23H45NO5	-0.980024	3.8061	7.83933e-08	3.34681e-06	3.55413	241287	67889.2	210633	229807	327078	298035	201393	313406	217532	157332	255976	201677	81807.4	100006	53005.7	55210.5	51787.4	82071.9	47962.9	67706.6	71443.8
cis- and trans-Ethyl 2,4-dimethyl-1,3-dioxolane-2-acetate	1.56934					5.73_375.2022m/z	375.202	5.72918	neg	LMFA07010803	Lipids and lipid-like molecules	Fatty Acyls	Fatty acid esters	*		39.6	0	2M-H	C9H16O4	-0.51662	3.80487	5.31093e-07	1.25693e-05	2.96769	269734	90890.4	273214	284604	380302	350443	185846	318415	240039	227235	263702	173542	111716	113620	73566.6	83330.4	76726.5	76641.2	89041.5	82575.6	110796
Neomenthol-glucuronide	1.3114					5.79_331.1760m/z	331.176	5.78827	neg	HMDB0060012	Lipids and lipid-like molecules	Prenol lipids	Terpene glycosides	*		45.8	34.5	M-H	C16H28O7	-0.822798	3.77438	5.74018e-06	7.3952e-05	2.48183	315820	127253	254148	331947	377690	378270	256931	262020	261129	319424	471355	245289	131171	242037	119528	117442	94667.6	80524	90941.1	137235	131733
1-(2-methoxy-5Z-hexadecenyl)-sn-glycero-3-phosphoethanolamine	0.825731					5.68_468.3070m/z	468.307	5.67538	pos	LMGP02060018	Lipids and lipid-like molecules	Glycerophospholipids	Glycerophosphoethanolamines			42.7	25.4	M+H	C22H46NO7P	-3.1201	3.76326	3.11929e-05	0.000278099	1.77243	438065	247155	357330	346173	435770	430603	484772	538176	403859	296528	553699	533744	252680	373870	219625	235498	218077	226364	185163	256614	256502
2,3-dinor-PGE1	0.700149					5.98_327.2164m/z	327.216	5.98222	pos	36216	Lipids and lipid-like molecules	Fatty Acyls	Eicosanoids			53.6	71.8	M+H	C18H30O5	-0.735204	3.7274	2.92241e-05	0.000263222	1.62467	494959	304652	528487	517271	621602	647041	430611	549241	457577	392953	451633	353177	359877	348182	270753	284628	284652	282331	271652	297722	342071
10-hydroxy-16-oxo-hexadecanoic acid	-0.687558					10.76_286.2141n	309.206	10.7578	pos	LMFA01170060	Lipids and lipid-like molecules	Fatty Acyls	Fatty Acids and Conjugates			50.8	57.7	M+H-H2O, M+H, M+Na	C16H30O4	-1.05361	3.7016	8.66825e-05	0.000618792	0.620904	312192	502803	362757	224419	250801	357236	381563	237591	314040	356213	278500	358802	353180	634865	464445	478743	648851	487926	403798	472477	580941
20,24-Epoxy-25,26-dihydroxydammaran-3-one	-0.886681					11.08_474.3706n	457.367	11.082	pos	HMDB0039692	Lipids and lipid-like molecules	Prenol lipids	Terpene glycosides	*		52.8	71	M+H-H2O, M+H	C30H50O4	-0.606684	3.65666	0.0471036	0.104355	0.540857	386187	714028	215955	547180	260354	229432	192906	241514	781489	828799	219926	344316	497591	236269	777204	349126	464644	1.3191e+06	1.35564e+06	938747	487935
3alpha-3-Hydroxytirucalla-7,24-dien-21-oic acid	5.24794					8.31_479.3482m/z	479.348	8.31402	pos	HMDB0034962	Lipids and lipid-like molecules	Prenol lipids	Sesquiterpenoids	*		55.1	87.7	M+Na	C30H48O3	-3.0881	3.56617	1.58279e-07	5.45381e-06	38.0003	159291	4191.84	84896.5	89398.2	151679	213904	148228	205754	255133	121387	175727	146806	6221.45	5964.04	2803.02	5636.88	3484.84	1740.03	4968.44	3919.72	2988.11
3Z-dodecenedioic acid	2.32812					5.82_273.1343m/z	273.134	5.81817	neg	LMFA01170137	Lipids and lipid-like molecules	Fatty Acyls	Fatty Acids and Conjugates			48.1	44.4	M+FA-H	C12H20O4	-0.162037	2.38925	1.28078e-07	4.76193e-06	5.02152	85381.5	17003.1	96946.5	96403.5	121849	99371	51562.4	110944	70808.6	74322.5	78653.1	52954.2	19321.2	19131.6	16029.7	17094.5	15467.1	14920.5	15583.6	14197	21282.9
PGB3	-1.03967					10.43_332.1985n	333.205	10.4268	pos	LMFA03010141	Lipids and lipid-like molecules	Fatty Acyls	Eicosanoids			52.9	71.4	M+H-H2O, M+H	C20H28O4	-0.753887	2.37854	1.60113e-06	2.82138e-05	0.486439	67929.1	139646	73562.4	76540.9	59787.6	70196.1	78294.2	36358.8	80263.8	53803.4	81727.7	68755.7	111710	110976	116249	173143	161404	175866	135969	159796	111696
MG(18:3(6Z,9Z,12Z)/0:0/0:0)	-0.94182					11.99_352.2609n	353.268	11.9939	pos	62351	Lipids and lipid-like molecules	Fatty Acyls	Lineolic acids and derivatives	*		53.8	75.1	M+H-H2O, M+H	C21H36O4	-1.39748	3.54065	0.000615676	0.00299015	0.520576	215240	413465	234474	344931	167258	141118	79075	83385.9	263240	407720	295264	135932	381520	303883	516442	314303	458055	354569	498391	544338	349684
Athanacalvic acid	3.48584					6.71_308.2218m/z	308.222	6.70525	pos	LMFA01031032	Lipids and lipid-like molecules	Fatty Acyls	Fatty Acids and Conjugates			55.4	81.6	M+NH4	C18H26O3	-0.699498	3.52785	7.07925e-08	3.10879e-06	11.2032	168091	15003.8	113552	159941	191261	255365	146728	169243	232713	156328	172236	83541.3	14916.2	22579.3	11730.7	13752.5	12261.6	22510.7	10096.9	14395.1	12791.4
delta10-12-PhytoF	3.45514					5.16_362.2535m/z	362.253	5.16353	pos	LMFA02040002	Lipids and lipid-like molecules	Fatty Acyls	Octadecanoids			50.3	58.8	M+NH4	C18H32O6	-0.755353	3.50765	2.3191e-08	1.48306e-06	10.9673	160018	14590.5	119282	140066	192748	223486	125942	224458	158265	121090	189231	105615	21842.5	23421.2	11591.9	13208.9	7931.14	11938.6	14249.2	12445	14685.7
methyl 10,12-epidioxy-13-hydroperoxy-8E,15Z-octadecadienoate	3.08354					8.02_356.2198n	401.218	8.02187	neg	LMFA01040042	Lipids and lipid-like molecules	Fatty Acyls	Fatty Acids and Conjugates			39.4	6.41	M-H2O-H, M+FA-H	C19H32O6	-0.298507	3.50647	1.20949e-06	2.2936e-05	8.47691	173898	20514.4	213477	258014	242593	203338	77320	210470	131922	166383	150270	85194.6	24542.6	23969.3	22805.5	24666.3	13372	10174.9	18590	18332.1	28176.4
PI(O-20:0/14:0)	-0.470449					10.81_805.5597m/z	805.56	10.814	neg	LMGP06020044	Lipids and lipid-like molecules	Glycerophospholipids	Glycerophosphoinositols			48.9	48.9	M-H2O-H	C43H85O12P	-0.356206	3.46818	0.00433635	0.0148393	0.72174	575554	797453	742390	423072	406662	377144	585917	656567	545141	584782	604077	829784	932753	528915	798553	682220	705771	987364	913055	893122	735323
12-hydroxy-9-octadecynoic acid	0.585615					8.43_279.2317m/z	279.232	8.43013	pos	LMFA02000217	Lipids and lipid-like molecules	Fatty Acyls	Octadecanoids			53.9	74.1	M+H-H2O	C18H32O3	-0.656516	3.46805	0.0156518	0.0427483	1.50068	678081	451850	1.02962e+06	637343	682214	731184	642028	930727	504689	698257	395704	529051	302108	460350	835383	286808	621075	395459	329165	421032	415269
delta2-THA	-0.552829					10.28_354.2554n	355.263	10.2812	pos	LMFA01030852	Lipids and lipid-like molecules	Fatty Acyls	Fatty Acids and Conjugates			54.5	78.6	M+H-H2O, M+H	C24H34O2	-1.41178	3.46436	0.0264183	0.0655992	0.681682	557612	817995	585042	370689	614326	665220	707605	718618	483698	332239	678755	419930	1.38601e+06	747348	585457	1.09032e+06	679305	529602	785564	1.07308e+06	485271
Acutifolane A	-0.714483					10.80_262.1566n	263.164	10.8009	pos	LMPR0103520002	Lipids and lipid-like molecules	Prenol lipids	Isoprenoids			39.9	4.09	M+H-H2O, M+H	C16H22O3	-1.26668	3.46168	0.0105896	0.0309905	0.609424	364441	598009	470828	275331	356861	374376	393081	226827	349037	328570	353277	516219	448957	432284	519657	744524	669025	1.07759e+06	525060	732190	232790
4Z,7Z,9E,11E,13Z,16Z,19Z-docosaheptaenoic acid	-1.13443					7.15_326.2238n	327.232	7.15202	pos	LMFA01031158	Lipids and lipid-like molecules	Fatty Acyls	Fatty Acids and Conjugates			50.8	67.5	M+H-H2O, M+H	C22H30O2	-2.3223	3.44596	0.000139688	0.000910371	0.455516	139536	306326	92056.1	108861	116513	146446	280003	163427	101319	148414	82174.2	156151	290500	241183	252306	309432	197409	375682	456897	222593	410932
Camelledionol	-1.14506					10.58_423.3243m/z	423.324	10.575	pos	HMDB0035730	Lipids and lipid-like molecules	Prenol lipids	Triterpenoids	*		52.2	71.9	M+H-H2O	C29H44O3	-3.26863	3.42328	0.00124825	0.00530139	0.452171	151737	335574	126015	79087	110687	216883	109743	113160	97632.5	165013	154183	344970	477598	344021	287660	225769	328824	185072	547696	203620	419910
3-Methyl-5-pentyl-2-furanpentadecanoic acid	-1.12872					13.01_392.3286n	393.336	13.0126	pos	HMDB0112082	Lipids and lipid-like molecules	Fatty Acyls	Fatty acids and conjugates			41.3	11.9	M+H-H2O, M+H	C25H44O3	-1.22676	3.39368	0.0135411	0.0379249	0.457323	193073	422181	132463	83383.4	121414	168827	100667	76628.3	76970.3	402667	296709	471000	477190	571410	603262	296029	294805	46960.4	580297	231873	697802
beta-Elemolic acid	4.11953					7.82_479.3480m/z	479.348	7.82447	pos	HMDB0034961	Lipids and lipid-like molecules	Prenol lipids	Triterpenoids	*		55.1	85.8	M+Na	C30H48O3	-3.39127	3.37987	8.89138e-08	3.67335e-06	17.3822	148667	8552.84	82142.3	93053.6	154970	208347	158334	166593	220339	117610	177164	108116	12072.4	11977.1	6960.32	11846.5	6721.08	5257.5	7232.92	8915.74	5992.13
Goyaglycoside c	4.31065					10.80_663.4436m/z	663.444	10.8009	pos	93069	Lipids and lipid-like molecules	Steroids and steroid derivatives	Steroidal glycosides	*		36.2	0	M+H	C38H62O9	-4.58773	3.36561	0.000209311	0.00125882	19.8442	176667	8902.7	308075	181967	266280	366297	51744.6	118918	76859.2	154395	173557	68576.3	16851.2	22628.7	5731.34	3036.66	2536.5	1102.87	18732.3	4272.96	5231.84
(3xi,5Z)-1,5-Octadien-3-ol	-0.439553					0.28_126.1047n	109.101	0.283233	pos	HMDB0030966	Lipids and lipid-like molecules	Fatty Acyls	Fatty alcohols	*		42.7	16.9	M+H-H2O, M+H	C8H14O	1.73948	3.35801	1.88166e-05	0.00018596	0.737363	419673	569154	477961	435494	416633	403230	424124	354138	396825	463847	365918	458560	562390	424318	578079	545234	631162	646747	584403	523114	626936
28-[Glucosyl-(1->6)-glucosyl]oleanolic acid 3-arabinoside	-1.32125					9.33_912.5082n	911.501	9.3304	neg	HMDB0036362	Lipids and lipid-like molecules	Prenol lipids	Terpene glycosides	*		40.4	4.52	M-H, M+FA-H	C47H76O17	-0.0215001	3.3479	0.0392011	0.0901428	0.400187	171031	427377	110549	436052	142158	132449	72146.1	24516.5	233375	270208	205331	83522.8	264295	166084	279799	190755	290764	1.27136e+06	493297	549029	341006
3-hydroxyoctanoyl carnitine	1.79523					5.03_304.2116m/z	304.212	5.02865	pos	HMDB0061634	Lipids and lipid-like molecules	Fatty Acyls	Fatty acid esters	*		38.8	0	M+H	C15H29NO5	-0.857938	3.33025	7.96262e-08	3.38065e-06	3.47071	187198	53936.6	168293	147476	243843	209440	197373	241261	185356	108438	173812	196691	45921.8	75193.4	36766.3	52492.1	24019.7	56108.7	68953.8	44217.6	81755.7
Fasciculol C	-0.730916					10.55_531.3658m/z	531.366	10.5463	pos	HMDB0035853	Lipids and lipid-like molecules	Prenol lipids	Triterpenoids	*		38.3	0	M+Na	C30H52O6	0.464575	3.32668	0.0102447	0.0301884	0.602521	311987	517802	242019	386266	184322	403685	507455	286441	320504	280052	141920	367202	585199	364599	381926	941382	518058	337918	541199	640612	349325
(3beta,6beta)-Furanoeremophilane-3,6-diol	1.51421					7.13_250.1567n	499.303	7.1284	neg	HMDB0035117	Lipids and lipid-like molecules	Prenol lipids	Sesquiterpenoids	*		41.3	10.4	M+FA-H, 2M-H	C15H22O3	-0.749274	3.31486	3.05723e-09	3.9597e-07	2.85642	198717	69568.6	150608	187855	255657	236177	179811	218232	172502	181691	223360	181276	87571.7	83374	63501.4	60784.7	62832.4	57135.2	57085.4	76433	77400
gamma- 12,13-DiHODE	3.44736					5.60_330.2637m/z	330.264	5.60035	pos	LMFA02000050	Lipids and lipid-like molecules	Fatty Acyls	Octadecanoids			51.1	60.6	M+NH4	C18H32O4	-0.65498	3.26588	4.79078e-09	5.23337e-07	10.9084	138126	12662.4	123546	143934	178459	196333	110358	168362	123044	105347	143415	88461.5	17367.4	16610.6	12076.1	11945.9	8291.74	10358.1	11652.4	10385.1	15274.3
Momordicinin	-0.57861					11.08_438.3493n	439.357	11.082	pos	HMDB0034726	Lipids and lipid-like molecules	Prenol lipids	Triterpenoids	*		45.5	37.4	M+H-H2O, M+H	C30H46O2	-1.10942	3.26042	0.032053	0.0767532	0.669609	481888	719655	344788	638071	359297	431301	403679	367797	805207	758445	273019	437271	616449	381099	667133	665962	544255	1.03685e+06	1.16651e+06	880337	518303
9H-12(13)-EpODE	-0.492418					11.16_310.2143n	309.207	11.1611	neg	LMFA02000020	Lipids and lipid-like molecules	Fatty Acyls	Octadecanoids			47.4	41.1	M-H, 2M-H, M-H2O-H	C18H30O4	-0.413237	2.25131	0.00616986	0.0199002	0.710833	220146	309701	270049	116596	164860	278266	272252	158503	171836	266401	214200	288494	256925	376116	379219	265313	361853	246606	282138	241209	377929
O-(11-carboxyundecanoyl)carnitine	3.44785					7.84_372.2386m/z	372.239	7.84302	neg	LMFA07070083	Lipids and lipid-like molecules	Fatty Acyls	Fatty esters			39.8	12.5	M-H	C19H35NO6	-1.51906	3.22086	2.89704e-07	8.25696e-06	10.9121	143547	13154.9	123406	113491	141060	256653	119939	149739	125453	175479	152410	77840.4	26432.6	13949.3	13018	14050.2	12127.9	7564.44	10740	9385.16	11126.3
Spongipregnoloside A	-0.698597					6.38_625.3591m/z	625.359	6.38438	pos	LMST02030217	Lipids and lipid-like molecules	Sterol Lipids	Steroids			49.8	54.1	M+H	C33H52O11	1.41079	3.21705	0.000193779	0.00118562	0.616171	246095	399393	192857	273194	206201	277631	235278	317007	239336	170775	195747	352920	429465	395766	428605	417485	295077	543106	456099	280041	348896
Blumenol C glucoside	2.45345					7.50_417.2130m/z	417.213	7.50083	neg	HMDB0040668	Lipids and lipid-like molecules	Fatty Acyls	Fatty acyl glycosides	*		42.3	32.1	M+FA-H	C19H32O7	-0.0244552	3.21056	6.28156e-07	1.41259e-05	5.47724	152696	27878.4	150287	171070	224294	144925	86730.2	234038	139290	135253	151232	89845.7	40319.6	32311.2	23131.4	22554.7	33594	23812	26230.8	22371.4	26580.1
PC(8:2(2E,4E)/8:2(2E,4E))	1.52645					5.64_546.2490m/z	546.249	5.63845	neg	39988	Lipids and lipid-like molecules	Glycerophospholipids	Glycerophosphocholines			37.6	0	M+FA-H	C24H40NO8P	3.18321	1.70284	1.98373e-06	3.29477e-05	2.88075	55546.1	19281.8	47197.2	62464.4	67839.1	49305.7	58781.4	79464.5	45084.2	32133	62498.1	50693.9	22747.4	31576.1	16514.9	13398.7	13554.4	6349.86	16561.2	25471.7	27362.3
Sativic acid	0.704716					6.03_347.2437m/z	347.244	6.02723	neg	LMFA02000148	Lipids and lipid-like molecules	Fatty Acyls	Octadecanoids			47.2	41.9	M-H	C18H36O6	-0.744392	3.18772	0.000433948	0.0022497	1.62982	402275	246821	462473	384487	529616	495390	411572	446396	386967	306797	228678	370373	251779	312366	260072	135421	241835	206809	231122	224980	357008
Pfaffic acid	-0.705681					11.74_441.3361m/z	441.336	11.735	pos	LMPR0106250001	Lipids and lipid-like molecules	Prenol lipids	Isoprenoids			48.5	50.9	M+H	C29H44O3	-0.430843	3.15128	0.00107513	0.00469047	0.613153	259094	422560	283093	173123	263146	359751	124386	216022	206141	325491	284192	355597	399367	529325	514506	366431	398273	234806	525790	334116	500428
3-Hydroxy-6,8-dimethoxy-7(11)-eremophilen-12,8-olide	1.47244					6.94_355.1762m/z	355.176	6.94125	neg	HMDB0040756	Lipids and lipid-like molecules	Prenol lipids	Terpene lactones	*		49.5	56.1	M+FA-H	C17H26O5	-0.0784412	3.14613	1.73543e-06	2.98603e-05	2.77491	191445	68991.6	197080	197710	278213	221470	127640	260411	169295	150247	177729	134660	82678	82880.5	61242.6	72335.4	58978.1	53873.2	64920.8	64480.6	79535.8
PC(O-12:0/2:0)	0.679161					5.91_466.2920m/z	466.292	5.91178	neg	40038	Lipids and lipid-like molecules	Glycerophospholipids	Glycerophosphocholines			38	0	M-H	C22H46NO7P	-4.03267	3.13903	1.41394e-05	0.000148131	1.60121	345387	215704	306260	264233	367483	324192	337920	375086	327724	292923	408932	449114	218286	291810	210275	172021	204762	216660	176984	217028	233511
3,7-Dimethyl-5-octene-1,7-diol 1-glucoside	0.679721					5.49_315.1813m/z	315.181	5.49093	neg	HMDB0034771	Lipids and lipid-like molecules	Fatty Acyls	Fatty acyl glycosides	*		41.8	13.4	M-H2O-H	C16H30O7	-0.176403	3.1383	5.59279e-05	0.000438733	1.60183	360055	224777	331933	351533	496201	424886	282284	365460	371132	290521	386666	299934	247148	299363	217715	250738	165534	177951	205083	222720	236743
8E-Heptadecenedioic acid	0.565715					7.24_343.2124m/z	343.212	7.24362	neg	LMFA01170053	Lipids and lipid-like molecules	Fatty Acyls	Fatty Acids and Conjugates			48.9	49.8	M+FA-H	C17H30O4	-0.807121	3.12135	0.00405619	0.0140434	1.48012	533845	360677	612754	470604	637690	755815	444682	550007	429068	542617	522491	372724	521447	526033	408384	337571	349378	272499	219956	388185	222639
N-oleoyl asparagine	-0.494304					7.90_396.2985n	379.295	7.9034	pos	LMFA08020137	Lipids and lipid-like molecules	Fatty Acyls	Fatty amides			53.4	73.3	M+H-H2O, M+H	C22H40N2O4	-0.696284	3.10708	0.00570774	0.0186606	0.709904	451512	636019	542252	333309	402492	350431	309359	387426	360270	651654	590070	587859	623802	787748	784031	598443	477601	426726	708664	597854	719301
3-hydroxytridecanoic acid	-1.28374					5.83_275.1864m/z	275.186	5.83355	neg	HMDB0061655	Lipids and lipid-like molecules	Fatty Acyls	Fatty acids and conjugates	*		48.2	43.5	M+FA-H	C13H26O3	0.0469876	3.09966	0.00170741	0.00686381	0.41073	107247	261112	183983	72103.8	58118.3	279925	94179	57402.8	39084.6	134829	62783.7	90056.2	378526	227030	411731	235831	339520	81239.3	272372	155739	248018
17-Hydroxypregnenolone sulfate	1.48634					7.18_430.2256m/z	430.226	7.1833	pos	57973	Lipids and lipid-like molecules	Steroids and steroid derivatives	Sulfated steroids	*		38.3	0	M+NH4	C21H32O6S	-0.401118	3.09333	1.88156e-08	1.30986e-06	2.80177	178215	63608	192625	186497	212631	225388	160480	200052	161789	144354	185401	112933	57208.5	73048	51485	62774.6	57773.8	72265	62101.3	57193.8	78622
(3b,16b,20R)-Pregn-5-ene-3,16,20-triol 3-glucoside	2.30131					10.11_514.3380m/z	514.338	10.1144	pos	HMDB0041331	Lipids and lipid-like molecules	Steroids and steroid derivatives	Steroidal glycosides	***		37.4	0	M+NH4	C27H44O8	1.06634	3.09193	3.46365e-07	9.31328e-06	4.92907	151838	30804.6	134529	128308	151375	257718	155360	160107	161193	116830	161610	91350.8	45272.9	41764.9	21738	33557.2	19427.1	14688	46381.2	26306.6	28105.6
Artemether	1.14982					5.21_316.2118m/z	316.212	5.20585	pos	HMDB0015643	Lipids and lipid-like molecules	Prenol lipids	Sesquiterpenoids			38.9	0.0823	M+NH4	C16H26O5	-0.180452	3.06977	9.44237e-06	0.000107788	2.21886	219894	99102.3	186787	199803	308195	230417	219546	308208	199838	124565	227493	194090	100575	122479	85697.8	113669	68950.8	86681.8	84104.3	102952	126810
Corchorifatty acid F	3.45011					7.70_373.2230m/z	373.223	7.70323	neg	91118	Lipids and lipid-like molecules	Fatty Acyls	Lineolic acids and derivatives	*		37.8	0	M+FA-H	C18H32O5	-0.399103	2.17936	1.03099e-07	4.08038e-06	10.9292	62608.7	5728.58	77868.4	67179.5	92675	76185.2	37314.1	80448.5	52121.1	52610	55098.4	34587.3	7245.41	6768.52	4919.06	4658.36	4165.44	2671.84	5401.98	5244.55	10482.1
12-oxo-14,18-dihydroxy-9Z,13E,15Z-octadecatrienoic acid	1.00866					5.72_325.2009m/z	325.201	5.7245	pos	74764	Lipids and lipid-like molecules	Fatty Acyls	Octadecanoids			47.4	45.9	M+H	C18H28O5	-0.289243	3.06409	7.78186e-07	1.65768e-05	2.01205	232563	115585	218659	233774	311661	279485	193677	260765	231529	175437	234510	186130	136085	148735	98943.4	113200	93422.3	94027.2	112836	116667	126349
Atocalcitol	0.631766					7.43_517.3278m/z	517.328	7.42777	pos	LMST03020683	Lipids and lipid-like molecules	Sterol Lipids	Secosteroids			44.1	40.4	M+Na	C32H46O4	-2.15914	3.05503	0.000310817	0.00172124	1.54946	399268	257682	360685	361862	369466	433190	470712	417855	349576	245954	497830	485548	238534	376136	185524	249640	196034	230575	283987	271878	286829
2S-hydroxy-3-(10Z-tetradecenoyloxy)-propanoic acid	2.22882					8.02_314.2092n	359.207	8.02187	neg	LMFA07010692	Lipids and lipid-like molecules	Fatty Acyls	Fatty esters			47.8	45.1	M-H, M+FA-H	C17H30O5	-0.427628	3.05219	6.77563e-09	6.70927e-07	4.6875	138059	29452.5	143756	133515	173687	174145	95652.9	176364	122788	125196	142829	92657.1	32446.9	34911.5	24152	27998.6	25783.4	29632.8	26115.5	29477.9	34554.3
3alpha,4beta,7alpha-Trihydroxy-5beta-cholan-24-oic Acid	-0.620436					10.46_389.2697m/z	389.27	10.4562	neg	LMST04010060	Lipids and lipid-like molecules	Steroids and steroid derivatives	Bile acids, alcohols and derivatives	*		50.1	54.6	M-H2O-H	C24H40O5	0.0205777	3.04706	0.00382494	0.013403	0.650474	308091	473640	326318	160977	294174	278336	409125	368787	211340	360885	407622	263341	568420	489690	575421	465264	666069	245528	398685	519891	333789
(1R,2R)-3-oxo-2-pentyl-cyclopentanebutanoic acid	-0.990679					5.55_285.1707m/z	285.171	5.54803	neg	LMFA02010017	Lipids and lipid-like molecules	Fatty Acyls	Octadecanoids			46.3	33.3	M+FA-H	C14H24O3	-0.186712	3.04477	0.00563194	0.0184482	0.503241	179073	355839	180656	203965	164247	212218	137924	244837	187614	120341	208542	130382	286593	284068	239591	244041	170620	301745	445540	514240	716112
11Z,14Z-octadecadienoic acid	-0.654479					12.57_280.2399n	263.237	12.5698	pos	LMFA01030299	Lipids and lipid-like molecules	Fatty Acyls	Fatty Acids and Conjugates			56.2	85.5	M+H-H2O, M+H, M+Na	C18H32O2	-1.10203	3.03354	0.011409	0.0329206	0.635305	320271	504121	292667	456720	246007	214675	106649	126252	337928	669730	475941	276139	443446	483373	640151	410200	500695	353512	550876	618912	535929
Hyodeoxycholic acid	-1.59556					12.11_393.2995m/z	393.299	12.1131	pos	5701	Lipids and lipid-like molecules	Steroids and steroid derivatives	Bile acids, alcohols and derivatives	*		55	81.4	M+H	C24H40O4	-1.18724	2.1525	0.0266991	0.0661337	0.330893	49841	150626	18448	15308.5	23776.2	60622.3	27374.5	33143.9	8985.57	70338	62594.3	177819	213469	248928	301369	63636.8	84533.9	12692.6	318697	15978.8	96324.4
Kuhlmanniquinol	-0.463598					5.77_316.1312n	299.128	5.7727	pos	LMPK12100071	Lipids and lipid-like molecules	Polyketides	Flavonoids			48.2	45.1	M+H-H2O, M+NH4, M+Na, M+H	C18H20O5	0.440875	3.02081	0.000288504	0.00162018	0.725175	351975	485365	315537	379402	401057	379400	443087	355915	360302	193422	325849	365776	495014	455000	427949	480119	426650	466651	548095	454013	614793
3-(1-Hydroxymethyl-1-propenyl)pentanedioic acid	2.3711					4.71_201.0760m/z	201.076	4.71062	neg	HMDB0033092	Lipids and lipid-like molecules	Fatty Acyls	Fatty acids and conjugates	*		49.8	56.3	M-H	C9H14O5	-4.0586	3.01842	9.49068e-07	1.91159e-05	5.17336	137806	26637.6	139240	173751	197511	147946	80630.8	210897	118119	105949	112986	91030.6	26433.2	30280.7	22171.1	26511.3	21670.5	26750.5	26306.1	23800.5	35814.9
MG(0:0/14:0/0:0)	1.8387					6.65_347.2436m/z	347.244	6.6493	neg	HMDB0011530	Lipids and lipid-like molecules	Glycerolipids	Monoradylglycerols	*		46.7	38.1	M+FA-H	C17H34O4	-1.04615	3.00831	5.36808e-06	6.994e-05	3.57688	164182	45900.8	225835	124947	190142	271008	131890	185887	110091	151392	121081	129542	55865.1	48700.1	55405.1	36221.7	44950.4	31942.1	33999.7	33169.2	72854.2
Polyporusterone C	-0.583018					9.52_476.3134n	459.31	9.51872	pos	HMDB0038497	Lipids and lipid-like molecules	Steroids and steroid derivatives	Cholestane steroids	*		49.6	57.5	M+H-H2O, M+Na	C28H44O6	-0.787137	2.99207	0.0061439	0.019831	0.667566	306758	459518	265052	315680	228381	247735	564545	257951	327321	301143	243166	316609	503191	572505	332542	588503	505789	280048	461048	558257	333776
Homoursodeoxycholic acid	-1.96313					12.53_406.3077n	407.315	12.5255	pos	LMST04070033	Lipids and lipid-like molecules	Sterol Lipids	Bile acids and derivatives			49.3	53.4	M+H-H2O, M+H	C25H42O4	-1.41044	2.97906	0.00912419	0.0275205	0.256472	58635.4	228623	22271.6	28880.4	34488.8	58816.4	34995.6	51336.5	22558.7	114980	67444.2	150582	279779	368888	480554	84363.9	179844	27180	470050	47568.2	119383
PE(15:0/0:0)	-1.36369					10.52_439.2696n	440.277	10.5176	pos	LMGP02050031	Lipids and lipid-like molecules	Glycerophospholipids	Glycerophosphoethanolamines			48.7	46.2	M+H, M+Na	C20H42NO7P	-0.687179	2.96896	0.0368353	0.085867	0.388588	128747	331319	432625	82615.4	159725	67347.6	28166.6	43048.9	54455.8	296254	83522.1	39704.7	143033	647990	352240	128858	397981	25761	396521	145839	743644
PE(18:4(6Z,9Z,12Z,15Z)/0:0)	-3.22911					5.28_496.2444m/z	496.244	5.2765	pos	LMGP02050018	Lipids and lipid-like molecules	Glycerophospholipids	Glycerophosphoethanolamines			37.3	19.7	M+Na	C23H40NO7P	1.99811	2.0968	9.68731e-05	0.000678598	0.106645	7551.02	70805.1	3024.18	19102.7	8575.93	14743.5	4088.8	148.039	9154.6	2471.05	9178.84	5022.57	49726	79089.1	24526.3	42690.8	124481	59818.3	91510.5	133294	32109.1
12-hydroxyjasmonic acid	-0.815041					5.49_225.1126m/z	225.113	5.49093	neg	LMFA02020011	Lipids and lipid-like molecules	Fatty Acyls	Octadecanoids			46.7	39.7	M-H	C12H18O4	-2.84044	2.96506	0.000202953	0.00122842	0.568392	166768	293403	226070	187090	184445	184799	147946	96472.2	136612	217127	178412	108706	352491	234328	305879	269767	334508	269600	155203	316475	402372
2-[hydroxy(phenyl)methyl]heptanal	-6.10551					9.47_265.1444m/z	265.144	9.46733	neg	HMDB0133164	Lipids and lipid-like molecules	Fatty Acyls	Fatty alcohols	*		48	42.4	M+FA-H	C14H20O2	-0.593806	2.95154	0.00104331	0.00458162	0.0145231	2111.56	145393	1326.68	2660.82	1503.96	2396.77	1878.43	1754.91	1849.1	2490.87	3275.22	1978.88	46525	69213.3	154080	169616	211579	385672	24290.1	202000	45564.9
1-(2-methoxy-14-methyl-pentadecanyl)-sn-glycero-3-phosphoethanolamine	1.45795					6.26_452.3118m/z	452.312	6.25788	pos	LMGP02060014	Lipids and lipid-like molecules	Glycerophospholipids	Glycerophosphoethanolamines			51.6	66.7	M+H-H2O	C22H48NO7P	-3.83501	2.93837	1.92377e-11	1.65926e-08	2.74717	156085	56816.6	183130	149108	154464	156201	166907	160383	136097	118355	172368	163839	64969.9	63077.5	59698.9	56022.2	53828.2	50127.4	47933.2	56135.9	59556.1
PA(O-16:0/0:0)	3.4702					5.82_397.2696m/z	397.27	5.81692	pos	82360	Lipids and lipid-like molecules	Glycerophospholipids	Glycerophosphates	*		48	47.9	M+H	C19H41O6P	-4.44446	2.92649	9.94329e-08	3.99501e-06	11.0824	114702	10349.9	67285.5	72078.8	119952	156528	134825	159329	140330	85016.9	131239	80441.1	17602.7	10589.9	7064.64	14131.3	6547.68	4307.98	9626.05	11157.7	12121.5
(6beta,8alpha)-6-Hydroxy-7(11)-eremophilen-12,8-olide	-4.04406					10.44_250.1567n	251.164	10.4419	pos	HMDB0035148	Lipids and lipid-like molecules	Prenol lipids	Terpene lactones	*		54.3	75.6	M+H-H2O, M+H	C15H22O3	-0.91166	2.926	0.00241856	0.00913951	0.0606201	9781.91	161364	8756.53	10157.7	9298.91	9639.09	8566.26	9253.26	9937.79	11114.7	11279.8	9815.05	48251.7	71466.4	128260	169149	228641	382860	21296	355652	46702.4
Ethyl (S)-3-hydroxybutyrate glucoside	1.3149					4.22_275.1137m/z	275.114	4.21822	neg	HMDB0031693	Lipids and lipid-like molecules	Fatty Acyls	Fatty acyl glycosides	*		50.4	54.7	M-H2O-H	C12H22O8	0.237528	2.92466	1.22507e-08	9.84414e-07	2.48784	171117	68781.2	142138	187594	182823	168986	149912	157127	135631	163362	216721	206875	74783.3	101419	72214.6	64472.5	56777.9	56409	56564.7	70835	65554.9
3,7,8,15-Scirpenetetrol	-0.603925					5.79_298.1415n	299.149	5.78772	pos	HMDB0037560	Lipids and lipid-like molecules	Prenol lipids	Sesquiterpenoids	*		41.4	10.9	M+H, M+Na	C15H22O6	-0.530641	2.92336	0.00192099	0.00758204	0.657961	262077	398317	396242	349068	311684	273224	263352	210312	204513	237623	167413	207342	523285	343031	483066	424632	463366	453337	315786	279937	298414
(-)-trans-Carveol glucoside	1.01643					5.79_314.1728n	297.17	5.78772	pos	86543	Lipids and lipid-like molecules	Prenol lipids	Terpene glycosides	*		49.1	51.7	M+H-H2O, M+H	C16H26O6	-0.471451	2.90915	8.94865e-06	0.000103424	2.02291	223532	110500	188414	254037	266673	266099	195030	201691	193180	199286	308836	162071	123482	172762	109080	109305	88986.6	83200.2	79209.1	129372	99100.8
3a,7b,12a-Trihydroxyoxocholanyl-Glycine	3.281					7.02_483.3432m/z	483.343	7.02023	pos	HMDB0000331	Lipids and lipid-like molecules	Steroids and steroid derivatives	Bile acids, alcohols and derivatives	*		46.8	60.6	M+NH4	C26H43NO6	0.644687	2.90286	5.14784e-08	2.48959e-06	9.72029	112437	11567.3	65896.1	78326	127047	150080	118185	156465	136051	86069.3	125778	80476.6	12514.3	13657.5	11610.9	17310.1	4755.61	2095.19	8990.12	21900.5	11271.4
9,10-dihydroxy-13-hydroperoxy-11-octadecenoic acid	2.07778					6.66_364.2690m/z	364.269	6.65585	pos	LMFA02000160	Lipids and lipid-like molecules	Fatty Acyls	Octadecanoids			40.8	11	M+NH4	C18H34O6	-1.1119	2.90148	1.60079e-05	0.000163957	4.22158	147792	35008.6	190658	203796	240606	153027	114936	166813	155417	115322	66345	70998.5	43548.8	36121.1	31016.8	22015.3	38508.5	34057.7	34582.6	38766.3	36460.6
Homochenodeoxycholic acid	-2.067					12.51_405.3008m/z	405.301	12.513	neg	LMST04070032	Lipids and lipid-like molecules	Sterol Lipids	Bile acids and derivatives			53	70.1	M-H	C25H42O4	-0.539483	2.88729	0.00901936	0.0272448	0.238656	49822.3	208762	20915.9	24089.2	33065.5	55985	32901.3	47396.5	16777	91626.6	50281.5	125185	293870	362027	459275	66625.1	146684	20966	385880	40909.7	102624
Butyl butyryllactate	1.37877					5.12_261.1342m/z	261.134	5.1175	neg	HMDB0037137	Lipids and lipid-like molecules	Fatty Acyls	Fatty acid esters	*		43	20.2	M+FA-H	C11H20O4	-0.975533	2.87263	2.96304e-07	8.3983e-06	2.60047	163483	62866.6	147443	182961	201097	209854	109241	191639	146935	144216	189911	111531	70157.3	70102.4	59861	70149.5	49500.2	62797.7	57668.4	61703.8	63859.4
3-O-alpha-L-rhamnopyranosyl-3-hydroxydecanoic acid	0.630977					6.18_315.1813m/z	315.181	6.18292	neg	LMFA13030003	Lipids and lipid-like molecules	Fatty Acyls	Fatty acyl glycosides			45.6	30.9	M-H2O-H	C16H30O7	-0.013516	2.05286	0.000765867	0.00356494	1.54861	185149	119558	178822	179561	236416	207589	152929	172193	160407	167241	251473	144865	131964	195534	119668	123914	89632.8	81912.8	87242.9	127370	118787
2S-Hydroxy-2-isopropylbutano-3S-lactone	0.476955					4.96_287.1500m/z	287.15	4.96285	neg	LMFA07040002	Lipids and lipid-like molecules	Fatty Acyls	Fatty esters			41.3	14	2M-H	C7H12O3	-0.0629524	2.86885	0.000261124	0.00149626	1.3918	430048	308987	395023	425309	524018	493666	358552	438111	413095	319839	479562	453308	346974	410195	270181	323458	238734	265702	307817	285440	332378
3,4-Methyleneazelaic acid	0.823711					4.76_257.1028m/z	257.103	4.75725	neg	HMDB0059744	Lipids and lipid-like molecules	Fatty Acyls	Fatty acids and conjugates	*		48.8	49.3	M+FA-H	C11H16O4	-1.00288	2.86812	5.16768e-08	2.49022e-06	1.76995	225005	127125	198651	248092	263131	218883	187797	254510	208250	202962	245194	222579	131251	174695	121312	120580	116000	119294	106728	126668	127593
(1R,2R,4R,8R)-p-Menthane-2,8,9-triol	2.63049					5.13_233.1390m/z	233.139	5.13417	neg	HMDB0033574	Lipids and lipid-like molecules	Prenol lipids	Monoterpenoids	*		46.3	36	M+FA-H	C10H20O3	-2.54204	2.86794	7.5688e-07	1.6247e-05	6.19238	122315	19752.5	115338	135468	175272	187692	78008.7	148111	103479	108634	112776	58368.5	23174.1	20525.1	16146.1	17934.3	15685	18241	20395.5	18864.4	26806.7
3,14-Dihydroxy-11,13-dihydrocostunolide	-1.11139					7.93_266.1516n	267.159	7.9334	pos	HMDB0035647	Lipids and lipid-like molecules	Prenol lipids	Terpene lactones	*		52.8	68.5	M+H-H2O, M+H	C15H22O4	-0.899045	2.86429	1.17977e-05	0.00012747	0.462847	94081.6	203267	103512	108754	86525.8	97718.1	111967	55250.4	108390	90962	100574	77162.1	163868	138673	238836	217096	256510	293661	172298	207606	140858
(+-)-Ethyl 3-hydroxy-2-methylbutyrate	4.82941					8.57_479.3483m/z	479.348	8.57257	pos	HMDB0032256	Lipids and lipid-like molecules	Steroids and steroid derivatives	Vitamin D and derivatives	*		55.5	86	M+Na	C30H48O3	-2.86508	2.02497	3.96464e-08	2.08745e-06	28.4314	51828.3	1822.92	31759.8	31335.8	52001.5	84305.9	53185.6	56159.4	66349.9	43484.7	56735.3	42965.2	3984.61	1428.27	379.802	2441.93	799.032	723.355	2744.38	1588.38	2316.56
Ercalcitriol	-1.5311					10.94_428.3286n	473.327	10.9409	neg	HMDB0006225	Lipids and lipid-like molecules	Steroids and steroid derivatives	Vitamin D and derivatives	*		45.2	31.5	M-H, M+FA-H	C28H44O3	-0.962413	2.85653	0.0026173	0.00976666	0.346012	70435.9	203565	37924.7	60636.6	48083.2	228438	30504.3	56481.8	57922.9	30215.2	63880.4	90271.4	249447	232370	129746	98834.2	185462	226656	184510	93828.6	431228
LysoPA(22:0/0:0)	4.49528					7.72_495.3428m/z	495.343	7.71797	pos	HMDB0114749	Lipids and lipid-like molecules	Glycerophospholipids	Glycerophosphates	*		37.5	0	M+H	C25H51O7P	-3.55915	2.01194	1.67714e-07	5.66977e-06	22.5535	52470.8	2326.51	33821.6	30235	46163	77066.3	64225.7	65565.9	66184.7	39365.7	69111.7	32968.3	3963.27	4624.36	1561.75	1939.22	1890.68	750.7	2111.81	2523.88	1572.89
Lucidone A	2.25595					7.98_420.2736m/z	420.274	7.97627	pos	HMDB0035844	Lipids and lipid-like molecules	Prenol lipids	Sesquiterpenoids	*		41	14.4	M+NH4	C24H34O5	-2.18895	2.82119	3.6545e-07	9.65391e-06	4.7765	127015	26591.7	113822	91375.4	102757	169350	172316	162341	117402	65232.5	157048	118507	35384.8	39121.3	13740.8	24084.2	35922.3	18956.9	29680.1	15557.1	26877.7
9-deoxy-9-methylene-PGE2	-0.863808					11.08_350.2452n	351.252	11.082	pos	LMFA03010058	Lipids and lipid-like molecules	Fatty Acyls	Eicosanoids			51.7	64.8	M+H-H2O, M+H	C21H34O4	-1.55062	2.81089	0.000652349	0.00313274	0.5495	151994	276604	143411	148835	125352	140317	85550	86514	135398	249389	195770	209406	293955	361708	413550	240141	227410	161018	312460	231595	247601
3alpha,7alpha-Dihydroxy-5beta-cholestan-26-oic acid	-0.872497					11.31_457.3309m/z	457.331	11.3133	pos	LMST04030066	Lipids and lipid-like molecules	Steroids and steroid derivatives	Bile acids, alcohols and derivatives	*		50.7	65.5	M+Na	C27H46O4	4.6732	2.791	0.0010472	0.00459483	0.546201	149908	274457	113208	81299.2	171900	258563	60700.3	109204	107196	197095	183689	216230	285925	275953	287428	258759	444448	176113	267509	217138	256836
Bisacurone epoxide	0.670276					6.10_313.1656m/z	313.166	6.10295	neg	HMDB0038503	Lipids and lipid-like molecules	Prenol lipids	Sesquiterpenoids	*		47.7	40.8	M+FA-H	C15H24O4	-0.268677	2.78591	0.000626639	0.003033	1.59138	320260	201247	252625	359749	444473	356076	255733	297905	332916	290659	397206	215258	216215	287963	193252	207271	146797	135429	158736	252975	212585
9-hydroxy-2E-decenoic acid	2.39196					5.76_231.1232m/z	231.123	5.75857	neg	LMFA01050158	Lipids and lipid-like molecules	Fatty Acyls	Fatty Acids and Conjugates			53.2	70.3	M+FA-H	C10H18O3	-3.1257	2.7758	0.0152844	0.0419264	5.2487	197655	37657.8	207534	650913	264287	142099	33551.3	129906	162115	218628	151280	16233.1	61096.3	13640.2	29037.7	41380.1	42411	48129.9	18477.1	28608	56140.1
9-D1t-PhytoP	2.31159					7.83_371.2074m/z	371.207	7.82658	neg	LMFA02030008	Lipids and lipid-like molecules	Fatty Acyls	Octadecanoids			37.3	0	M+FA-H	C18H30O5	-0.487794	1.97342	9.29441e-07	1.87822e-05	4.96429	60217.5	12130.1	72540.4	69645.4	94387.1	71854.5	30968.6	72374.1	49457.7	48269.6	53048.6	39628.9	16458.1	15099.8	10071.9	11722.5	8707.49	8484.36	11808.8	12162.7	14655.4
hellebrigenin	2.07082					6.35_434.2545m/z	434.255	6.35295	pos	LMST01130004	Lipids and lipid-like molecules	Sterol Lipids	Sterols			42.7	26.3	M+NH4	C24H32O6	1.96809	2.69387	1.08217e-06	2.10197e-05	4.20126	118063	28101.9	107505	96345.2	113750	131291	98469.5	151587	87825	73088.6	190831	129942	29500.3	61120.5	21192.9	22971.1	21000.3	21531.8	20422.5	28008.3	27169.1
(3beta,17alpha,23S)-17,23-Epoxy-3,28,29-trihydroxy-27-norlanost-8-en-24-one	-0.776643					9.24_475.3417m/z	475.342	9.24247	pos	90536	Lipids and lipid-like molecules	Prenol lipids	Diterpenoids			53	70.6	M+H	C29H46O5	-0.240797	2.68886	0.000255036	0.00146795	0.583723	155423	266262	100847	222986	132794	212267	152276	161347	111981	150737	151143	157856	205146	166794	243965	302481	248186	239737	275346	370413	344290
Nebraskanic acid	2.25762					5.93_437.3010m/z	437.301	5.92502	pos	LMFA01050558	Lipids and lipid-like molecules	Fatty Acyls	Fatty Acids and Conjugates			41.3	16.5	M+K	C24H46O4	-4.54737	2.68653	3.84296e-09	4.50109e-07	4.78202	108471	22683.1	106187	106405	141824	92659.3	102753	91826.8	98244.5	74488.2	131735	138591	39576.6	18884.1	17109.6	23253	12093.7	21811.5	22550.8	18440	30429
Pentalenic acid	-6.02861					10.46_249.1493m/z	249.149	10.4562	neg	LMPR0103890001	Lipids and lipid-like molecules	Prenol lipids	Isoprenoids			46.1	35.3	M-H	C15H22O3	-1.30426	2.6788	4.03139e-05	0.000339531	0.0153182	1589.96	103796	1265.74	1857.03	1313.77	1776.89	1166.94	719.963	1521.16	1904.55	2837.88	1535.73	54467.1	53769.2	88804.9	114313	151140	195605	48231.3	179990	47842.9
(-)-11-hydroxy-9,10-dihydrojasmonic acid	-0.28324					5.36_228.1361n	211.133	5.36372	pos	LMFA02020012	Lipids and lipid-like molecules	Fatty Acyls	Octadecanoids			51.7	62.7	M+H-H2O, M+H	C12H20O4	-0.319255	2.65759	0.0221425	0.0568538	0.821744	672891	818858	738099	776043	823942	799717	615152	594647	635645	605590	662595	477481	937949	787549	779395	844821	826582	724702	548058	851739	1.06893e+06
N-(3-hydroxy-heptanoyl)-homoserine lactone	-0.889121					9.94_457.2570m/z	457.257	9.9364	neg	LMFA08030034	Lipids and lipid-like molecules	Fatty Acyls	Fatty amides			37.4	2.89	2M-H	C11H19NO4	3.1668	2.64022	0.000326545	0.00179153	0.539943	119416	221164	165354	87535.8	123445	162426	159786	106427	100442	90623.3	93547.2	104573	302775	178226	198217	336645	204714	134792	200829	185166	249111
4-(3,7-dimethylocta-2,6-dien-1-yl)benzene-1,2,3,5-tetrol	-0.514322					11.79_279.1589m/z	279.159	11.7948	pos	HMDB0133084	Lipids and lipid-like molecules	Prenol lipids	Quinone and hydroquinone lipids	*		44.1	29.5	M+H	C16H22O4	-0.746079	2.63892	0.0266021	0.0659488	0.700122	357719	510938	152816	380135	616352	501249	421917	313827	313321	339603	241648	296317	319877	491118	751192	616050	635975	583153	418581	363498	418996
9-deoxy-9-methylene-16,16-dimethyl -PGE2	-1.40883					11.74_378.2764n	379.284	11.735	pos	LMFA03010059	Lipids and lipid-like molecules	Fatty Acyls	Eicosanoids			52.1	67.2	M+H-H2O, M+H	C23H38O4	-1.634	2.63808	0.0197594	0.0518159	0.376618	88562.2	235151	44755.7	31720.1	46428.3	99003.7	48641	48156.7	30098.6	126523	119026	291269	297770	391904	491354	126425	155854	31408	367985	58232.2	195430
8-Mercapto-p-menthan-3-one	2.75177					8.18_371.2074m/z	371.207	8.1793	neg	92304	Lipids and lipid-like molecules	Prenol lipids	Monoterpenoids	*		38.3	0	2M-H	C10H18OS	-2.70379	1.92765	8.692e-08	3.60067e-06	6.73542	52732.5	7829.14	64680.8	61537.3	78184.7	64293.6	31207.5	56394.1	46615.1	45747.6	46830.3	31834.5	11356.3	9559.86	6662.17	6412.89	6763.49	5483.9	8820.47	7237.59	8165.59
13-hydroxy-9-methoxy-10-oxooctadec-11-enoic acid	3.07621					7.57_360.2736m/z	360.274	7.56768	pos	LMFA02000288	Lipids and lipid-like molecules	Fatty Acyls	Octadecanoids			52.3	72.5	M+NH4	C19H34O5	-2.53487	2.6219	2.42865e-05	0.000226783	8.43396	100820	11954.1	92773.9	106593	121337	68656.4	58139.2	201437	85436.6	149428	73025.9	51373	12440.1	14017.6	9866.02	13814.4	9748.6	12405.7	11746.2	12760.8	10787.1
18-hydroxy-9S,10R-epoxy-stearic acid	0.26154					10.38_314.2454n	297.242	10.383	pos	LMFA02000004	Lipids and lipid-like molecules	Fatty Acyls	Octadecanoids			47.5	42.7	M+H-H2O, M+Na, M+H	C18H34O4	-0.895409	2.61807	0.0118446	0.033951	1.19876	791459	660233	851487	879021	763373	980320	692469	859151	698911	837065	724471	628327	550295	617952	760516	708069	707376	817385	547619	593017	639868
(4S,8R)-8,9-Dihydroxy-p-menth-1(6)-en-2-one	1.90681					5.70_229.1076m/z	229.108	5.69893	neg	HMDB0039052	Lipids and lipid-like molecules	Prenol lipids	Monoterpenoids	*		51.8	64.8	M+FA-H	C10H16O3	-3.05908	2.6169	2.74558e-07	7.93581e-06	3.74979	112804	30082.7	132764	120173	159903	132952	72911.9	146079	87921.1	88955.2	105965	80412.5	35759.1	38970.1	28539.6	30956.5	25116.8	25008.2	26895.4	26299	33199.7
20alpha-DHOPA	-1.30354					10.10_362.2091n	345.206	10.0995	pos	LMST02030224	Lipids and lipid-like molecules	Sterol Lipids	Steroids			49.7	55.1	M+H-H2O, M+Na	C21H30O5	-0.706965	1.91283	0.000126705	0.000845877	0.40513	35389.3	87353	44465.1	57792.2	32976.2	33917.8	29523.8	30782.2	36031.8	28265.1	30973.6	29165.3	101695	116767	62727	79782.6	69584.8	148445	73065.7	93282.8	40827.5
Esculentic acid (Phytolacca)	-0.788311					10.30_502.3292n	503.336	10.2955	pos	90101	Lipids and lipid-like molecules	Prenol lipids	Triterpenoids	*		49.5	60.2	M+H-H2O, M+H	C30H46O6	-0.404084	2.60777	7.81761e-05	0.000569909	0.579021	136406	235581	130190	139375	139173	152599	147142	135071	136109	119865	127436	137102	192775	171600	239196	298873	213376	140412	314999	267332	281661
4-Dihydroboldenone	3.87188					8.08_288.2087n	306.243	8.0849	pos	HMDB0006035	Lipids and lipid-like molecules	Steroids and steroid derivatives	Androstane steroids	*		44.5	30.5	M+NH4, M+Na	C19H28O2	-0.791403	2.60473	1.49005e-07	5.20859e-06	14.6404	87525.1	5978.32	125840	84699.3	121778	103049	48530.1	109625	80464	81667	79830.9	39767.7	4747.16	6221.17	5684.41	2913.66	4838.35	5698.76	8215.37	7499.78	7986.24
15-HETE-EA	-0.642481					8.49_381.3110m/z	381.311	8.49248	pos	LMFA08040040	Lipids and lipid-like molecules	Fatty Acyls	Fatty amides			53.7	73.9	M+NH4	C22H37NO3	-0.403579	1.5456	0.0398608	0.0913802	0.640611	100259	156505	140904	64264.2	75519.3	79063.6	47164.3	72715.4	66375.3	132843	123814	199923	191281	197362	178748	142459	91851.6	72026.6	183783	89515	261518
Sphingofungin D	0.856158					6.66_432.2957m/z	432.296	6.65585	pos	LMSP01080064	Lipids and lipid-like molecules	Sphingolipids	Sphingoid bases			38.8	3.4	M+H	C22H41NO7	0.369369	2.58916	8.92913e-06	0.000103274	1.81021	193734	107023	171556	174546	245151	212186	197328	250265	171497	120493	203544	190774	113542	142041	87435.4	107740	86000.2	92311.9	104481	108444	121210
1-(3-Furanyl)-6,7-dihydroxy-4,8-dimethyl-1-nonanone	0.551553					5.94_313.1655m/z	313.166	5.9406	neg	HMDB0038153	Lipids and lipid-like molecules	Fatty Acyls	Fatty alcohols	*		39.2	0	M+FA-H	C15H24O4	-0.517985	1.54313	0.00131726	0.0055367	1.46566	117733	80327.3	107453	125490	162470	118779	90202.3	121582	132901	101162	127175	90112.4	88182.5	123089	80622.8	88770.8	56540.2	55725.8	73737	87218.7	69058.5
Setariol	-0.461475					10.25_415.3204m/z	415.32	10.2509	pos	95963	Lipids and lipid-like molecules	Steroids and steroid derivatives	Hydroxysteroids	*		55.3	84.6	M+H	C27H42O3	-0.753858	2.55792	0.00991311	0.0294168	0.726243	330781	455468	439127	247849	254756	272954	428224	273967	329167	365304	337394	359068	531832	370705	455837	473985	555930	260505	328204	616528	505691
7Z-tetradecenoic acid	-0.771104					6.22_271.1915m/z	271.191	6.21568	neg	HMDB0062243	Lipids and lipid-like molecules	Fatty Acyls	Fatty acids and conjugates	*		42.7	15	M+FA-H	C14H26O2	-0.0322854	1.87346	0.00135107	0.00565714	0.585969	78600.6	134138	112268	65514	105760	79342.9	62505.8	50811.4	90645.2	86962.7	77033.1	55162.6	195311	105526	160139	148744	168281	118445	65605.8	97126	148063
Emmotin A	-1.07665					7.87_296.1855m/z	296.185	7.87105	pos	LMPR0103200001	Lipids and lipid-like molecules	Prenol lipids	Isoprenoids			49.3	50.5	M+NH4	C16H22O4	-0.593691	1.86652	0.00524152	0.0173864	0.474128	58025.5	122383	83068.7	47648.4	53162.1	67832.4	51163.3	33306	49212	81046.5	53037.2	60778	135378	77426.4	205574	135231	152057	178160	47739.7	151144	18740.3
10-F2-dihomo-IsoP	-1.3648					11.74_396.2874n	377.27	11.7367	neg	LMFA03110168	Lipids and lipid-like molecules	Fatty Acyls	Eicosanoids			52.6	67.7	M-H2O-H, M-H	C23H40O5	-0.517169	2.54318	0.0204874	0.0533674	0.388288	86039.4	221587	49867.7	35977.8	45441.8	104122	48756.2	45900.3	29423.4	110828	112767	277309	328202	352197	460259	118321	169249	26896.1	315811	52726.6	170618
N-(9,12-octadecadienoyl)-glutamine	1.47728					6.32_453.2973m/z	453.297	6.32352	neg	LMFA08020216	Lipids and lipid-like molecules	Fatty Acyls	Fatty amides			38.7	0	M+FA-H	C23H40N2O4	0.612912	2.54147	5.81266e-08	2.70341e-06	2.78423	122667	44057.8	90116.1	95196.6	134911	130043	135998	131882	118273	87066.6	153199	149983	50861.3	60496.4	31339.7	39471.5	32400.4	41005.2	43099.4	44701.6	53144.5
10,11-dihydro-20-trihydroxy-leukotriene B4	2.02601					8.45_385.2232m/z	385.223	8.44682	neg	LMFA03020044	Lipids and lipid-like molecules	Fatty Acyls	Eicosanoids	*		49.4	56.3	M-H	C20H34O7	0.0959539	2.54103	2.18614e-07	6.74941e-06	4.07277	103909	25513.1	126519	115524	147942	124603	60371.3	123245	82815.1	95449.7	91086.5	71533.1	35487.3	30116.8	24080.4	23695.6	24483.4	24182.5	21560	21116.4	24895.3
1-O-(1E,3E,5E,7E,9E-eicosapentenyl)-sn-glycerol	2.0848					9.20_407.2804m/z	407.28	9.19577	neg	LMGL01020040	Lipids and lipid-like molecules	Glycerolipids	Monoradylglycerols			49.5	51.4	M+FA-H	C23H38O3	0.329139	2.54088	0.000240323	0.00139874	4.24216	121750	28700	88642.7	68447.2	91714.4	67252.9	109829	141169	118812	107635	151258	272739	31498.2	26206	28044	24380.6	16883.1	39671	33209	33347.5	25060.9
MG(14:0/0:0/0:0)	0.578749					6.18_347.2436m/z	347.244	6.18292	neg	HMDB0011561	Lipids and lipid-like molecules	Glycerolipids	Monoradylglycerols	*		42.8	18.1	M+FA-H	C17H34O4	-0.994825	2.5368	0.00833757	0.0255317	1.49355	373152	249842	518934	324573	403513	548595	321850	407215	291257	324214	236530	354840	310975	265044	302542	169554	315288	176531	178850	160069	369723
MG(0:0/18:3(9Z,12Z,15Z)/0:0)	-0.621501					10.74_352.2608n	353.268	10.7429	pos	62324	Lipids and lipid-like molecules	Fatty Acyls	Lineolic acids and derivatives	*		49.1	53.3	M+H-H2O, M+H	C21H36O4	-1.5847	2.53468	0.0390035	0.0897893	0.649994	276145	424843	268001	473929	222529	241747	129635	104920	372193	506538	356113	85844.6	311665	424585	407200	398387	355823	702804	384817	591595	246706
D-Linalool 3-glucoside	1.02284					5.57_316.1885n	299.185	5.56923	pos	86959	Lipids and lipid-like molecules	Fatty Acyls	Fatty acyl glycosides	*		46.7	38.6	M+H-H2O, M+H	C16H28O6	-0.261934	2.52141	0.000309801	0.00171641	2.03191	189365	93195.7	135374	182188	205475	237115	208866	183009	142063	101332	313904	184330	92315.8	149781	92432.5	91021.4	68563	70553.6	71620.9	89799.7	112674
7-phenyl heptanoic acid	-0.608579					7.20_251.1288m/z	251.129	7.195	neg	LMFA01140063	Lipids and lipid-like molecules	Fatty Acyls	Fatty Acids and Conjugates			51.8	60.8	M+FA-H	C13H18O2	-0.53004	2.52038	8.83478e-07	1.81036e-05	0.655843	153841	234569	141112	122457	158252	169401	183130	173551	131371	142334	170564	146235	250054	229133	283408	238106	260203	219065	201737	202618	226801
PC(0:0/14:0)	1.27371					6.59_448.2816m/z	448.282	6.58857	neg	LMGP01050073	Lipids and lipid-like molecules	Glycerophospholipids	Glycerophosphocholines			41.4	17.3	M-H2O-H	C22H46NO7P	-3.80878	2.50697	3.66236e-10	9.89223e-08	2.41782	124940	51674.7	144253	105017	118511	107525	131494	118686	120325	110556	140669	152366	53519.7	53359.1	54492	44619.3	50019.1	51838.1	44608.6	51388.1	61228.3
MG(0:0/18:2(9Z,12Z)/0:0)	-0.771371					12.74_355.2838m/z	355.284	12.7407	pos	HMDB0011538	Lipids and lipid-like molecules	Fatty Acyls	Lineolic acids and derivatives	***		57.9	94.9	M+H	C21H38O4	-1.31084	2.49713	0.0478091	0.105617	0.58586	221759	378518	189900	229047	193148	130545	51110.9	49816.3	177440	561657	536363	98558.1	361880	318465	606089	295367	424601	146807	337747	487774	427930
28-Homobrassinolide	1.26262					10.64_539.3592m/z	539.359	10.6391	neg	HMDB0030423	Lipids and lipid-like molecules	Steroids and steroid derivatives	Steroid lactones	*		47.8	50.1	M+FA-H	C29H50O6	0.4821	2.49265	1.61043e-06	2.83297e-05	2.39932	133107	55476.9	166448	129120	176374	165631	93489.9	154801	107024	121790	125057	91329.9	63936	49708.3	39832.3	63436.7	47936.3	47968.9	63777.2	68352.9	54343.1
PI(15:1(9Z)/22:6(4Z,7Z,10Z,13Z,16Z,19Z))	-0.598036					10.82_866.4971n	867.504	10.815	pos	LMGP06010159	Lipids and lipid-like molecules	Glycerophospholipids	Glycerophosphoinositols			37.4	0	M+H, M+NH4, M+Na	C46H75O13P	2.94494	2.49076	0.00836584	0.025603	0.660653	247431	374525	249986	181762	150849	168568	281337	380630	204448	166846	320110	369771	407447	232815	318890	392721	346062	438299	453976	536251	244262
[6]-Gingerdiol 3-acetate	2.41522					7.82_356.2432m/z	356.243	7.82447	pos	HMDB0040566	Lipids and lipid-like molecules	Fatty Acyls	Fatty alcohol esters	*		39.3	0	M+NH4	C19H30O5	0.225021	2.48375	4.74187e-07	1.15338e-05	5.33399	96460	18084	91452.9	85987.3	99495.6	168624	86142.5	96905	87263.6	105998	93208	49523	26226.2	15839.9	21623.8	21291.8	21411	11371.5	13781.7	17115.3	14094.9
1-nonadecanoyl-glycero-3-phosphate	0.407075					6.38_452.2887n	435.285	6.38438	pos	HMDB0062322	Lipids and lipid-like molecules	Glycerophospholipids	Glycerophosphates	*		40.7	13.6	M+H-H2O, M+H	C22H45O7P	-3.46212	2.44587	0.000360271	0.00194118	1.32599	360802	272099	312095	400724	455059	340191	332457	359696	363043	268973	416916	358865	294855	287200	245060	267714	222262	280598	246910	301424	302869
Spongipregnoloside B	-0.848127					6.66_625.3592m/z	625.359	6.65585	pos	LMST02030218	Lipids and lipid-like molecules	Sterol Lipids	Steroids			49.3	52.8	M+H	C33H52O11	1.61557	2.43791	8.46695e-05	0.000607173	0.555505	105444	189816	73081.8	127813	85772.5	121630	96353.4	134119	99914.9	68311	89284.2	158158	196840	199214	180624	190955	143290	261734	237850	125761	172077
(-)-11-Hydroxy-9,15,16-trioxooctadecanoic acid	3.16577					8.38_387.2026m/z	387.203	8.37855	neg	HMDB0038940	Lipids and lipid-like molecules	Fatty Acyls	Fatty acids and conjugates	*		45.3	28.5	M+FA-H	C18H30O6	0.342312	2.42591	7.96092e-06	9.49372e-05	8.97414	85819.9	9563.03	96329.8	116313	153818	103313	35002.3	100740	71706.4	76727.9	66776	37473.8	14878.7	8828.01	8278.57	8731.84	9147.17	8762.25	7989.07	9311.02	10140.6
Dihydroxychaulmoogric acid	-0.900736					10.07_335.2194m/z	335.219	10.0701	pos	LMFA01140029	Lipids and lipid-like molecules	Fatty Acyls	Fatty Acids and Conjugates			43.2	23.3	M+Na	C18H32O4	0.369041	2.42582	3.67692e-05	0.000315535	0.535614	94214.5	175900	88707.1	111764	108899	84308.8	89572.8	82537.4	92611	118996	83831.1	80919.3	120465	182043	126443	197749	168533	266628	183667	195065	142509
15-(3-methyl-5-pentylfuran-2-yl)-pentadecanoic acid	-1.27174					13.01_392.3289n	391.322	13.0096	neg	LMFA01150030	Lipids and lipid-like molecules	Fatty Acyls	Fatty Acids and Conjugates			39.1	0.836	M-H, M+FA-H	C25H44O3	-0.408317	2.42452	0.00667264	0.0212583	0.41416	76240.8	184086	61984.2	40741.3	59329.4	67159	40459.3	28809.2	27906.5	163593	109358	163069	231399	262312	273980	134421	116541	17695.5	224268	95398.1	300756
7,10-hexadecadiynoic acid	-0.651057					9.77_293.1758m/z	293.176	9.76982	neg	LMFA01030492	Lipids and lipid-like molecules	Fatty Acyls	Fatty Acids and Conjugates			53.4	68.6	M+FA-H	C16H24O2	-0.0371733	1.77754	0.00296849	0.010857	0.636813	95859.6	150530	96455.1	95176.6	110631	83542.5	68511.6	68984.9	104676	131710	83166.8	115741	137510	97885.6	213440	131212	163550	220889	126494	95584.7	168207
Isanolic acid	-0.712745					10.76_290.1878n	291.195	10.7578	pos	LMFA02000200	Lipids and lipid-like molecules	Fatty Acyls	Octadecanoids			53.8	75.1	M+H-H2O, M+H	C18H26O3	-1.23723	2.40738	0.000166424	0.00105136	0.610158	130081	213192	145872	86851.4	104477	160903	164241	102368	137502	126440	114719	157431	143754	278957	198645	191668	272450	212099	162243	207550	251359
alpha-12,13-DiHODE	2.24516					8.26_357.2282m/z	357.228	8.26092	neg	LMFA02000046	Lipids and lipid-like molecules	Fatty Acyls	Lineolic acids and derivatives	*		38.4	0	M+FA-H	C18H32O4	-0.276117	1.77198	3.12129e-08	1.79758e-06	4.7409	47095.4	9933.86	56363.5	45366.3	62152.8	59800.9	32416.7	59871.5	40555.9	43113.6	39907	31406.4	11651.3	10359.3	9023.68	10490.6	9810.34	7903.45	8932.02	9625.6	11608.5
Acorusnol	-0.501185					12.74_219.1741m/z	219.174	12.7407	pos	HMDB0030920	Lipids and lipid-like molecules	Prenol lipids	Sesquiterpenoids	*		52.8	76.3	M+H-H2O	C15H24O2	-1.00099	1.76876	4.34479e-05	0.000359481	0.706526	103281	146181	99741.5	102686	104161	98569.4	107049	91391.8	101615	117080	94645.8	115867	130246	102395	140468	139039	165565	176991	160172	133553	167197
13,14-Dihydro PGF-1a	0.878782					8.36_403.2699m/z	403.27	8.36103	neg	HMDB0005076	Lipids and lipid-like molecules	Fatty Acyls	Eicosanoids	*		44.4	29	M+FA-H	C20H38O5	-0.729696	1.76784	0.00792929	0.0245043	1.83882	126776	68944	226572	148996	163271	129837	60834.7	120187	64337	138222	131375	84126	69511	143128	58034.7	72554.5	79343	54567.3	31444.1	52174.5	59738.6
alhpa-tocopheronic acid	0.788597					5.45_297.1696m/z	297.17	5.4521	pos	53843	Lipids and lipid-like molecules	Prenol lipids	Quinones and hydroquinones			49.1	52.7	M+H	C16H24O5	-0.125803	1.76673	0.000212749	0.0012745	1.72739	110548	63996.9	89152.9	139042	157097	112104	90604.6	86125.9	128285	96604.1	129141	77322.8	65680.1	95057.4	55944	64797.5	49784.6	59512.4	55503.8	75541.3	54151.1
Geranyl phenylacetate	0.754051					10.21_317.1756m/z	317.176	10.2118	neg	HMDB0038257	Lipids and lipid-like molecules	Fatty Acyls	Fatty alcohol esters	*		42.8	17.8	M+FA-H	C18H24O2	-0.941785	1.76477	0.000986748	0.00437137	1.68652	131037	77696.4	115579	173533	130289	158506	131131	71057	112301	131068	142734	144169	59155.1	50760	58169.9	70645.4	77735.3	149671	58857	75830.9	98443.8
16-J1-PhytoP	0.376258					6.05_291.1952m/z	291.195	6.0546	pos	LMFA02030067	Lipids and lipid-like molecules	Fatty Acyls	Octadecanoids			56	84.6	M+H-H2O	C18H28O4	-0.726242	2.35413	0.00164453	0.00665412	1.29797	393931	303498	412623	416602	505124	461261	365124	437072	405279	316359	335087	284780	328854	312321	271157	264150	293584	309686	290376	323255	338097
Dihydrojasmonic acid	1.2995					6.18_257.1392m/z	257.139	6.18292	neg	HMDB0033601	Lipids and lipid-like molecules	Fatty Acyls	Lineolic acids and derivatives	*		49.7	56.3	M+FA-H	C12H20O3	-1.17763	2.35103	3.14051e-06	4.71375e-05	2.46144	117203	47615.4	152385	132314	146377	127862	67300.6	144683	97954.9	125189	100597	77362.2	56801.7	59301.6	44361.8	53534.6	40400.7	40692.7	37051.9	47975.5	48418.3
12-HETE-Gly	-0.456505					7.67_395.2905m/z	395.29	7.67238	pos	LMFA08020144	Lipids and lipid-like molecules	Fatty Acyls	Fatty amides			52	66.3	M+NH4	C22H35NO4	0.0840313	2.34811	0.000119489	0.000805532	0.72875	214631	294520	253275	177678	187021	191255	193323	188726	191839	249416	255026	258751	322390	324545	310653	272430	245445	241129	339430	280256	314399
(9R,13R)-1a,1b-dihomo-jasmonic acid	0.449129					6.77_238.1568n	239.164	6.77183	pos	LMFA02010010	Lipids and lipid-like molecules	Fatty Acyls	Octadecanoids			53.3	71.5	M+H-H2O, M+H	C14H22O3	-0.588106	2.34364	0.0350763	0.0825312	1.36522	465097	340676	720802	409657	555106	586333	247996	423750	372173	583373	399660	352116	505710	374600	422000	291248	358306	317509	226387	299525	270804
12-keto tridecanoic acid	1.16337					6.48_273.1707m/z	273.171	6.47788	neg	LMFA01060043	Lipids and lipid-like molecules	Fatty Acyls	Fatty Acids and Conjugates			49.3	48.6	M+FA-H	C13H24O3	-0.252095	2.34342	0.0122839	0.0349589	2.23979	201089	89779.9	398549	105158	241606	299527	76290.2	103676	153297	329897	201181	101704	184326	118344	106034	69795.8	83109.6	65731.6	52069.7	70539.8	58069.8
Genomorphine	0.955808					4.65_319.1650m/z	319.165	4.64952	pos	HMDB0029382	Lipids and lipid-like molecules	Prenol lipids	Sesquiterpenoids			39.3	2.06	M+NH4	C17H19NO4	-0.859006	2.32616	4.24223e-05	0.000352803	1.93967	149872	77267	151047	109880	203434	151767	142663	169336	150115	72001.4	175489	172991	80962	81494.1	60959.4	91267	53219.8	66598.1	69489.9	86797	104616
LysoPA(i-20:0/0:0)	-1.48525					10.11_465.2972m/z	465.297	10.113	neg	HMDB0114767	Lipids and lipid-like molecules	Glycerophospholipids	Glycerophosphates	*		39.3	1.38	M-H	C23H47O7P	-3.04088	2.32323	0.00189252	0.00749161	0.357186	46980.2	131529	33719.4	38669.3	19116.2	52628.2	53141.3	20513.4	50034.4	29401.5	21431.3	151147	192462	75813	81306.4	84282.6	231004	160529	177118	64510.2	116733
(1R,4S,6R)-6-Hydroxyfenchone glucoside	1.17416					5.70_329.1604m/z	329.16	5.69893	neg	HMDB0033225	Lipids and lipid-like molecules	Prenol lipids	Terpene glycosides	*		38.5	0	M-H	C16H26O7	-0.474692	2.31511	8.54272e-07	1.77181e-05	2.25661	121236	53724.7	110748	125544	154765	145259	95660.7	117336	114171	108132	147532	93209.8	56907.5	94100.8	48284.3	57584	37572.7	38707.6	41982.9	53555.5	54826.7
Omega-Carboxy-trinor-leukotriene B4	0.800258					5.80_339.1800m/z	339.18	5.80222	pos	HMDB0013032	Lipids and lipid-like molecules	Fatty Acyls	Fatty acids and conjugates	*		39.2	0	M+H	C18H26O6	-0.76186	2.30619	9.9286e-06	0.000111719	1.74141	163283	93764.5	166794	179985	215375	196153	130765	184650	150131	118258	158905	131812	108728	114183	80816.4	102426	78618.7	79715.4	87775.5	96301.1	95315.6
Tuberonone	-0.62727					10.53_219.1741m/z	219.174	10.5321	pos	HMDB0039688	Lipids and lipid-like molecules	Prenol lipids	Sesquiterpenoids	*		53.3	71.1	M+H-H2O	C15H24O2	-0.819947	2.29454	7.63463e-06	9.20835e-05	0.6474	125720	194193	122077	119094	127430	120216	134352	109769	116813	141331	114415	151707	176265	145418	187414	205288	239392	236947	198898	160675	197437
Diethyl succinate	2.21094					5.39_347.1709m/z	347.171	5.38848	neg	HMDB0033838	Lipids and lipid-like molecules	Fatty Acyls	Fatty acid esters	*		38.7	0	2M-H	C8H14O4	-0.561802	2.29127	7.22131e-08	3.15313e-06	4.62977	80833.5	17459.5	82437.5	93617.7	118511	88604.8	54466.8	80122.7	70348.3	67287.7	99089.9	53848.6	21103.6	29936.4	18314.3	18114.7	14320.7	6453.45	16932.7	15252.2	16707.4
5,10-Pentadecadien-1-ol	-0.429911					0.02_224.2137n	225.221	0.0195	pos	LMFA05000631	Lipids and lipid-like molecules	Fatty Acyls	Fatty alcohols	*		39	0	M+H-H2O, M+H	C15H28O	-1.19126	2.28891	1.92574e-05	0.000188998	0.742308	197956	266676	217665	209088	204946	191233	209443	165798	191983	210411	168801	210190	272507	205866	267492	265628	296152	318614	256436	241192	276198
3-Hydroxytetradecanedioic acid	0.731586					6.77_257.1745m/z	257.175	6.77183	pos	HMDB0000394	Lipids and lipid-like molecules	Fatty Acyls	Fatty acids and conjugates	*		52.8	67.9	M+H-H2O	C14H26O5	-0.791597	2.28879	0.0287361	0.0701961	1.66046	288508	173751	574052	265403	331938	369255	106715	259559	192180	382695	210690	192593	297810	207401	214694	137233	175828	137415	98472.7	153378	141532
9,10-DiHOME(12)	0.201633					10.38_313.2384m/z	313.238	10.376	neg	LMFA02000161	Lipids and lipid-like molecules	Fatty Acyls	Octadecanoids			50.6	55.9	M-H	C18H34O4	-0.247179	2.28114	0.0271315	0.0669903	1.15	820732	713681	847280	867860	797211	968817	717472	908563	721327	891387	744197	743211	560851	633288	868179	726138	749112	840120	664955	610301	770182
Macrophorin D	-1.05152					12.79_543.2359m/z	543.236	12.7854	pos	HMDB0029618	Lipids and lipid-like molecules	Fatty Acyls	Fatty acids and conjugates	*		37.7	0	M+K	C28H40O8	0.851387	2.2779	7.37716e-05	0.000545529	0.482459	66436.9	137705	77301.5	76058	44947.3	94642.6	93669	73713.6	72222.4	28216.9	43112.6	60485.5	126909	184161	64870.9	148564	148777	105315	181832	135904	143009
5-methyl-tetradecanedioic acid	0.259139					5.15_317.1967m/z	317.197	5.14997	neg	LMFA01170020	Lipids and lipid-like molecules	Fatty Acyls	Fatty Acids and Conjugates			41.7	14	M+FA-H	C15H28O4	-1.09255	1.72777	0.0252083	0.0631463	1.19676	402375	336219	407417	358489	482944	473312	366933	377250	413464	336501	448464	358975	386416	467468	282663	318228	273558	253070	364427	333441	346701
5-Methylhexanoic acid	-0.436925					0.38_130.0996n	113.096	0.3804	pos	HMDB0031595	Lipids and lipid-like molecules	Fatty Acyls	Fatty acids and conjugates	*		39.1	0	M+H-H2O, M+H	C7H14O2	1.59749	2.26542	7.95415e-05	0.000577681	0.738707	198356	268518	255491	222887	210947	199533	200571	164441	181585	199291	159541	189277	290795	214370	277391	263506	303037	311207	258587	233778	263995
(+/-)-Methyl 5-acetoxyhexanoate	7.7383					7.78_375.2022m/z	375.202	7.77648	neg	HMDB0032387	Lipids and lipid-like molecules	Fatty Acyls	Fatty acid esters	*		49.3	49.9	2M-H	C9H16O4	-0.719513	2.26026	3.35263e-07	9.12343e-06	213.53	62385.8	292.164	58502.1	71556.1	104057	71019.9	34487.2	85132.9	60818.2	60344.8	54469.3	23470.5	761.819	1204.94	8.09205e-06	8.09205e-06	102.941	8.09205e-06	8.09205e-06	313.899	245.871
Pyrrhoxanthinol	3.72336					9.71_553.3322m/z	553.332	9.70585	pos	90957	Lipids and lipid-like molecules	Prenol lipids	Terpene lactones	*		36.3	0	M+H-H2O	C37H46O5	1.72038	1.72031	8.70978e-06	0.000101695	13.2081	41346.4	3130.37	58544.5	60044.5	67213.1	50911.7	12478.7	47833.9	28758.8	24435.9	35839.9	27402.9	6712.48	1678.44	8352.8	1743.93	3351.25	2497.78	1455.2	1507.22	874.267
Dihydroroseoside	3.95142					8.38_388.2097n	406.244	8.38032	pos	HMDB0040614	Lipids and lipid-like molecules	Fatty Acyls	Fatty acyl glycosides	*		42	18.9	M+NH4, M+Na, M+H, M+H-H2O	C19H32O8	0.0629026	2.24775	1.16846e-05	0.000126604	15.4703	70846.6	4579.54	81318.6	109909	124198	87439.3	28773.7	85978.5	60480.4	55364.2	46070.4	28934.7	7962.68	3949.8	4352.8	3999.54	5606.08	4016.61	3289.27	3737.32	4301.78
(-)-16alpha,17-Dihydroxy-atisan-3-one	-0.902203					11.84_338.2685m/z	338.268	11.8395	pos	LMPR0104150005	Lipids and lipid-like molecules	Prenol lipids	Isoprenoids			52.4	66.6	M+NH4	C20H32O3	-1.56567	2.23979	0.000590329	0.00288869	0.535069	90687.9	169488	68646.2	93948.6	95988.7	118233	59848.8	49022.7	75446.2	120492	150640	74612.1	139300	141250	136703	208553	146321	90751.9	223759	206825	231931
8-Hydroxy-4,8-dimethyl-4E,9-decadienoic acid	-0.445423					8.07_423.2752m/z	423.275	8.06655	neg	LMFA01050373	Lipids and lipid-like molecules	Fatty Acyls	Fatty Acids and Conjugates			41.2	9.84	2M-H	C12H20O3	0.0780283	1.44768	0.0141001	0.0392364	0.734369	120400	163951	127932	106410	104249	92760.9	108403	129211	111588	155266	163799	104384	197734	183469	196252	126872	105088	118638	236466	173186	137850
PGD2-EA	-0.657273					7.66_413.3011m/z	413.301	7.65735	pos	36201	Lipids and lipid-like molecules	Fatty Acyls	Eicosanoids			37.6	0	M+NH4	C22H37NO5	0.341854	1.44701	9.57198e-08	3.89684e-06	0.634076	44566.7	70286.1	59529.3	38430.1	37766.4	43452.4	42570.4	43345.6	43947.1	39743	47677.5	49205.6	82451.1	62992.9	70707.1	64256.3	74234.3	64212.1	72578.9	73827.2	67315.4
(3beta,5alpha,6alpha,7beta,14alpha,22E,24R)-5,6-Epoxyergosta-8,22-diene-3,7,14-triol	-0.712968					7.36_489.3223m/z	489.322	7.35862	neg	HMDB0032691	Lipids and lipid-like molecules	Steroids and steroid derivatives	Ergostane steroids	*		52.8	68.2	M+FA-H	C28H44O4	0.284535	1.70162	0.0437478	0.0984587	0.610064	111296	182433	58790.4	198827	102429	100625	154825	113558	85086.2	93866.2	129467	75484.2	111046	145800	140973	216261	93746.7	105737	163003	299506	365824
LysoPE(0:0/15:0)	-1.32394					10.52_438.2625m/z	438.263	10.5221	neg	HMDB0011472	Lipids and lipid-like molecules	Glycerophospholipids	Glycerophosphoethanolamines	*		47.9	43.2	M-H	C20H42NO7P	-0.148099	2.21674	0.0374324	0.0869946	0.399444	75539.6	189112	242180	45276.4	98798	41017.2	18637.1	26828.6	34593.5	171271	50466.1	26328	77318.9	362994	202745	69952.3	230460	14823.4	234151	90375.2	419187
C16 Sphinganine-1-phosphate	0.749961					5.25_376.2232m/z	376.223	5.24752	pos	LMSP01050006	Lipids and lipid-like molecules	Sphingolipids	Sphingoid bases			39.9	8.11	M+Na	C16H36NO5P	2.46783	2.21492	1.40101e-05	0.000146977	1.68175	160305	95320.4	153394	120062	199497	178832	165303	160412	153437	181584	163598	126930	80891.2	76097.5	121518	123674	105522	52152	95359.3	94089.4	108580
1-(2-methoxy-hexadecanyl)-sn-glycero-3-phosphoethanolamine	0.92396					5.83_487.3491m/z	487.349	5.83272	pos	LMGP02060016	Lipids and lipid-like molecules	Glycerophospholipids	Glycerophosphoethanolamines			38	0	M+NH4	C22H48NO7P	-3.25447	2.21419	1.39523e-07	5.02677e-06	1.89732	126037	66428.9	125390	104070	127847	136681	126645	149792	111970	97794.8	145829	134348	74382.9	95922.9	56696.6	65192.9	59840.3	65247.3	53027.3	64235.7	63314
(1beta,2beta,5beta)-p-Menth-3-ene-1,2,5-triol	2.06339					6.07_231.1233m/z	231.123	6.07268	neg	HMDB0038978	Lipids and lipid-like molecules	Prenol lipids	Monoterpenoids	*		50.1	55	M+FA-H	C10H18O3	-2.92863	2.20899	6.29581e-05	0.000482778	4.17968	86932.3	20798.8	124710	117340	140027	68045.1	52587.1	120226	86720.6	57415.1	76689	25563.4	21484.1	11872.8	22088	20506.5	25735.6	25065.4	17840.4	19668.2	22928
Norselic acid B	-0.550093					10.38_439.3203m/z	439.32	10.383	pos	LMST01040191	Lipids and lipid-like molecules	Sterol Lipids	Sterols			46.6	44.1	M+H-H2O	C29H44O4	-0.851744	2.20464	0.00136509	0.00570883	0.682976	176257	258073	170184	121429	178825	218076	138400	159098	129009	179293	221324	246937	248105	244438	262471	258004	259165	145093	312509	263759	329109
(25S)-11alpha,20,26-trihydroxyecdysone	2.92013					9.60_530.3329m/z	530.333	9.59673	pos	LMST01010158	Lipids and lipid-like molecules	Sterol Lipids	Sterols			38.4	0	M+NH4	C27H44O9	1.14588	2.20272	1.32611e-07	4.86918e-06	7.56916	69503.1	9182.41	59555.9	56698.2	74160.5	109668	75198.6	78700.8	68397.3	58147.6	82337.3	32167	19786.1	8898.27	6549.05	12623.1	2724.6	2488.09	14349.3	8092.96	7130.18
Cynaratriol	-2.43028					6.89_281.1393m/z	281.139	6.89212	neg	HMDB0034983	Lipids and lipid-like molecules	Prenol lipids	Terpene lactones	*		48.9	49.6	M-H	C15H22O5	-0.418891	2.20245	2.09659e-11	1.6936e-08	0.18553	12635.4	68104.7	11755.9	11489.4	12197.4	12513	11257.4	15411.9	11116.1	11450.4	12276.7	16886.3	76225.9	85449.4	69189	69692.6	56243.2	69277.3	68276.8	46125.7	72462.5
7-oxo-11E,13-Tetradecadienoic acid	0.734571					6.01_239.1640m/z	239.164	6.01075	pos	45867	Lipids and lipid-like molecules	Fatty Acyls	Fatty Acids and Conjugates			53.5	72.6	M+H	C14H22O3	-0.796959	2.19725	0.000491214	0.0024808	1.6639	180663	108578	244664	200219	231307	229926	102125	198063	143036	154178	157545	145565	146972	127389	117479	93295.7	98753.6	102659	95197.1	107249	88205.4
3-hydroxy-dodecanedioic acid	2.90456					5.16_291.1449m/z	291.145	5.16497	neg	LMFA01170089	Lipids and lipid-like molecules	Fatty Acyls	Fatty Acids and Conjugates			45.2	30.8	M+FA-H	C12H22O5	-0.293223	2.19418	5.80972e-06	7.4711e-05	7.48791	69229.9	9245.56	72023.3	85468.1	90700.7	60936.6	37842.9	130563	60350.4	54330.7	62619.2	37463.8	11833.4	8681.26	10337.8	7614.7	10475.8	11154.3	6094.37	7618.42	9399.95
MG(0:0/24:6(6Z,9Z,12Z,15Z,18Z,21Z)/0:0)	-0.770717					7.96_489.3222m/z	489.322	7.95662	neg	HMDB0011560	Lipids and lipid-like molecules	Glycerolipids	Monoradylglycerols	*		48.8	49	M+FA-H	C28H44O4	-0.00399357	2.18287	0.013328	0.0373998	0.586126	121777	207766	110813	117090	69000.3	161927	114020	115412	97254.8	152380	157017	122855	348446	175002	95655.5	108282	266028	328604	252476	141096	154302
9-dimethylarsinoyl-nonanoic acid	-0.397819					13.86_279.0930m/z	279.093	13.8584	pos	LMFA00000030	Lipids and lipid-like molecules	Fatty Acyls	Other Fatty Acyls			39.3	0	M+H	C11H23AsO3	-2.02605	1.66314	0.000429086	0.00223015	0.759005	127188	167572	170884	147108	137340	127675	126215	106957	110144	125032	101608	118918	193275	139901	178493	166739	187127	183448	157338	139952	161878
Camelliagenin B	-0.413496					10.22_471.3465m/z	471.346	10.2195	pos	HMDB0034531	Lipids and lipid-like molecules	Prenol lipids	Triterpenoids	*		50.1	62.3	M+H-H2O	C30H48O5	-0.831667	2.17805	0.00818681	0.0251737	0.750802	267146	355814	194578	313183	215437	296651	319786	292196	347560	258783	176792	256491	367659	239778	312249	457291	317589	406408	395943	423807	281602
6-[1]-ladderane hexanoic acid	3.43773					7.32_274.1931n	292.227	7.31503	pos	LMFA01140085	Lipids and lipid-like molecules	Fatty Acyls	Fatty Acids and Conjugates			51.1	62.7	M+NH4, M+K	C18H26O2	-0.75307	2.17001	2.4117e-08	1.53271e-06	10.8357	61431.8	5669.37	79464.6	61288.9	84011.6	73364.5	38291.5	71117.1	58424.6	57324.3	61598.1	29432.9	5262.75	5715.15	4853.21	6023.05	4787.52	5657.01	5284.04	6703.22	6738.38
Isopentyl beta-D-glucoside	-4.12999					4.23_233.1395m/z	233.14	4.22755	pos	HMDB0034750	Lipids and lipid-like molecules	Fatty Acyls	Fatty acyl glycosides	*		38.5	1.05	M+H-H2O	C11H22O6	4.71321	2.16081	1.68609e-08	1.21209e-06	0.0571148	3364.59	58909.3	3454.08	2487.12	3165.94	4485.3	3783.24	3145.57	3523.27	2311.23	3536.14	3754.04	52621.9	91946.2	44177.9	79392.2	67712.2	49086.3	54416.2	35823.3	55007.3
1-(8Z,11Z,14Z-eicosatrienoyl)-glycero-3-phosphate	-1.30098					11.30_478.2926m/z	478.293	11.2983	pos	HMDB0062313	Lipids and lipid-like molecules	Glycerophospholipids	Glycerophosphates	*		50.1	57.5	M+NH4	C23H41O7P	-0.432728	2.15774	0.0189275	0.0500698	0.40585	65119.8	160453	49911.6	175934	45051.6	34563.5	30237.9	21146.2	65226.9	135380	65154.1	28591.8	42623.4	87057.4	98386.7	84000	133504	347715	298218	150946	201624
Monic acid	1.77164					7.57_343.2113m/z	343.211	7.56768	pos	HMDB0061154	Lipids and lipid-like molecules	Fatty Acyls	Fatty acids and conjugates	*		47.1	43.2	M+H	C18H30O6	-0.577379	2.15572	2.42938e-07	7.28245e-06	3.41442	80562.6	23594.8	101262	92724.4	108943	100713	53785.8	87145.2	66720.1	67447.9	73720.6	53164	29866.2	30016.5	21276.6	22481.6	21161.4	23518.8	17090.1	24680.3	22261.8
2-methyl-dodecanedioic acid	1.93469					10.20_244.1673n	245.175	10.2045	pos	LMFA01170010	Lipids and lipid-like molecules	Fatty Acyls	Fatty Acids and Conjugates			47.2	39.8	M+H-H2O, M+H	C13H24O4	-0.822087	2.15292	0.025599	0.0639162	3.82296	134298	35129.4	188446	80626.7	85404	98342.7	71027.4	191529	65450	444448	71232.8	46473.9	30156.7	34420.9	32269	73094.2	56418.3	32078.9	14024.7	12193.2	31508.6
3-Oxo-4,6-choladienoic acid	-0.402786					7.50_371.2578m/z	371.258	7.5012	pos	5463	Lipids and lipid-like molecules	Steroids and steroid derivatives	Bile acids, alcohols and derivatives	*		54.2	76.9	M+H	C24H34O3	-0.802017	1.65638	0.0166084	0.0448933	0.756396	169169	223651	129580	153380	133248	139710	268179	204142	162272	148002	168257	184917	294328	225494	192158	198529	218389	152449	210139	302378	218996
9K,12,13-diHODE	0.994183					7.25_327.2163m/z	327.216	7.24987	pos	74955	Lipids and lipid-like molecules	Fatty Acyls	Octadecanoids			51.3	66.2	M+H	C18H30O5	-0.947286	2.15116	6.82803e-05	0.000515478	1.99195	131711	66121.5	173509	140114	156104	187020	94888.3	133573	108573	130794	114492	78040	95100.4	79398.3	72357	65061	67028	61316	36604.5	65574.6	52653.8
Cinncassiol A	4.49199					7.91_427.1973m/z	427.197	7.91052	neg	HMDB0035164	Lipids and lipid-like molecules	Prenol lipids	Terpene lactones	*		49.2	50.3	M+FA-H	C20H30O7	-0.0421512	2.1417	3.16064e-06	4.73033e-05	22.5022	60432.3	2685.62	76572	86009.7	97667.3	61646.7	27031.3	84921.2	45565.9	53123.9	48571	23213.9	4409.23	4070.96	2497.98	1332.06	2810.27	2325.24	1486.99	2721.83	2515.99
PE(O-16:0/0:0)	-1.38501					9.16_484.3031m/z	484.303	9.16227	neg	LMGP02060002	Lipids and lipid-like molecules	Glycerophospholipids	Glycerophosphoethanolamines			42.5	21	M+FA-H	C21H46NO6P	-3.21468	2.13156	0.0485232	0.106841	0.382886	64098.3	167408	50554.4	29260.7	45618.1	62877	111623	74755.9	71368.9	42034.9	45117.7	107772	338199	47374.8	123232	105799	54041.1	44088.2	435148	49000.5	309795
ent-8-epi-5-J2-IsoP	-1.11271					10.02_379.2121m/z	379.212	10.0155	neg	LMFA03110276	Lipids and lipid-like molecules	Fatty Acyls	Eicosanoids			50.1	57.4	M+FA-H	C20H30O4	-1.45343	2.1189	1.08828e-05	0.000119735	0.462425	50617.9	109462	68684.7	57785.6	54247.9	49652.3	41403.3	42166.1	48697.5	47690.6	41511.2	54339.9	134733	136005	68435.8	102055	91094.5	132314	138864	115703	65952.5
5,7-Megastigmadien-9-ol glucoside	1.36784					7.01_401.2183m/z	401.218	7.00943	neg	HMDB0041044	Lipids and lipid-like molecules	Fatty Acyls	Fatty acyl glycosides	*		47.4	46.8	M+FA-H	C19H32O6	0.464966	2.1153	4.68297e-06	6.29717e-05	2.58084	92627.6	35890.5	106749	104777	135795	101577	62329.4	120280	78485.5	74858.3	77407.5	64018.9	37330.8	48724.6	28497.8	35771.1	31503.1	25201.8	44868.5	32952.9	38163.9
3alpha,12alpha,24R-Trihydroxy-5beta-cholestan-26-oic acid	-0.777873					10.56_473.3258m/z	473.326	10.5605	pos	LMST04030204	Lipids and lipid-like molecules	Sterol Lipids	Bile acids and derivatives			46.3	45.8	M+Na	C27H46O5	4.45219	2.11451	5.05575e-05	0.000405536	0.583226	89309.9	153131	52125	74724.6	85373.6	127020	66000.9	79622	63843.9	106556	108435	129398	146950	129797	151233	188695	181303	144422	138195	178702	118879
VD 2716	2.2221					9.41_465.2832m/z	465.283	9.40952	pos	LMST03020640	Lipids and lipid-like molecules	Sterol Lipids	Secosteroids			36.5	0	M+H-H2O	C30H42O3S	2.21469	1.63893	1.10065e-07	4.28206e-06	4.66572	41248.3	8840.7	46566.8	44172.4	55123.6	47120.5	35503.2	55197.8	37657.2	28435.5	40120.4	22585.3	14499.8	13852.3	6285.39	9500.77	6448.06	5629.16	6436.25	10321.3	6593.27
2,3-dinor, 6-keto-PGF1α	1.74516					8.04_343.2113m/z	343.211	8.03978	pos	36156	Lipids and lipid-like molecules	Fatty Acyls	Eicosanoids	*		53.4	72.8	M+H	C18H30O6	-0.520575	2.09061	2.04216e-08	1.36869e-06	3.35233	73813.8	22018.7	82433.1	75880.4	93694.2	91715.6	57740.4	88316	62124.2	63083.7	75089.8	48061	24359.9	26189.2	17860.1	23409	18510.9	22525.4	19322.1	23387.9	22603.7
12-Oxo-20-carboxy-leukotriene B4	1.76442					7.22_382.2214m/z	382.221	7.21615	pos	HMDB0012550	Lipids and lipid-like molecules	Fatty Acyls	Fatty acids and conjugates	*		38.2	0	M+NH4	C20H28O6	-2.73801	1.63328	1.70485e-11	1.63538e-08	3.39737	43518.8	12809.6	42741	40651.8	47429.7	55323.9	44034.4	47841.5	40388.8	36412.4	38789.7	41575.2	16602.9	15630.6	10674.4	13362.7	9308.78	12758.8	11217.7	13923.5	11806.8
Yucalexin B22	-0.927241					7.94_363.2177m/z	363.218	7.94078	neg	HMDB0036713	Lipids and lipid-like molecules	Prenol lipids	Diterpenoids	*		51.3	60.9	M+FA-H	C20H30O3	-0.0623115	2.08308	0.00811616	0.0249833	0.525863	87775.8	166918	74905.3	165513	65834.2	30477.4	155110	82331	91364.1	44419.3	85360.6	82442.9	226123	132891	78139.5	169809	183387	217623	85095.5	290565	118626
25-Acetylvulgaroside	-0.566165					9.72_459.2729m/z	459.273	9.7223	neg	HMDB0041365	Lipids and lipid-like molecules	Prenol lipids	Sesterterpenoids	*		47.6	51.4	M-H2O-H	C27H42O7	-4.81743	2.08098	0.00320575	0.0115851	0.67541	162114	240023	221520	102144	111904	104564	217935	176804	140778	161462	130691	253337	220484	156474	312727	259416	215061	229671	255023	232608	278744
(1S,4R)-10-Hydroxyfenchone glucoside	0.958701					5.30_329.1605m/z	329.16	5.3	neg	89093	Lipids and lipid-like molecules	Prenol lipids	Terpene glycosides	*		38.4	0	M-H	C16H26O7	-0.365282	2.07919	1.72682e-06	2.98124e-05	1.94356	111827	57537.4	94271.7	124318	144826	113647	89010.2	115409	115228	96760.7	138514	86288.1	59463.8	78250.1	60986.9	60315.5	44266.9	41587.9	49120.4	62558	61286.9
Tanacetol B	1.03172					8.58_341.1967m/z	341.197	8.58267	neg	HMDB0035075	Lipids and lipid-like molecules	Prenol lipids	Sesquiterpenoids	*		49.1	51.9	M+FA-H	C17H28O4	-0.817647	2.07874	0.00196666	0.0077158	2.04445	140568	68755.7	154149	154270	195629	234547	100482	171962	112180	132480	119110	30868.2	104938	43820.9	82489.4	56081.1	82478.8	66337.9	67476.9	67366.7	47811.5
12,13-dihydroxy-11-methoxy-9-octadecenoic acid	1.43105					10.55_327.2527m/z	327.253	10.5463	pos	LMFA01080006	Lipids and lipid-like molecules	Fatty Acyls	Fatty Acids and Conjugates			49.8	59.5	M+H-H2O	C19H36O5	-0.957546	2.06672	0.00338329	0.0121296	2.69643	111512	41355.5	178866	148941	94780.4	76611.8	59020.6	205087	89837.6	170824	42365	48789.5	19234.6	59464.2	23909.3	43435.8	68749.4	58849	24571.7	42770.3	31215.2
Varanic acid	-0.565555					8.33_489.3205m/z	489.32	8.33065	pos	LMST04030067	Lipids and lipid-like molecules	Steroids and steroid derivatives	Bile acids, alcohols and derivatives	*		51.7	72.8	M+Na	C27H46O6	3.93099	2.06512	3.32127e-05	0.000291785	0.675695	121628	180004	95770.1	147823	118519	116889	138410	120890	121273	111438	138621	106641	179444	144350	148495	239722	187341	176950	161099	194550	188083
2,3-dinor-11b-PGF2alpha	3.01185					8.58_371.2074m/z	371.207	8.58267	neg	LMFA03010011	Lipids and lipid-like molecules	Fatty Acyls	Eicosanoids			46.6	39.1	M+FA-H	C18H30O5	-0.35967	1.62603	3.71687e-08	2.00286e-06	8.06597	35906.9	4451.66	47606.6	35854.8	52565	42815.3	23657.6	42003.5	31006.5	30948.3	28650.7	23961.2	5757.31	5434.83	4193.98	3677.82	3861.41	3213.24	4931.84	4305.11	4689.39
Dihomodeoxycholic acid	-0.345917					8.94_465.3221m/z	465.322	8.9397	neg	LMST04020031	Lipids and lipid-like molecules	Sterol Lipids	Bile acids and derivatives			51.6	62.2	M+FA-H	C26H44O4	-0.243535	2.05906	0.00555583	0.0182417	0.786808	281888	358268	255908	275110	257015	280903	343560	281927	263497	294188	299680	267091	431213	369144	323664	386415	340027	307146	293051	496907	276845
Germacrone-13-al	1.86935					5.42_250.1801m/z	250.18	5.42198	pos	HMDB0036881	Lipids and lipid-like molecules	Prenol lipids	Sesquiterpenoids	*		47.9	44	M+NH4	C15H20O2	-0.411681	2.05735	2.06691e-07	6.46748e-06	3.65367	70011.8	19162	63214.3	73263.6	100094	77242	53584.1	93161.8	72998.6	41245.9	70027	55285.8	19125	25564.3	15742.6	18241.9	14140.6	16840.3	18445.7	19118	25239.9
15-hydroxy-9Z,12Z-Octadecadienoic acid	0.354679					10.38_279.2316m/z	279.232	10.383	pos	LMFA02000316	Lipids and lipid-like molecules	Fatty Acyls	Octadecanoids			53.6	74	M+H-H2O	C18H32O3	-0.766551	2.0543	0.000830105	0.00381051	1.2787	295393	231010	309085	319868	290421	343741	257541	333261	264690	333713	261731	239874	188703	197060	252837	261321	248043	275816	198751	226505	230051
Heliantriol B2	-1.16977					9.33_458.3758n	441.373	9.32615	pos	HMDB0035034	Lipids and lipid-like molecules	Prenol lipids	Triterpenoids	*		45.4	38.7	M+H-H2O, M+H	C30H50O3	-0.448217	1.61804	0.0259421	0.0646363	0.444492	44885.8	100982	35458	101257	36315.4	38080.5	27179.1	18953.2	55634.7	54426.4	46953.4	34600.3	71978.1	48071.7	67303.3	68735.6	73727.1	274690	104270	123837	76227
3-keto Fusidic acid	-1.4409					5.73_575.3200m/z	575.32	5.72918	neg	HMDB0060745	Lipids and lipid-like molecules	Steroids and steroid derivatives	Oxosteroids	*		38	2.4	M+FA-H	C31H46O7	-4.75776	2.05188	0.00117153	0.00503732	0.368337	40004.2	108608	17447.2	38752.1	50011.3	44984	20716.3	2308.77	62802.6	85104.2	45434.5	32481.2	101552	76787.9	62979.2	74398.8	91375.1	163201	114076	215285	77814.3
10,11-dihydro-20-dihydroxy-LTB4	1.15131					6.76_415.2334m/z	415.233	6.76092	neg	HMDB0012502	Lipids and lipid-like molecules	Fatty Acyls	Eicosanoids	*		44	30.1	M+FA-H	C20H34O6	-0.9932	2.04651	5.05659e-05	0.000405536	2.22116	101096	45515	118987	90093	112055	103953	68179.4	123309	74726.3	78272.3	81109.9	160276	41546.4	63253.9	47371.6	65510.7	28578.2	43615.4	34808	52335.7	32615.4
N-linoleoyl dopamine	-0.339571					10.82_415.3080n	398.305	10.815	pos	LMFA08020270	Lipids and lipid-like molecules	Fatty Acyls	Fatty amides			38.6	0.00816	M+H-H2O, M+H	C26H41NO3	-1.46824	2.03123	0.0324408	0.0774944	0.790276	387981	490944	480808	286819	285071	289721	390407	489792	360451	306829	477982	511933	590310	368554	496579	444621	424369	545918	521861	655732	370551
O-sebacoylcarnitine	2.03762					5.13_346.2226m/z	346.223	5.13342	pos	LMFA07070100	Lipids and lipid-like molecules	Fatty Acyls	Fatty esters			46.5	44.4	M+H	C17H31NO6	0.560981	2.02985	1.76651e-07	5.8558e-06	4.10566	67337.1	16401	68813.2	57176.4	94775.8	98291.6	53011.3	61910.3	73073.4	56820.6	68942	40556.2	16597.8	18156.2	13046.7	15460	17104.8	14932.2	17019	16736.4	18556.1
Prostaglandin PGE2 1-glyceryl ester	2.43219					7.62_471.2587m/z	471.259	7.61567	neg	HMDB0013043	Lipids and lipid-like molecules	Fatty Acyls	Eicosanoids	*		37.7	0	M+FA-H	C23H38O7	-2.86298	1.33399	2.71208e-05	0.000247511	5.39711	29247.8	5419.16	36227.6	40842.6	48309.1	29072.4	13568.3	36654.7	29885.4	27079.7	20422.9	10415.6	4517.7	15903.8	2324.43	5077.96	5368.18	3145.73	3780.25	3407.9	5246.46
7,10-hexadecadienoic acid	-2.03979					11.61_252.2086n	253.216	11.609	pos	5467	Lipids and lipid-like molecules	Fatty Acyls	Fatty Acids and Conjugates			53.6	73.3	M+H-H2O, M+H	C16H28O2	-1.15497	2.01469	7.00741e-07	1.5295e-05	0.243199	16507.8	67877.4	13985.8	18620.3	15409.4	22922.6	15490.6	9759.08	18147.6	13844.2	21768.8	15129.3	52503	40607.2	49799.5	84089.7	76105.4	48022.1	85024.2	72665.1	102081
(10R,13R,16S)-d14-9-PhytoF[9S,12S]	0.733295					6.82_345.2271m/z	345.227	6.82103	pos	LMFA02040073	Lipids and lipid-like molecules	Fatty Acyls	Octadecanoids			41	11.8	M+H	C18H32O6	-0.174141	1.59882	0.0031843	0.0115225	1.66243	112397	67609.8	163196	115359	133067	170563	68781.5	107809	81113.1	117962	96225	69890.6	101606	65843.5	66976.8	65868.1	74874.9	57320.4	37992.5	61403.8	76602
12,13-Dimethyl-5,14-dioxabicyclo[9.2.1]-tetradeca-1(13),11-dien-4-one	0.458544					5.72_237.1484m/z	237.148	5.7245	pos	97396	Lipids and lipid-like molecules	Fatty Acyls	Fatty esters			47.7	44.1	M+H	C14H20O3	-0.508639	2.00744	0.00165809	0.006704	1.37415	239594	174357	271529	243227	312505	299498	172305	243689	225999	199633	236066	191487	224844	207841	189355	168382	153497	154375	142573	168112	160238
Hexanethioic acid S-propyl ester	0.886028					5.95_347.2075m/z	347.207	5.95477	neg	94038	Lipids and lipid-like molecules	Fatty Acyls	Fatty acyl thioesters	*		37.9	0	2M-H	C9H18OS	-2.7122	1.5917	0.00019377	0.00118562	1.84808	77958	42183.2	85586.6	75044.4	122989	71553.8	54992.1	85984.5	73905.5	60704.9	85735.6	63083.1	49237.4	70051.3	40721.8	45099.9	25397.3	38467.2	33212.8	43610.4	33850.8
PC(O-11:1(10E)/2:0)	1.07957					5.07_496.2665m/z	496.266	5.07237	neg	40007	Lipids and lipid-like molecules	Glycerophospholipids	Glycerophosphocholines			36.3	0	M+FA-H	C21H42NO7P	-3.56275	1.99183	4.87137e-05	0.000394568	2.1134	100192	47407.9	69310.6	89350.5	141105	91728.3	91236.3	153060	97550.1	68695.1	94643.9	105240	46970.4	63056.5	49506.8	38736.1	48542	43776.1	39068.9	31774.7	65239.5
9-hydroxy-5Z-nonenoic acid	0.898885					5.03_217.1075m/z	217.107	5.02537	neg	LMFA01050232	Lipids and lipid-like molecules	Fatty Acyls	Fatty Acids and Conjugates			49.6	55.1	M+FA-H	C9H16O3	-3.9644	1.98588	7.86412e-07	1.67166e-05	1.86462	104553	56072.1	100672	111143	132024	121158	81954.4	123453	93214.2	77650.8	99470.4	104794	59653.5	72040.4	49520.2	56049.6	47537.1	51429	49463.7	57520.8	61434.4
(3beta,5alpha,6alpha,7alpha,22E,24R)-5,6-Epoxyergosta-8,14,22-triene-3,7-diol	-0.865827					10.89_471.3116m/z	471.312	10.8907	neg	HMDB0036304	Lipids and lipid-like molecules	Steroids and steroid derivatives	Ergostane steroids	*		47.2	43.1	M+FA-H	C28H42O3	-0.0968409	1.98282	0.000692459	0.0032827	0.548732	71235.8	129819	51890.9	66241.2	51252.3	114651	47731.5	44482.3	42445.6	115566	83581.2	94516.2	161875	130391	84682.1	136355	135935	93283.9	132261	104004	189583
13-HPODE(1-)	1.90902					9.21_357.2282m/z	357.228	9.21262	neg	HMDB0062637	Lipids and lipid-like molecules	Fatty Acyls	Lineolic acids and derivatives	*		38.1	0	M+FA-H	C18H32O4	-0.110447	1.58327	1.22927e-06	2.32208e-05	3.75555	42674.8	11363.1	55872.1	44210	55253.3	56803.3	24480	50701.8	32928.8	44820	38281.5	23397.5	12542.8	17040	8715.04	11138.7	10754.6	10935.3	7485.36	12920.8	10735.7
(E)-10-Oxo-8-decenoic acid	2.89434					6.13_229.1076m/z	229.108	6.13415	neg	HMDB0040883	Lipids and lipid-like molecules	Fatty Acyls	Fatty acids and conjugates	*		49.7	53.8	M+FA-H	C10H16O3	-2.95204	1.9593	1.80151e-07	5.90804e-06	7.43505	55470.5	7460.68	61349.2	70626.7	77334.1	68649.9	31818.9	37692.5	57394.7	65759.5	54644.8	29435.1	10146.7	11189.4	4202.5	8032.81	6514.16	6753.9	6263.68	5955.45	8087.56
MG(0:0/18:4(6Z,9Z,12Z,15Z)/0:0)	-0.90091					10.84_351.2526m/z	351.253	10.8433	pos	62325	Lipids and lipid-like molecules	Fatty Acyls	Lineolic acids and derivatives	*		53.2	71.4	M+H	C21H34O4	-1.14079	1.95921	0.00568653	0.0185972	0.535549	82117.8	153334	67963.7	168036	79680.7	55608.6	60310.3	58254.5	119014	86952.3	86383.8	38973.6	118539	112368	154019	130524	124406	275497	151402	223839	89410.7
ent-12-F2c-IsoP	2.57576					9.59_399.2387m/z	399.239	9.58637	neg	LMFA03110041	Lipids and lipid-like molecules	Fatty Acyls	Eicosanoids			42.4	22.5	M+FA-H	C20H34O5	-0.463171	1.95035	5.43123e-07	1.2746e-05	5.96185	56455.1	9469.39	73851.7	60358.6	80315.3	76952.3	30408.2	64853.9	45699.3	54071.6	47093.1	30946.7	12973.9	11571.8	8352.66	8054.06	7974.23	7304.12	8877.46	9107.7	11008.6
N-linolenoyl glutamic acid	-0.556252					9.94_452.2650m/z	452.265	9.9364	neg	LMFA08020214	Lipids and lipid-like molecules	Fatty Acyls	Fatty amides			39.7	1.14	M+FA-H	C23H37NO5	-0.90977	1.94742	0.0148489	0.0409489	0.680066	158040	232389	235581	116319	170521	232511	185422	161823	118503	108591	124349	126777	317393	201651	195337	354264	195159	121531	229386	205991	270788
(4Z)-decenoylcarnitine	5.38341					6.68_358.2234m/z	358.223	6.68118	neg	LMFA07070017	Lipids and lipid-like molecules	Fatty Acyls	Fatty esters			39.2	0.793	M+FA-H	C17H31NO4	-0.491745	1.93827	1.46064e-08	1.09458e-06	41.7414	46041.1	1103.01	50348.3	41428.6	54264.6	73235.6	32105.2	50588.2	44804.8	48001.4	42588.7	23045.8	3084.19	1514.32	1165.83	727.017	365.419	489.525	963.213	808.19	809.381
Menthol-glucoronide	0.626779					6.76_315.1813m/z	315.181	6.76092	neg	HMDB0060004	Lipids and lipid-like molecules	Prenol lipids	Terpene glycosides	*		46.7	39.6	M-H	C16H28O6	-0.00568037	1.93812	0.000673038	0.003212	1.54411	166690	107952	157125	160101	211100	190356	129971	137551	153377	196147	206994	124174	125615	162556	123813	104972	99886.9	70651.2	74331	122834	86905.2
Neryl rhamnosyl-glucoside	2.86468					6.92_443.2283m/z	443.228	6.92443	neg	86210	Lipids and lipid-like molecules	Prenol lipids	Terpene glycosides	*		39	0	M-H2O-H	C22H38O10	-0.823633	1.93635	1.61976e-07	5.54293e-06	7.28372	51701.6	7098.24	53557.2	60170.6	76785.1	54490.9	26730.9	72113.4	48996.3	48317	43170.1	32684.9	7025.95	7148.71	9396.02	6615.78	7104.65	4817.5	6730.74	9504.38	5540.46
Methyl (R)-3-methyl-2-oxopentanoate	1.28509					6.06_287.1500m/z	287.15	6.05693	neg	92085	Lipids and lipid-like molecules	Fatty Acyls	Fatty acid esters	*		39.7	0	2M-H	C7H12O3	-0.182569	1.93002	1.96151e-06	3.27054e-05	2.43697	80401.7	32992.4	97729.8	81355.6	108750	100428	49520.6	78697.3	71444.7	75376.8	86808	53906	45924.7	38541.8	33662.6	32956.1	26911.2	26012.9	29160.5	27865	35897.2
PA(22:0/0:0)	6.2818					7.44_495.3432m/z	495.343	7.44243	pos	LMGP10050031	Lipids and lipid-like molecules	Glycerophospholipids	Glycerophosphates			36.9	0	M+H	C25H51O7P	-2.73815	1.30598	3.18685e-06	4.75795e-05	77.8055	22112.7	284.205	9094.79	10963.5	20954.9	35201.1	20837.8	32176.9	34422.4	16050.5	26706.9	14718.7	363.09	538.811	55.1438	281.355	8.34157	140.313	386.853	391.241	392.697
Cryptocaryone	-1.75574					6.46_327.0873m/z	327.087	6.463	neg	LMPK12120411	Lipids and lipid-like molecules	Polyketides	Flavonoids			51.9	63.5	M+FA-H	C17H14O4	-0.465117	1.92627	6.7876e-06	8.37298e-05	0.29612	20487.6	69186.6	15562	18541.8	19839.3	20613.7	33069.4	16573.4	16837.8	10602.8	23733.2	29502.1	54406.4	36669.6	74485.7	66159.7	68281.3	119543	72971.1	51252.3	78910.9
5Z-Tetradecenoic acid	-1.39542					5.88_271.1914m/z	271.191	5.8812	neg	HMDB0000521	Lipids and lipid-like molecules	Fatty Acyls	Fatty acids and conjugates	*		42.3	14.2	M+FA-H	C14H26O2	-0.438563	1.92235	9.8013e-05	0.000684643	0.380133	32473.9	85427.6	47804.5	20599.1	22263.3	57939.7	28447.8	24586.2	24497	36127.3	31205.3	31268.6	98636.4	116845	90825	38520.7	63813.7	52634.2	69304.2	112452	125817
22-Acetylpriverogenin B	4.44662					7.78_539.3696m/z	539.37	7.77648	pos	90107	Lipids and lipid-like molecules	Prenol lipids	Triterpenoids	*		36.9	0	M+Na	C32H52O5	-2.10252	1.55969	9.93706e-07	1.97301e-05	21.8055	32565.6	1493.46	18349.8	16489.2	30517.3	53172.6	40316.2	37926.9	37785.3	25710.8	45733.8	19654.2	919.977	527.492	472.104	4933.37	1101.17	8.09205e-06	982.771	2124.14	2380.1
5,6:8,9-Diepoxyergost-22-ene-3,7beta-diol	-1.19739					8.33_489.3224m/z	489.322	8.32658	neg	HMDB0033647	Lipids and lipid-like molecules	Steroids and steroid derivatives	Ergostane steroids	*		42.9	22.8	M+FA-H	C28H44O4	0.61736	1.29394	0.00830364	0.0254665	0.436062	24605.1	56425.7	4319.17	58854.7	16643.4	40336.3	31290.6	19165.6	15293.9	14458.2	22459.8	23229.4	36231.6	32965.6	35750.7	60902.2	44710.6	48128.1	38268.7	94595.6	116278
xi-7-Hydroxyhexadecanedioic acid	-0.669046					8.02_301.2018m/z	301.202	8.02187	neg	HMDB0037830	Lipids and lipid-like molecules	Fatty Acyls	Fatty acids and conjugates	*		49.2	50.5	M-H	C16H30O5	-0.752342	1.9107	0.0361281	0.0845458	0.628922	139269	221440	245388	103457	127246	191471	113034	101591	112214	186251	96122.2	115914	321223	164982	382279	196231	284645	110616	97525.4	144043	291418
6,9-dioxo-decanoic acid	2.01341					7.28_399.2026m/z	399.203	7.27578	neg	LMFA01060080	Lipids and lipid-like molecules	Fatty Acyls	Fatty Acids and Conjugates			38.5	0	2M-H	C10H16O4	0.271917	1.90794	5.95746e-07	1.36332e-05	4.03734	59221.1	14668.3	70800.1	69474.8	85553.7	64541.5	37040.5	77152	50174.3	52284.6	50689.1	34500.2	17099.2	18220.8	12633.7	11078.9	13363.7	9067.6	15081.3	15569.8	19900.1
11a,12a-Epoxy-3b-hydroxy-28,13-oleananolide 3-acetate	1.02078					10.11_551.3124m/z	551.312	10.1144	pos	87996	Lipids and lipid-like molecules	Prenol lipids	Triterpenoids	*		38.7	0	M+K	C32H48O5	-1.89878	1.29104	0.00947716	0.0283649	2.02901	58068.3	28618.9	69485.1	47592.2	78388.2	64800.2	22399.1	91102.5	51576.2	27262.2	63040.5	65036.2	40121.8	74719.4	45160.5	11543.7	20332.8	33902.9	18667	11711.8	1410.5
PG(O-18:0/18:3(6Z,9Z,12Z))	-0.815182					10.83_803.5441m/z	803.544	10.8284	neg	LMGP04020029	Lipids and lipid-like molecules	Glycerophospholipids	Glycerophosphoglycerols			37.9	0	M+FA-H	C42H79O9P	-0.326307	1.89772	0.00193648	0.00762666	0.568337	77452	136278	90450.4	70111.9	82761.9	73814.8	91803.7	96798.2	58190.3	59214	100238	51136.4	209027	149580	80709.6	200495	147082	70162.5	109496	135892	124062
17-hydroxy-1-oxo-2,3-seco-androstan-3-oic acid	2.61807					12.29_322.2140n	323.221	12.2854	pos	LMST02020113	Lipids and lipid-like molecules	Sterol Lipids	Steroids			50.7	61.8	M+H, M+Na	C19H30O4	-1.1494	1.28891	0.000880461	0.00399389	6.13927	30878.6	5029.68	48365.3	21526.3	31640.2	26989.6	9236.07	34695.6	13691.4	74950.6	24745.4	22945.2	5196.75	11646	2084.07	8265.73	3079.93	944.384	5373.4	2304.7	6372.18
13-F4-NeuroP	-0.595236					9.43_377.2333m/z	377.233	9.43373	neg	LMFA04010003	Lipids and lipid-like molecules	Fatty Acyls	Docosanoids			43.9	27	M-H	C22H34O5	-0.19265	1.5425	2.64987e-07	7.73934e-06	0.661936	56894.6	85951.8	64782.9	59071	55403	62226.8	57061.8	46450.7	55137.1	64618.4	50532.2	53662.2	87037.1	73763.4	84881.3	86961.9	83134.5	105508	74488.5	87817.6	89973.9
Chabrosterol	0.997913					5.50_421.3059m/z	421.306	5.49623	pos	LMST01031105	Lipids and lipid-like molecules	Sterol Lipids	Sterols			37.3	0.341	M+Na	C27H42O2	-4.45562	1.54131	2.98183e-05	0.000267803	1.99711	63073.8	31582.5	49350.5	47489.9	61042.1	52927.7	60522.1	81927.6	58350.3	46736.2	82167.9	90223.5	35602.7	40940.8	27213.1	31021	26696.5	29451.1	25048.3	31105.8	37163.7
(-)-Illudin S	-1.27726					7.81_264.1359n	265.143	7.80847	pos	LMPR0103590002	Lipids and lipid-like molecules	Prenol lipids	Isoprenoids			50.7	59.5	M+H-H2O, M+H	C15H20O4	-0.882606	1.53417	0.0018686	0.00741177	0.412577	27395.6	66401.1	35557.3	30023.5	18741.4	22038.6	31270.4	16041.3	25713.9	41611.3	29965.3	22992.8	65056.7	25534.4	84765.5	64493.8	100425	119856	35498.6	73918.1	28061.4
Hydroxybutyrylcarnitine	2.8152					4.13_248.1490m/z	248.149	4.12535	pos	LMFA07070071	Lipids and lipid-like molecules	Fatty Acyls	Fatty acid esters	*		47.3	42.1	M+H	C11H21NO5	-0.868927	1.86351	2.64864e-09	3.48938e-07	7.03815	46732.8	6639.93	35114.8	38135.4	45068.3	52108.5	45056.6	72139.5	45781.2	44397.6	51423.7	38102.6	8720.21	8555.28	6777.79	8021.46	2504.94	5453.65	6837.24	7048.65	5840.12
Dinor-PGF2alpha	0.393991					6.56_327.2163m/z	327.216	6.5594	pos	74977	Lipids and lipid-like molecules	Fatty Acyls	Eicosanoids			53	68.9	M+H	C18H30O5	-0.804401	1.85909	0.038818	0.0894428	1.31402	342969	261007	478672	353737	409099	483275	249196	335533	261816	362631	289020	206707	355945	263355	293446	224340	295839	215446	160881	230346	309463
12,13,15-trihydroxy-9E-octadecenoic acid	0.670218					9.61_330.2403n	313.237	9.61135	pos	LMFA01050555	Lipids and lipid-like molecules	Fatty Acyls	Fatty Acids and Conjugates			51.2	64.6	M+H-H2O, M+H	C18H34O5	-1.06503	1.85546	0.00519792	0.0172604	1.59131	163742	102898	176142	151233	133466	250605	159556	204104	122297	192903	162437	84681.8	61143.1	150699	150253	73268.9	124989	89787.2	107819	109073	59047.7
3,5,7-Octatriyn-1-ol	-0.709733					0.83_118.0420n	136.076	0.83435	pos	HMDB0038998	Lipids and lipid-like molecules	Fatty Acyls	Fatty alcohols	*		40.9	9.7	M+H, M+NH4	C8H6O	1.23041	1.85121	0.00613543	0.0198079	0.611433	98916.9	161779	87999.5	60317.2	70611.2	118056	126575	128217	107734	121776	56581.5	111302	103896	276464	180704	103462	180342	124939	159287	120936	205978
Ichangin 4-glucoside	-0.944419					5.36_631.2410m/z	631.241	5.35938	neg	HMDB0039340	Lipids and lipid-like molecules	Prenol lipids	Terpene glycosides	*		38.2	0	M-H2O-H	C32H42O14	2.17468	1.85007	1.46272e-07	5.15867e-06	0.519639	45065.7	86725.1	44342.3	43591.3	49804.1	53290.7	47606.8	41559.3	47120.5	28176.3	52974.4	42191.3	87152	74487.6	74600.1	79793.5	97459.5	81893.7	92706.7	76967.1	115465
PGF2alpha isopropyl ester	0.516089					8.64_396.2869n	414.321	8.63843	pos	LMFA03010076	Lipids and lipid-like molecules	Fatty Acyls	Eicosanoids			36.5	13.4	M+NH4, M+Na	C23H40O5	-1.64248	1.84228	0.000118052	0.000798004	1.43007	168078	117531	188500	118001	170671	182287	204115	147782	176620	153195	147212	192402	127852	124666	113222	129788	126209	80976.7	126086	127782	101200
Arjunolic acid	-1.04315					9.33_488.3501n	487.343	9.3304	neg	HMDB0034502	Lipids and lipid-like molecules	Prenol lipids	Triterpenoids	*		42.3	17.9	M-H, M+FA-H	C30H48O5	-0.222766	1.81927	0.00178239	0.00712492	0.485266	50777.9	104639	48237.7	27013.2	36022.2	52304.8	76931.6	38051.6	32435.4	104666	39960.2	52155.9	103786	61102.6	70738.5	97735.6	68730.6	86551.9	144478	133742	174888
PA(22:1(13Z)/22:6(4Z,7Z,10Z,13Z,16Z,19Z))	-0.805286					10.82_841.5109m/z	841.511	10.815	pos	HMDB0115293	Lipids and lipid-like molecules	Glycerophospholipids	Glycerophosphates			36.2	0	M+K	C47H79O8P	-4.36475	1.81743	0.000885073	0.00400888	0.572249	75188.7	131392	82275.8	57661.3	58018.2	41300.9	79266.6	127868	58195.9	55838	58504.4	132958	149792	82489.8	139619	120374	101660	169476	144891	163151	111071
epi-dihydrophaseic acid	0.610258					5.39_282.1466n	283.154	5.3922	pos	53370	Lipids and lipid-like molecules	Prenol lipids	Isoprenoids			36.8	0	M+H, M+NH4	C15H22O5	-0.265176	1.81597	9.09176e-05	0.000643043	1.52653	127898	83783.2	116846	121114	152272	152977	106681	166819	121553	89071.4	133843	117800	82187.8	90372.4	97572	94364.3	64060.1	72024.8	76672.7	83902.5	92891.7
(10R,13R,16R)-d14-9-PhytoF[9S,12S]	0.826594					6.61_345.2270m/z	345.227	6.60752	pos	LMFA02040069	Lipids and lipid-like molecules	Fatty Acyls	Octadecanoids			45.5	31.7	M+H	C18H32O6	-0.549654	1.81538	0.000967972	0.00430247	1.77349	121930	68751.2	164432	129272	144952	188421	84398.2	123664	89897.3	115287	106118	72856.9	94732.3	77260	70710.8	63184.5	79637.1	55547.4	37759.4	56084.2	83845
Citronellyl anthranilate	4.14675					6.40_293.2220m/z	293.222	6.40002	pos	HMDB0032208	Lipids and lipid-like molecules	Prenol lipids	Monoterpenoids	*		38.9	0.569	M+NH4	C17H25NO2	-1.37018	1.80006	6.67742e-06	8.27828e-05	17.7132	44328.7	2502.58	15959	23907.3	36718.5	42405.1	60671.3	77866.1	55081.7	23648.7	48535.7	58493.7	4231.84	3906.66	1637.13	1941.04	777.084	2715.84	1784.15	2572.01	2957.43
(1R,2R,4S,6R)-2,6-Fenchanediol 2-O-b-D-glucoside	1.0819					5.38_315.1801m/z	315.18	5.37768	pos	89087	Lipids and lipid-like molecules	Prenol lipids	Terpene glycosides	*		39	0	M+H-H2O	C16H28O7	-0.313085	1.79963	8.22908e-05	0.000594492	2.11682	87985.1	41564.8	62470.1	115779	120730	107607	68318.7	71261.8	91632.9	68956.2	115408	57687.9	46214.6	58903.7	34154.6	53568.1	28317.9	28499.7	33880.6	49027.8	41516.1
12-Oxo-20-trihydroxy-leukotriene B4	-0.287965					5.64_381.1918m/z	381.192	5.63845	neg	HMDB0012553	Lipids and lipid-like molecules	Fatty Acyls	Eicosanoids	*		49.5	53.4	M-H	C20H30O7	-0.261309	1.7994	0.00824983	0.0253338	0.819057	276679	337803	260062	263339	297293	287712	294673	273698	280435	187901	314915	306768	335124	378657	279293	362133	269024	301420	343169	332223	439180
25-Hydroxyvitamin D3-26,23-lactol	1.58627					11.87_431.3151m/z	431.315	11.8696	pos	HMDB0060127	Lipids and lipid-like molecules	Steroids and steroid derivatives	Vitamin D and derivatives	*		53.8	74.7	M+H	C27H42O4	-1.05565	1.7928	7.10369e-06	8.68322e-05	3.00272	63290.5	21077.7	66937.1	56714.7	69794	38052.5	41638.3	49500.1	68230.3	100586	77994.6	63457.9	25009.8	31357.9	22937.6	30819.9	10001.7	8081.84	21492.7	18198.1	21800.3
Ginsenoside Rh1	3.62916					10.96_637.4323m/z	637.432	10.958	neg	94113	Lipids and lipid-like molecules	Prenol lipids	Triterpenoids	*		36.2	0	M-H	C36H62O9	0.314584	1.78995	0.000417119	0.00218365	12.3733	53814.2	4349.22	72397.5	47964.4	80914.1	130773	21100.4	32803	24677.1	44900.5	56424.5	26187.6	5689.7	10255.8	2210.73	2752.96	1931.02	631.884	5590.39	3576.98	6503.54
2,3-Dinor-TXB1	1.04041					7.41_387.2389m/z	387.239	7.40677	neg	LMFA03030012	Lipids and lipid-like molecules	Fatty Acyls	Eicosanoids			44.8	35.4	M+FA-H	C19H34O5	0.151286	1.78617	2.85878e-05	0.00025863	2.05682	84083.6	40880.5	115020	92805.8	118246	100045	55837.1	85574.3	68345.8	73248.3	72301.4	59412.5	51535.9	45240.9	36216.3	45471.9	39812	29483.4	36498.1	39971.3	43694.4
Avocadene 1-acetate	-0.500339					7.47_373.2594m/z	373.259	7.46795	neg	LMFA05000640	Lipids and lipid-like molecules	Fatty Acyls	Fatty alcohols	*		42.7	18.9	M+FA-H	C19H36O4	-0.593164	1.78549	0.000289395	0.001624	0.70694	111027	157053	122110	92702.2	129471	125298	109030	97687.2	113794	94779.5	123667	101731	206034	162047	139923	161043	171480	122944	122809	139023	188172
PG(12:0/0:0)	-1.51542					11.36_411.2149m/z	411.215	11.3595	pos	LMGP04050011	Lipids and lipid-like molecules	Glycerophospholipids	Glycerophosphoglycerols			40.4	7.71	M+H-H2O	C18H37O9P	1.56959	1.78172	1.90877e-05	0.000188034	0.349794	22988	65718.7	16693.8	27240.3	21133.4	26163.2	25198.2	14616.5	24933.3	19412.9	25763.5	28724.8	50660.1	44165.7	37546.5	85073.6	76485.7	45894.7	81341.2	66214.3	104087
OS-PA	2.141					4.84_519.2736m/z	519.274	4.84315	pos	LMGP20070020	Lipids and lipid-like molecules	Glycerophospholipids	Oxidized glycerophospholipids			37.3	0	M+H-H2O	C25H45O10P	3.43416	1.49464	1.02778e-06	2.01977e-05	4.41068	35600.7	8071.47	24884.9	37240.7	55207.6	38175.2	28545	50369.1	40720.5	29303.9	28107.8	23452.6	8910.22	11311.5	12796.6	3252.11	8690.97	5625.59	6728.72	8546.73	6780.79
(all-E)-3,5,7-Tridecatriene-9,11-diyn-1-ol	-0.516346					11.46_204.1381m/z	204.138	11.4588	pos	HMDB0038526	Lipids and lipid-like molecules	Fatty Acyls	Fatty alcohols	*		40.9	8.8	M+NH4	C13H14O	-0.973963	1.77359	3.10128e-05	0.000276896	0.69914	99076	141711	91040.7	96915.5	105562	94653.4	109923	88591.9	97735.6	105558	87983.2	112797	130946	99586	150072	138857	165335	167333	138223	123352	161697
5-Hexyl-2-furanhexanoic acid	-0.407828					11.39_249.1846m/z	249.185	11.3881	pos	HMDB0112088	Lipids and lipid-like molecules	Fatty Acyls	Fatty acids and conjugates			52.2	67.6	M+H-H2O	C16H26O3	-1.11153	1.08723	6.79662e-05	0.000514244	0.753757	50350.7	66799.6	47257	48197.8	48693	49879.3	49578.5	40185.4	50900.1	63083.2	49063.1	56669.3	60098.7	51368.3	72270.4	68914.2	74170	71222.3	68490.1	61134.1	73528.2
Madasiatic acid	0.764897					8.01_511.3380m/z	511.338	8.00805	pos	HMDB0035118	Lipids and lipid-like molecules	Prenol lipids	Triterpenoids	*		38.3	0	M+Na	C30H48O5	-2.83051	1.48857	0.0149165	0.041091	1.69925	115298	67852.2	59231.7	156687	140337	133913	87428.4	51938.6	112995	186777	155763	67905.5	42637	49872.4	62375.5	39947.7	101090	109482	71901.4	82028.6	51335.4
3-Hydroxytrichothecene	-2.1063					10.58_251.1639m/z	251.164	10.575	pos	HMDB0035760	Lipids and lipid-like molecules	Prenol lipids	Sesquiterpenoids	*		38.6	0	M+H	C15H22O3	-1.10032	1.48505	1.11325e-10	4.95253e-08	0.232241	7767.33	33445.1	7198.14	6445.82	6464.96	10250.4	3945.28	7651.38	5706.42	8322.84	9386.78	12301.3	34618.2	25109.8	30077.1	34529.1	40935.9	30784.8	41393.9	34008.7	29548.5
(±)-2,6-Dimethyl-6-hepten-1-ol	-0.499175					3.44_143.1430m/z	143.143	3.43952	pos	92253	Lipids and lipid-like molecules	Fatty Acyls	Fatty alcohols	*		38.8	0	M+H	C9H18O	-0.261528	1.0834	1.48325e-05	0.000153817	0.707511	37386.2	52841.9	41009.5	41023.6	39297.2	40481.3	39179.2	33068.2	34429.1	37561.5	29307.3	38505.3	50113	40932.8	53953.7	50717.1	60481.7	65489.2	52755.3	47655.9	53478.3
4a-Formyl-5a-cholesta-8,24-dien-3b-ol	-1.04872					10.58_413.3411m/z	413.341	10.575	pos	HMDB0001203	Lipids and lipid-like molecules	Steroids and steroid derivatives	Cholestane steroids	*		38.5	0	M+H	C28H44O2	-0.695638	1.48133	0.00206121	0.0080161	0.483396	33996	70327.3	29683.7	13207.7	26644.2	40185.1	16851.8	29704.7	21377.8	46433.9	43007.1	72863.6	95878.7	93903.9	65281.7	43134.3	67580	32730.7	107229	48601.8	78605.7
(3R,5Z)-5-Octene-1,3-diol	-0.442078					0.54_145.1222m/z	145.122	0.541783	pos	86920	Lipids and lipid-like molecules	Fatty Acyls	Fatty alcohols	*		43.1	18.8	M+H	C8H16O2	-0.946813	1.76388	2.17765e-05	0.000208826	0.736074	115205	156513	134812	123729	115345	111036	116449	98875.6	111652	118849	97819.8	123483	160309	118165	158312	148306	175762	184543	153889	143835	165497
Stoloniferone H	-0.752098					8.94_489.3224m/z	489.322	8.9397	neg	LMST01031095	Lipids and lipid-like molecules	Sterol Lipids	Sterols			53.2	73	M+FA-H	C28H44O4	0.632731	1.76353	0.00236403	0.00896766	0.593739	74681.3	125781	44676.2	86195.5	51549	93691.8	86812.1	70330.7	54309.5	85501.3	91543.5	82203	128829	95818.5	91942.3	120679	94948.7	117112	136479	119059	227162
methyl 15-hydroperoxy-9Z,12Z,16E-octadecatrienoate	5.68945					11.33_369.2280m/z	369.228	11.3277	neg	LMFA01040039	Lipids and lipid-like molecules	Fatty Acyls	Fatty Acids and Conjugates			39.6	4.02	M+FA-H	C19H32O4	-0.72774	1.76286	4.97621e-08	2.44009e-06	51.6054	38527.5	746.579	45251.9	39781.8	44459.3	55437.8	21180.3	35725	38914.8	50789	38056.5	15678.9	1285.36	908.215	562.424	1139.1	428.561	587.78	394.461	998.378	414.933
11-deoxy-16,16-dimethyl-PGE2	-0.966595					11.40_364.2608n	365.268	11.4023	pos	LMFA03010062	Lipids and lipid-like molecules	Fatty Acyls	Eicosanoids			52.4	69.4	M+H-H2O, M+H	C22H36O4	-1.62084	1.75816	0.0251576	0.0630502	0.511712	70043	136880	50251.7	34038.3	43763.4	77062.5	41558.8	34398.4	35742.9	93074.3	99134.9	191405	172142	202147	232952	99945.3	92864.3	35653.7	189317	55342.3	151553
Diisopentyl thiomalate	2.59283					7.69_290.1552n	289.148	7.6888	neg	LMFA07010835	Lipids and lipid-like molecules	Fatty Acyls	Fatty acid esters	*		38.9	3.63	M-H, M+FA-H	C14H26O4S	0.0688513	1.75125	0.000568515	0.00279755	6.0328	55002.2	9117.2	114681	39577.3	93270.8	65517.5	9345.87	55995.8	46884.5	66160.4	38632.8	19956.6	16388	6814.41	22475.2	3894.59	9811.46	9510.88	7435.51	3142.63	2582.2
1-heneicosanoyl-glycero-3-phosphate	-1.53528					10.57_525.3202m/z	525.32	10.5723	neg	HMDB0062317	Lipids and lipid-like molecules	Glycerophospholipids	Glycerophosphates	*		39.6	4.86	M+FA-H	C24H49O7P	0.757811	1.7486	0.000493649	0.00248941	0.345013	24449.5	70865.5	15872.9	9807.75	20023.6	38689.3	5383.69	21510.1	10114.7	32167.7	30046.4	60878.9	97791.2	82360.1	69489.4	38427.8	66222.1	32241.2	97796.2	40027.1	113435
Glutarylcarnitine	4.49971					6.42_256.1187m/z	256.119	6.41633	neg	LMFA07070066	Lipids and lipid-like molecules	Fatty Acyls	Fatty acid esters	*		47.2	41.6	M-H2O-H	C12H21NO6	-1.33015	1.74732	8.38612e-07	1.74878e-05	22.6229	40756.2	1801.55	48332	35610.4	44359.4	72824.9	26228	37395.9	36174.1	53985.2	36246.3	16405.9	3027.8	2066.76	2427.88	692.152	1547.86	2174.04	1384.7	1254.44	1638.29
1-docosanoyl-glycero-3-phosphate	8.08241					7.28_495.3427m/z	495.343	7.28267	pos	HMDB0062314	Lipids and lipid-like molecules	Glycerophospholipids	Glycerophosphates	*		37.9	0	M+H	C25H51O7P	-3.66025	1.74482	1.46232e-07	5.15867e-06	271.049	37264.7	137.483	21638.1	20468.4	39599.8	49400	43242	53891.3	51747.8	27214.4	42086.3	23358.5	142.967	36.0902	52.8422	276.574	24.2751	30.2725	587.165	71.9928	15.1721
3,4-dimethyl-5-carboxyethyl-2-furanbutanoic acid	2.65815					5.28_272.1494m/z	272.149	5.2765	pos	LMFA01150053	Lipids and lipid-like molecules	Fatty Acyls	Fatty Acids and Conjugates			45.8	33.2	M+NH4	C13H18O5	0.645558	1.74157	2.16659e-09	3.09328e-07	6.31223	42057.8	6662.91	36812.1	38993	49086	53305.5	40484.8	57600.7	42904.2	33114.3	40388.1	27889.6	10406.7	8484.59	5654.17	8130	3740.77	4969.03	6825.04	5332.73	6423.15
(1R,4R,5S)-5-Hydroxyfenchone glucoside	6.82173					4.81_369.1324m/z	369.132	4.81362	pos	HMDB0033224	Lipids and lipid-like molecules	Prenol lipids	Terpene glycosides	*		37.6	0	M+K	C16H26O7	4.34451	1.73874	3.50576e-06	5.12022e-05	113.122	38784.7	342.858	53164	51524.7	64925.1	52382.1	19157.3	48412.4	28849.2	20773	30153.5	18505.9	798.01	263.166	115.526	21.8113	8.09205e-06	592.546	87.3794	542.722	664.561
2-Ethylsuberic acid	2.26693					4.96_247.1184m/z	247.118	4.96285	neg	HMDB0059708	Lipids and lipid-like molecules	Fatty Acyls	Fatty acids and conjugates	*		50.6	58.3	M+FA-H	C10H18O4	-1.50727	1.46154	5.96475e-07	1.36332e-05	4.81299	32629.1	6779.38	34663.4	37657.8	44154.7	33334.5	20269.6	50457.2	30144.1	28124.1	30147.1	17338	7935.95	6547.82	6276.12	7068.7	7208.75	7307.63	5330.59	6704.94	6633.86
7-Sulfocholic acid	-2.93061					5.49_487.2371m/z	487.237	5.49093	neg	HMDB0002421	Lipids and lipid-like molecules	Steroids and steroid derivatives	Bile acids, alcohols and derivatives	*		48.9	55.8	M-H	C24H40O8S	-0.0382025	1.73678	0.0113735	0.03284	0.131159	8154.68	62173.8	2.04745	6052.39	13716.3	4937.72	11194.9	8.09205e-06	2340.03	40548.2	8.09205e-06	2755.16	150320	54636.9	8305.08	32912.1	24470.4	160261	94522.9	10818.5	23316.8
alpha-Rotunol	-1.14985					8.69_279.1600m/z	279.16	8.6852	neg	HMDB0035869	Lipids and lipid-like molecules	Prenol lipids	Sesquiterpenoids	*		50.6	55.8	M+FA-H	C15H22O2	-0.778014	1.46108	2.72829e-06	4.22328e-05	0.450673	22401	49705.8	18042.3	26402.9	18925.3	22456.2	26831.4	8710.03	20711	32454.2	28906	20571.3	50646.5	36934.9	64945.5	65031.1	52901.7	47410.2	43032.2	50079.4	36370.7
Dichotellate A	1.20229					12.56_418.3079n	441.297	12.5556	pos	LMFA03000012	Lipids and lipid-like molecules	Fatty Acyls	Eicosanoids			37.5	0	M+NH4, M+Na	C26H42O4	-0.976691	1.45844	0.00205276	0.00798928	2.30105	62911.3	27340.2	74272.7	54396.1	61781	42593	31695.9	34609.6	45476.2	109146	91319.3	83822.7	24913.8	47824.3	26375.3	27424.4	8940.89	6613.72	33133.2	23569.3	47266.9
Icariside B8	2.26073					7.60_388.2095n	371.206	7.59987	pos	HMDB0036846	Lipids and lipid-like molecules	Prenol lipids	Terpene glycosides	*		37.9	0	M+H-H2O, M+NH4	C19H32O8	-0.44327	1.72802	1.62902e-05	0.000166128	4.79233	49260.6	10279.1	68529.1	63883.6	77182.4	56210	25126.6	67634.2	36885.8	34398.2	36572.7	26183.5	14133.4	12370.4	11464.4	9431.63	13964.8	6164.69	5822.69	9745.12	9414.43
Centellasapogenol A	6.59092					5.94_511.3380m/z	511.338	5.93932	pos	91456	Lipids and lipid-like molecules	Prenol lipids	Triterpenoids	*		36.3	0	M+Na	C30H48O5	-2.80925	1.45807	3.53467e-07	9.43378e-06	96.3974	26249.1	272.301	11226.7	16725.2	27275.8	32439	27371	41210	37533.1	15771.2	30032.5	22906.9	182.141	1404.78	8.09205e-06	424.445	8.09205e-06	8.09205e-06	162.665	276.678	8.09205e-06
24-hydroxy-10Z-tetracosenoic acid	0.727691					7.22_421.3063m/z	421.306	7.21615	pos	LMFA01050215	Lipids and lipid-like molecules	Fatty Acyls	Fatty Acids and Conjugates			41.6	18.7	M+K	C24H46O3	-4.1826	1.45777	0.000227262	0.00133897	1.65599	75603.1	45654.4	55838.5	66958	73676.1	57637.4	83747.6	111994	76919.6	53200.4	81070.3	94989.5	45160.3	44180.3	39644.9	41787.7	44524.7	58736.7	42584.6	48303	45967.7
Ptilosteroid B	2.25713					5.66_448.2358m/z	448.236	5.66023	pos	LMST02030213	Lipids and lipid-like molecules	Sterol Lipids	Steroids			37.8	0	M+NH4	C21H34O7S	-1.33808	1.72247	8.79713e-05	0.000625665	4.78039	50609.1	10586.8	56132.4	62696.3	81474.8	44889.9	22118	80347.9	39821.7	27426.6	71288.7	19894.9	13152.2	14311.5	9389.98	12992.2	8007.74	7231.02	11969.5	6459.03	11768.1
Diethyl methylsuccinate	4.44597					8.57_375.2023m/z	375.202	8.56558	neg	HMDB0059814	Lipids and lipid-like molecules	Fatty Acyls	Fatty acid esters	*		39.1	0	2M-H	C9H16O4	-0.342377	1.45195	6.1308e-06	7.78879e-05	21.7957	27545.1	1263.79	27945.4	30336.6	38275.8	24126.4	15356.7	55317.3	27652.9	23300	20274.3	12865.6	1258.86	1748.3	1144.4	794.449	1280.76	1800.6	905.011	964.544	1477.17
methyl 8-[2-(2-formyl-vinyl)-3-hydroxy-5-oxo-cyclopentyl]-octanoate	4.62292					9.30_355.1762m/z	355.176	9.29613	neg	LMFA01050151	Lipids and lipid-like molecules	Fatty Acyls	Fatty Acids and Conjugates			48.7	47.8	M+FA-H	C17H26O5	-0.212881	1.71889	1.3287e-06	2.45401e-05	24.6398	38663.7	1569.16	47698.9	49175.3	61720.5	51057.8	17124.1	43333.2	32387.9	38183.1	33112.2	12844.5	2246.2	1189.51	1226.75	1571.9	1251.75	1839.8	1340.77	1809.01	1646.71
Absindiol	-3.66838					9.47_266.1516n	267.159	9.47315	pos	HMDB0033229	Lipids and lipid-like molecules	Prenol lipids	Terpene lactones	*		51.4	61.7	M+H-H2O, M+H	C15H22O4	-0.904487	1.71588	0.00166816	0.00673475	0.0786516	4257.31	54128.8	3638.85	4900.39	4030.76	4482.65	4126.93	3543.11	4115.95	4272.61	4202.39	5259.5	17645.1	25238.7	53571.8	63473	77085	144523	11583.1	74729	19310.6
Methionyl butyrate	0.853942					5.25_221.0847m/z	221.085	5.2546	neg	HMDB0032378	Lipids and lipid-like molecules	Fatty Acyls	Fatty acid esters	*		38.1	1.79	M+FA-H	C8H16O2S	-3.48165	1.05675	0.00196134	0.00770084	1.80743	41312.1	22856.8	37390	32367.2	41146.7	56922	50501	62253.5	53077.3	20331.4	24907.9	34224.4	31267.2	27722.6	25378.9	22104.8	17102.5	29837.5	15191.8	21232.6	15873.2
Citroside A	2.43268					6.03_385.1865m/z	385.186	6.02723	neg	86922	Lipids and lipid-like molecules	Prenol lipids	Terpene glycosides	*		38.1	0	M-H	C19H30O8	-0.78489	1.22505	5.70758e-06	7.36134e-05	5.39895	22962.2	4253.08	23435.9	21383.4	33223.3	22360.8	14694.5	41015.7	19026.2	22111.1	19771.9	12599.1	6205.63	3795.2	8639.11	4312.12	3354.76	2207.78	3624.57	1590.94	4547.66
Nonadecandioic acid	1.38662					10.18_311.2578m/z	311.258	10.1758	pos	LMFA01170135	Lipids and lipid-like molecules	Fatty Acyls	Fatty Acids and Conjugates			38.7	0	M+H-H2O	C19H36O4	-0.950228	1.44227	0.0118792	0.0340343	2.61465	59816.3	22877.3	97638.8	64742.7	54484.1	35335.7	40586	144032	39682.4	75422.8	14707.4	31531.4	5504.23	37810.8	16977.5	22043.5	33796.3	31918.7	15605.8	20884.6	21354.6
PI(22:0/0:0)	-1.25503					10.76_637.3722m/z	637.372	10.7564	neg	LMGP06050024	Lipids and lipid-like molecules	Glycerophospholipids	Glycerophosphoinositols			39.2	0	M-H2O-H	C31H61O12P	0.0220726	1.70102	0.000898112	0.00405299	0.418986	32394.7	77317	52493.6	8298.29	17259.5	49290	47952	13522.5	21870.7	29349.4	32268.5	51642.8	54975.4	116181	86910.5	62413.6	104467	39702.8	51933.7	57456.5	121813
10-F4-NeuroP	-0.650911					9.16_377.2331m/z	377.233	9.16227	neg	LMFA04010005	Lipids and lipid-like molecules	Fatty Acyls	Docosanoids			41.2	13.7	M-H	C22H34O5	-0.609876	1.69796	1.97984e-05	0.000193238	0.636878	68774	107986	68966.6	75635.4	75618	71207.1	65622.2	60845.6	67070.6	83228.3	61191.1	58355.5	92852.8	89586.5	100491	103161	110457	153872	95553.6	120723	105178
Ethyl-(5R,12S)-diacetoxy-(6E,8E,10E,14Z)-eicosatetraenoate	1.64145					7.78_448.2821n	466.327	7.77648	pos	LMFA03000016	Lipids and lipid-like molecules	Fatty Acyls	Eicosanoids			37	0.318	M+H, M+NH4	C26H40O6	-0.91258	1.69203	2.08857e-05	0.000201924	3.11979	55861.8	17905.6	54283.5	44797.3	53012.8	25311.5	49074.3	77213.2	58092.4	94318.8	49799.4	52714.9	18823.7	28936.6	9284.64	26144.8	17283.2	10588.5	14873.8	19779.3	15436.1
PGD2-dihydroxypropanylamine	1.34277					8.89_470.2756m/z	470.276	8.8899	neg	LMFA03010191	Lipids and lipid-like molecules	Fatty Acyls	Eicosanoids			42.4	20.2	M+FA-H	C23H39NO6	-0.785728	1.68934	1.86958e-07	6.05595e-06	2.53638	56435	22250.2	50939.8	47095.2	74206.9	57118.2	54040.6	73167.4	52712.9	45609.9	64866.4	44592.3	21573	28997.2	20600	17791.8	20249.3	10783.3	26307.4	28840.1	25109.8
Taraxacolide 1-O-b-D-glucopyranoside	5.3047					7.90_428.2049n	446.238	7.9034	pos	HMDB0035610	Lipids and lipid-like molecules	Prenol lipids	Terpene lactones	*		38.5	0	M+H, M+NH4, M+Na	C21H32O9	0.68406	1.68767	1.27377e-05	0.000135621	39.5253	38294.8	968.869	56102.7	62105.9	63076.1	39692.1	15798.4	47424.3	31809.3	24437.1	29851.7	12650.7	1946.88	592.37	503.131	1283.91	674.733	978.834	984.264	297.947	1457.75
3-Oxocholic acid	-0.458001					7.89_407.2791m/z	407.279	7.88735	pos	57908	Lipids and lipid-like molecules	Steroids and steroid derivatives	Bile acids, alcohols and derivatives	*		54.1	74.8	M+H	C24H38O5	-0.148797	1.68659	0.0169067	0.0455475	0.727994	142458	195685	111180	105384	133713	199447	263910	140360	111219	97096.8	141446	120824	244656	178270	175164	196726	186823	132626	207678	211492	227735
Convolvulinolic acid	0.807469					7.26_303.2175m/z	303.218	7.25963	neg	LMFA01050046	Lipids and lipid-like molecules	Fatty Acyls	Fatty Acids and Conjugates			44.7	26.8	M+FA-H	C15H30O3	-0.610665	1.68614	0.0105579	0.0309182	1.75014	128586	73471.9	222521	93553.8	187351	169182	93333.4	107427	93348.8	162090	78237.3	78814.3	103053	75872.5	121843	46327.4	86393	52841.9	47284.9	63110	64521.4
15R-PGE2 methyl ester	-1.09579					7.52_366.2404n	365.233	7.51732	neg	LMFA03010095	Lipids and lipid-like molecules	Fatty Acyls	Eicosanoids			41.8	18.1	M-H, M+FA-H	C21H34O5	-0.526157	1.68246	0.00236881	0.00898247	0.467881	41335.1	88345.4	46908.8	33902.2	37087.9	27620.8	64372.8	33675.1	40505.2	24395.1	43677.4	61205.6	138201	61165.2	43726.1	83496.3	96693	111324	51332.4	152942	56227.7
TXB1	0.646982					7.48_372.2511n	353.233	7.48425	neg	LMFA03030008	Lipids and lipid-like molecules	Fatty Acyls	Eicosanoids			48.4	53.1	M-H2O-H, M+FA-H	C20H36O6	-0.33387	1.6699	0.0142899	0.0396746	1.56589	144322	92166.2	132368	122171	149957	168422	83015.4	164017	109626	115675	118448	279518	96926.6	126121	105324	86188.6	70254	102774	77635.2	100358	63914.2
16,16-dimethyl-PGA1	-1.17824					11.40_363.2540m/z	363.254	11.3962	neg	4122	Lipids and lipid-like molecules	Fatty Acyls	Eicosanoids			55.1	79.9	M-H	C22H36O4	-0.168229	1.66609	0.0311762	0.0750619	0.441889	48891.3	110642	30058.8	16867	27247.5	50606.6	23436.5	20603	15215.1	73381.2	71485.2	160013	159029	182186	204468	70423.3	71039.5	12474.7	156003	29308	110844
Corchoionol C 9-glucoside	1.54835					6.07_369.1903m/z	369.19	6.07005	pos	HMDB0029772	Lipids and lipid-like molecules	Fatty Acyls	Fatty acyl glycosides	*		36.2	0	M+H-H2O	C19H30O8	-1.22275	1.42018	2.01366e-05	0.000195978	2.92483	39764.5	13595.5	42439.9	44690.6	56730	45048.5	28088	63301.8	33655.1	24657.7	34146.1	24887.7	16628.2	17718.1	11612.2	14864.1	11547.8	8178.14	14108.6	12962.1	14740.3
3,10-dihydroxydecanoic acid	1.20702					5.45_203.1280m/z	203.128	5.44898	neg	LMFA01050429	Lipids and lipid-like molecules	Fatty Acyls	Fatty Acids and Conjugates			45.2	35	M-H	C10H20O4	-4.2572	1.6621	0.00177065	0.00708351	2.3086	81476.4	35292.5	147935	87840.9	100848	102135	43645	59772.1	68857.7	114184	63944.4	25601.3	43402.6	26275.8	35811	31404.2	38982.4	49164.4	22579.2	44580.4	25432.6
(+)-Desoxyscalarin	-1.13915					12.07_433.2957m/z	433.296	12.0741	neg	LMPR0105060002	Lipids and lipid-like molecules	Prenol lipids	Isoprenoids			53.2	70.6	M+FA-H	C25H40O3	-0.575226	1.66201	0.0384981	0.0888457	0.454027	52892.2	116496	63651.9	26335	62023.9	40424.8	22621.8	30853.4	25186.8	62577.3	89289.3	105958	147582	315336	105955	123172	50674.7	19076.1	126492	75541.4	84632.8
5,7,9,11,13-tetradecapentaenoic acid	2.38819					4.89_236.1645m/z	236.165	4.88945	pos	LMFA01030258	Lipids and lipid-like molecules	Fatty Acyls	Fatty Acids and Conjugates			48.7	50.3	M+NH4	C14H18O2	-0.00993936	1.66201	9.66912e-09	8.55341e-07	5.23498	40166.9	7672.78	36079.1	41993.1	55018.6	46427.3	34501.5	48322.1	42776.3	22084.3	41748.1	32718.6	7616.43	8739.51	6054.35	9393.21	4622.25	7810.6	7366.22	6601.22	10851.3
Homolithocholic acid	-1.06506					13.13_391.3202m/z	391.32	13.1256	pos	LMST04070035	Lipids and lipid-like molecules	Sterol Lipids	Bile acids and derivatives			45.9	35.7	M+H	C25H42O3	-1.29814	1.66098	0.0179078	0.0477915	0.477953	49984.6	104580	22849.4	53097.9	36389.3	45372.8	27264.1	14058.5	26474.8	125159	50831.4	98348.8	114655	149047	119125	82919.2	74163	28460.5	188258	33685.5	150911
Ganoderic acid Mg	9.07809					8.95_620.4154m/z	620.415	8.94535	pos	HMDB0035999	Lipids and lipid-like molecules	Prenol lipids	Triterpenoids	*		36.7	0	M+NH4	C35H54O8	-0.525499	1.65699	1.16959e-05	0.000126678	540.477	35670.6	65.9984	50265.2	46904	53865.9	49846.2	15056.4	54965.1	27234.5	26065.9	25015.9	7486.92	593.985	8.09205e-06	8.09205e-06	8.09205e-06	8.09205e-06	8.09205e-06	8.09205e-06	8.09205e-06	8.09205e-06
3-methyl-tridecanedioic acid	-1.50819					5.83_259.1903m/z	259.19	5.83272	pos	74907	Lipids and lipid-like molecules	Fatty Acyls	Fatty Acids and Conjugates			47.1	38.7	M+H	C14H26O4	-0.405614	1.65655	0.00213153	0.00824775	0.351552	24215.7	68882.2	47395.4	15128.4	8458.23	75150.2	21517	9545.8	7598.87	28741.2	10694.6	17927.2	100222	56968.9	115717	64777.1	97687.2	15847	72638	37543	58539.8
Theasapogenol A	-0.545942					10.60_506.3606n	505.354	10.6047	neg	HMDB0034519	Lipids and lipid-like molecules	Prenol lipids	Triterpenoids	*		45.3	40.5	M-H2O-H, M-H	C30H50O6	-0.176798	1.39173	0.00393924	0.0137081	0.684944	77786.6	113566	72933.5	69285.7	68765.4	83744.3	79285.2	72146.5	74970.5	97272.7	75395.2	84067.1	112539	85998.7	181088	130592	85501.4	71011.8	132370	115349	107647
6-Hydroxy-2-bornanone glucoside	1.23224					6.09_329.1604m/z	329.16	6.0881	neg	HMDB0034558	Lipids and lipid-like molecules	Prenol lipids	Terpene glycosides	*		37.7	0	M-H	C16H26O7	-0.594008	1.65489	7.1886e-07	1.55834e-05	2.34931	58899.9	25071.1	59676.4	61165.5	77337.5	66999.9	40752.5	64524	47116.5	51460.4	73602	46364	30272.5	34921	26114.6	22150.2	19349.9	17150.3	23052.1	23472.6	29157
1-(2-methoxy-13-methyl-pentadecanyl)-sn-glycero-3-phosphoserine	-1.573					10.18_558.3045m/z	558.305	10.1796	neg	LMGP03060009	Lipids and lipid-like molecules	Glycerophospholipids	Glycerophosphoserines			39	0.00422	M+FA-H	C23H48NO9P	-0.645519	1.65278	0.00216873	0.00836847	0.336109	22108.1	65776.4	13927	17142.2	5349.35	29634.6	14149.1	10691.5	6096.51	32782.2	35872.5	55435.6	103464	67483.2	28858.8	31425.2	55747.5	47904.2	86441.1	41049.6	129614
2-Methylbutyroylcarnitine	1.41795					5.47_245.1627n	246.17	5.46725	pos	5367	Lipids and lipid-like molecules	Fatty Acyls	Fatty acid esters	*		40.5	28.7	M+H-H2O, M+H	C12H23NO4	0.152138	1.6512	5.15719e-07	1.22908e-05	2.67206	56058.2	20979.4	54307	55813.9	63786.4	87361.3	53546.3	41006.1	47933.7	46715.4	63697.1	46414.7	22942	21275.5	20165.3	21773.5	15064.2	20490.2	21014.1	23257.8	22832.1
Auxin a	3.05007					8.25_373.2230m/z	373.223	8.24545	neg	HMDB0038483	Lipids and lipid-like molecules	Prenol lipids	Monoterpenoids	*		37.7	0	M+FA-H	C18H32O5	-0.424432	1.64616	1.27266e-07	4.74724e-06	8.28252	37145	4484.75	44544.9	40948.2	54051.5	47545.1	23052	46957.7	27593.2	34850.2	29936.3	21970.8	4820.13	7016.61	3690.94	4168.07	3222.79	2879.98	4156.31	4009.61	6398.27
Rimexolone	-0.494163					8.70_371.2578m/z	371.258	8.70197	pos	43326	Lipids and lipid-like molecules	Steroids and steroid derivatives	Oxosteroids			53	75.9	M+H	C24H34O3	-0.659499	1.64495	0.0103009	0.0303103	0.709973	124478	175328	101434	118658	90593.2	107793	172554	136160	134099	144123	122435	116933	229135	136631	127945	153615	183681	210474	156320	263699	116454
(1(10)E,4E,6a,9b)-9-(2-Methylpropanoyloxy)-1(10),4,11(13)-germacratrien-12,6-olide	-0.334139					5.80_363.1812m/z	363.181	5.80293	neg	HMDB0031373	Lipids and lipid-like molecules	Prenol lipids	Terpene lactones	*		41.7	12.3	M+FA-H	C19H26O4	-0.334673	1.64366	0.00231859	0.00884052	0.793258	170142	214485	158919	165508	180917	192342	184462	157684	173708	124682	189283	173914	210886	236574	174806	221572	183748	196354	218936	200950	286540
7-Oxo-11-dodecenoic acid	-0.679708					8.08_213.1484m/z	213.148	8.0849	pos	43202	Lipids and lipid-like molecules	Fatty Acyls	Fatty Acids and Conjugates			51.8	63.1	M+H	C12H20O3	-0.78253	1.37178	0.000486772	0.00246242	0.624292	50672.3	81167.6	57505.4	47811	63519.5	46481.2	39687.9	59632.8	44309.7	71806.5	48108	27860.7	66717.5	74533.7	73619.7	86412.9	81828.6	110803	64662.6	109056	62874.4
2-Hydroxy-p-mentha-1,8-dien-6-one	-0.652207					10.80_149.0960m/z	149.096	10.8009	pos	HMDB0037012	Lipids and lipid-like molecules	Prenol lipids	Monoterpenoids	*		50.8	58	M+H-H2O	C10H14O2	-0.702786	1.6347	0.00891444	0.0269806	0.636306	90011.7	141460	110776	71495.4	86221.6	91715.6	94741.6	64572.9	85718.4	82568.6	88279.9	124027	105472	107139	125653	182270	155898	241433	124432	167960	62880.6
MG(i-20:0/0:0/0:0)	-0.707815					10.31_425.3044m/z	425.304	10.3097	pos	HMDB0072854	Lipids and lipid-like molecules	Glycerolipids	Monoradylglycerols	*		37.4	0	M+K	C23H46O4	4.09495	1.36701	0.00027998	0.00158244	0.612246	42361.7	69190.5	62260.5	24025.4	33413.7	46827.4	46638.2	25774.6	43464.7	41955.1	48112.2	51144.8	70558.3	81092.4	54799.4	60194.1	91492.2	65489.8	83215.9	66941.8	48931
Ginsenoside F1	1.51268					10.54_637.4322m/z	637.432	10.5387	neg	94114	Lipids and lipid-like molecules	Prenol lipids	Triterpenoids	*		36	0	M-H	C36H62O9	0.0766735	1.63314	0.000366335	0.00196867	2.8534	63026	22088	75130.2	63208.5	82772.4	123770	41839.6	53191.2	44949	40580.1	68267.8	36552	32250.2	28458.8	14776.1	20070.9	12882.8	9036.78	29429.4	24523.2	27364
MG(0:0/16:0/0:0)	-0.482244					6.78_375.2751m/z	375.275	6.77693	neg	LMGL01010025	Lipids and lipid-like molecules	Glycerolipids	Monoradylglycerols	*		45.9	35.3	M+FA-H	C19H38O4	-0.309036	1.63049	0.00196348	0.00770548	0.715863	105363	147183	98702.1	97745.3	115533	119740	122054	87277.4	104069	71725.6	129357	107428	172303	177038	114599	166254	137530	112074	135945	113775	195133
alpha-15,16-DiHODE	1.80954					8.02_357.2281m/z	357.228	8.02187	neg	LMFA02000047	Lipids and lipid-like molecules	Fatty Acyls	Lineolic acids and derivatives	*		38.2	0	M+FA-H	C18H32O4	-0.457336	1.63028	6.73868e-07	1.48813e-05	3.5053	46697.2	13321.9	52108.5	48815.8	69719.7	56629.5	32715.8	44593.3	55435.6	44179.3	37963.8	24810.9	17200.9	15298.7	11338.9	13294.5	11778.7	12259.7	11262	15071.3	12392.3
(25R)-Delta(7)-dafachronic acid	-0.532447					9.79_414.3129n	415.32	9.79327	pos	LMST04030218	Lipids and lipid-like molecules	Sterol Lipids	Bile acids and derivatives			36.3	0	M+H-H2O, M+H	C27H42O3	-1.16481	1.35733	0.00133593	0.00560367	0.691381	63557.6	91928.5	62854.9	45345.2	59041.1	76637.6	72587.8	50983.3	67521.2	79433.4	79618.3	41553.6	110069	113589	82500.8	81829.2	101890	87785.8	102634	92823.1	54235.8
Muricin E	4.51262					10.35_613.4323m/z	613.432	10.345	neg	HMDB0036974	Lipids and lipid-like molecules	Fatty Acyls	Fatty alcohols	*		36.8	0	M+FA-H	C33H60O7	0.407913	1.62806	9.90077e-08	3.98315e-06	22.8262	32835.8	1438.51	31031	26433.6	50553.6	33824.2	21415.6	46073.4	35560.2	23746.5	40837	18883.3	1196.89	4037.61	1252.68	778.536	8.09205e-06	8.09205e-06	1103.89	1592.3	2984.72
Gibberellin A110	1.91635					5.80_366.2276m/z	366.228	5.80222	pos	HMDB0032010	Lipids and lipid-like molecules	Prenol lipids	Diterpenoids	*		39	0	M+NH4	C20H28O5	0.268765	1.62703	1.41011e-08	1.08636e-06	3.77466	42308.2	11208.5	34352.6	39118	54064.9	49913.7	38187.1	58779.9	37744	32647.4	42073.6	36200.3	14222.9	14158.9	8798.45	11791.3	10554.1	6889.05	9898.43	9773.78	14789.4
Brosimacutin G	-0.635282					5.00_374.1600m/z	374.16	4.99813	pos	LMPK12120035	Lipids and lipid-like molecules	Polyketides	Flavonoids			46.3	36.1	M+NH4	C20H20O6	0.384161	1.35312	0.00365571	0.0129147	0.643815	57023.5	88571.3	42835.2	46659.6	66551.7	65771	84495.2	46174.9	58698.4	28024.1	42820	88205.1	69406.5	98396.3	65915.9	114145	58289.6	77633.4	110979	90871.8	111505
(3R)-3-isopropenyl-6-oxoheptanoic acid	1.4416					5.22_229.1076m/z	229.108	5.2242	neg	LMFA01060179	Lipids and lipid-like molecules	Fatty Acyls	Fatty Acids and Conjugates			49.5	56	M+FA-H	C10H16O3	-2.73976	1.62419	1.20249e-06	2.28571e-05	2.71622	51113.8	18818	54968.8	59861.8	71764.9	52177.3	32855.8	69617.5	42230.9	44363.5	44488.3	38808.9	18857.1	23633.5	16397.6	18583.1	15214.2	18122.3	17312.2	19447	21794.6
14-keto pentadecanoic acid	0.878765					7.75_301.2018m/z	301.202	7.74598	neg	LMFA01060049	Lipids and lipid-like molecules	Fatty Acyls	Fatty Acids and Conjugates			43.8	24.9	M+FA-H	C15H28O3	-1.02633	1.62415	0.011198	0.0324164	1.8388	116797	63518.2	185582	97203.6	141321	156477	64586.2	77847.5	85473.6	203953	101049	54480.3	107027	71811.7	80026	60305.4	74344	43670.1	33365.6	51738.9	49374.4
ACRL Toxin II	1.89737					4.30_326.1963m/z	326.196	4.30397	pos	HMDB0030496	Lipids and lipid-like molecules	Fatty Acyls	Fatty alcohols	*		39.1	7.5	M+NH4	C17H24O5	0.385283	1.62333	4.52581e-07	1.11855e-05	3.72535	44337.8	11901.7	44077.3	40927.9	56548.1	50252.2	32465.1	48585.3	50797.4	30635	62713.3	26376.2	13462.9	16147.3	9445.98	13977.7	5395.83	8732.3	11624.2	10397.5	17931.1
(4S,6R)-p-Mentha-1,8-diene-6,7-diol 7-glucoside	0.514737					5.07_330.1678n	329.161	5.07237	neg	HMDB0039056	Lipids and lipid-like molecules	Prenol lipids	Terpene glycosides	*		49.7	54.2	M-H, M+FA-H	C16H26O7	-0.0477774	1.34502	0.0160129	0.0435176	1.42873	120763	84524.7	78594.7	158619	133372	122588	98439.6	135259	157385	94985.1	125794	102596	75303.5	87543.5	67349.5	69711.8	56825.4	163552	90974.4	90374.9	59086.7
N-oleoyl glutamine	-0.536502					8.35_410.3142n	393.311	8.34683	pos	LMFA08020128	Lipids and lipid-like molecules	Fatty Acyls	Fatty amides			48	47	M+H-H2O, M+H	C23H42N2O4	-0.604086	1.34331	0.00125386	0.00531903	0.689441	65640.4	95208.3	69410.8	47938.1	51075.6	56633.3	53915.7	55672.5	50401.3	97896.1	82505.3	90955.5	87469.9	121654	100546	92711	88155.6	80500.8	115366	84228.9	86241.4
20-HDoHE	-1.71132					7.46_327.2313m/z	327.231	7.4569	pos	HMDB0060048	Lipids and lipid-like molecules	Fatty Acyls	Fatty acids and conjugates	*		57.5	94.6	M+H-H2O	C22H32O3	-1.54276	1.61541	0.00293696	0.010753	0.30538	18614.1	60954.1	3754.97	13269.7	6618.49	27518.3	54186.8	11026.2	19924.4	20345.7	3552.61	25944.3	56028.6	26096.5	27015.7	62562.4	39888.6	79101.2	88278.8	35482.1	134133
20-Trihydroxy-leukotriene-B4	3.39251					7.43_385.2221m/z	385.222	7.42777	pos	HMDB0012643	Lipids and lipid-like molecules	Fatty Acyls	Eicosanoids	*		39.2	0	M+H	C20H32O7	0.0495554	1.61415	4.44803e-07	1.10876e-05	10.5014	35413.8	3372.28	45834.2	43525.3	53351.3	44930.9	20217.7	42516.3	27110	26896	30967.3	18789.2	4592.93	5592.08	1639.51	3292.26	1615.29	929.011	4975.99	2694.95	5018.55
(x)-2-Heptanol glucoside	3.32282					5.13_277.1653m/z	277.165	5.13417	neg	HMDB0035028	Lipids and lipid-like molecules	Fatty Acyls	Fatty acyl glycosides	*		38.1	0	M-H	C13H26O6	-1.12933	1.60794	8.28452e-07	1.73585e-05	10.0062	35447.3	3542.55	42139	30498.8	51185.5	53177.9	24277.1	48691.9	22463.1	21838.8	36494	23707.4	5384.81	5799.07	2949.13	3841.22	2516.54	997.906	3031.07	1975.46	5387.73
Citronellyl cinnamate	0.935493					10.71_331.1914m/z	331.191	10.7079	neg	HMDB0038957	Lipids and lipid-like molecules	Fatty Acyls	Fatty alcohol esters	*		44.8	29.1	M+FA-H	C19H26O2	-0.299781	1.269	3.14015e-05	0.000279733	1.91254	49000.6	25620.6	45183	60685.9	44695.5	55731.7	50603.8	27831.6	48484.1	48354.3	52599.7	55836.2	19504.5	17976.9	18447.4	23968.6	23117.8	46941.9	21191.8	27498.3	31938.5
Ganoderol A	-0.556726					11.72_438.3492n	439.357	11.72	pos	HMDB0035728	Lipids and lipid-like molecules	Prenol lipids	Triterpenoids	*		49.3	58.4	M+H-H2O, M+H	C30H46O2	-1.32102	1.59883	0.0297018	0.0721417	0.679843	117941	173483	104723	129730	103124	118704	68494.7	77104.8	172656	214945	65759.4	124167	205995	134441	213259	139673	131664	111753	283047	144138	197372
Stoloniferone O	-0.917219					11.18_471.3115m/z	471.311	11.1776	neg	LMST01031100	Lipids and lipid-like molecules	Sterol Lipids	Sterols			50.8	60.1	M+FA-H	C28H42O3	-0.261539	1.32833	0.00108784	0.00473582	0.529529	32948.9	62223.1	19485.8	40919.6	49426.4	71360.5	19719.6	26052.7	25515.2	18094.7	24622.6	34292.3	41688.5	46595.1	75013.5	78160.6	78156.2	62531.6	40190.1	70383.6	67289.2
9-epi-9-D1t-PhytoP	3.42086					9.01_371.2074m/z	371.207	9.00942	neg	LMFA02030007	Lipids and lipid-like molecules	Fatty Acyls	Octadecanoids			43.7	26.8	M+FA-H	C18H30O5	-0.387525	1.59766	1.22494e-07	4.63062e-06	10.7098	33663.8	3143.28	45064.3	37836	47872.2	38195.8	18351.1	43246.7	27889.4	28468.1	31387	18327.2	3923.84	3650.27	3451.64	3080.11	2211.45	2713.84	2285.52	4162.8	2810.02
3-hydroxy-undecanoic acid	1.72313					0.65_225.1456m/z	225.146	0.654183	pos	74540	Lipids and lipid-like molecules	Fatty Acyls	Fatty Acids and Conjugates			37.3	0	M+Na	C11H22O3	-2.49836	1.32454	6.75786e-09	6.70927e-07	3.30152	30252.9	9163.33	31065.3	26289.3	32393.5	32398.7	27469.7	24677.6	35225.2	31735.6	39631.2	21642.8	12682	8833.96	9462.12	12647.5	10479.5	5790.95	3990.81	10318.7	8264.42
5-Megastigmen-7-yne-3,9-diol 9-glucoside	4.80774					8.61_388.2326m/z	388.233	8.60587	pos	88761	Lipids and lipid-like molecules	Fatty Acyls	Fatty acyl glycosides	*		39.1	0	M+NH4	C19H30O7	-1.0067	1.58786	2.96398e-08	1.73048e-06	28.0075	31558.5	1126.79	30088.3	32302.3	40023.5	49420.9	24410.6	35026.2	32572.4	27546	31032.7	13162.5	1394.91	1246.76	451.486	886.503	777.623	2464.41	547.22	999.626	1372.56
9-hydroxy-pentadecanoic acid	1.10684					7.06_303.2176m/z	303.218	7.06035	neg	LMFA01050545	Lipids and lipid-like molecules	Fatty Acyls	Fatty Acids and Conjugates			43.5	20.3	M+FA-H	C15H30O3	-0.494555	1.58472	0.00220927	0.00850078	2.15373	79727.6	37018.3	141699	57377.7	107429	113459	60684	61762.2	51210.9	106967	52563.8	44123.5	46737.4	35573.5	56213.3	27996.8	41892	27189.1	23925.1	35275.2	38362.8
Ethyl 4-phenylbutanoate	-0.452936					5.25_193.1224m/z	193.122	5.24752	pos	HMDB0031618	Lipids and lipid-like molecules	Fatty Acyls	Fatty acid esters	*		39.5	0	M+H	C12H16O2	0.25848	1.58337	0.000903944	0.00407517	0.730554	105832	144865	113113	101915	96752.6	130626	100596	103509	105299	82614.9	127842	96049	175560	151691	133015	175781	103843	123725	145847	119965	174357
Hovenidulcigenin A	-1.22413					10.23_543.3332m/z	543.333	10.2282	neg	HMDB0041027	Lipids and lipid-like molecules	Prenol lipids	Terpene lactones	*		47.1	43.6	M-H	C32H48O7	0.86283	1.31363	1.99362e-07	6.33218e-06	0.428055	16147	37721.8	18275.7	16550.7	14124.8	17755.9	17654.6	18466.7	17473.2	12077.9	14415.2	14675.2	30560.9	23753.5	30954.2	43847.7	38719.8	43298.9	48830.1	39440	40091.2
Oxysolavetivone	-0.915837					7.29_279.1601m/z	279.16	7.29243	neg	HMDB0034956	Lipids and lipid-like molecules	Prenol lipids	Sesquiterpenoids	*		53.5	69.4	M+FA-H	C15H22O2	-0.467632	1.5774	0.000183435	0.00113464	0.530036	41155.9	77647.4	61091.5	22770.7	39003.6	47394	35035.8	27591.3	34862.8	57111.8	42777.3	43920.8	109414	60664.7	82707.5	100506	80175.4	57161.4	52790.6	94252.7	61154.9
Myricolal	-0.810619					10.13_423.3619m/z	423.362	10.1293	pos	HMDB0033257	Lipids and lipid-like molecules	Prenol lipids	Sesterterpenoids	*		43.3	25.8	M+H-H2O	C30H48O2	-0.593981	1.57429	0.00054416	0.00269717	0.570137	50281.7	88192.3	55355.7	55792.4	44853.2	36831.6	40581.8	30836.6	47449.5	81114.9	58187.8	51813.8	73339.7	69881	72814.2	78219	72615.6	126901	132023	89707.2	78229.6
Stoloniferone J	-0.581134					8.48_459.3469m/z	459.347	8.4769	pos	LMST01060014	Lipids and lipid-like molecules	Sterol Lipids	Sterols			51.5	66.3	M+H	C29H46O4	-0.0492159	1.3091	0.00212427	0.00822484	0.668438	56257.3	84162.3	55169.1	35542	42643.5	58443.1	78331.3	60979.2	32150.2	60141.3	56564.9	82608.4	89551.3	72628.4	66270.8	62769.3	92256.5	78777.5	119115	81588.6	94502.7
2-Arachidonyl Glycerol ether	-1.11149					12.14_364.2976n	363.29	12.1414	neg	HMDB0013657	Lipids and lipid-like molecules	Endocannabinoids	Unclassified	*		38.5	0	M-H, M+FA-H	C23H40O3	-0.403831	1.1476	0.018693	0.049628	0.462817	23098.5	49908.4	18357.8	11360.2	16202.4	23036.6	10959.2	7097.15	6374.54	56675.8	27114.2	53806.9	73026.9	62071.7	76039.7	38266.1	31890.2	2861.96	69490.9	23729	71799.4
(1S,2S)-3-oxo-2-pentyl-cyclopentanebutanoic acid	-1.21408					5.83_240.1724n	241.18	5.83272	pos	LMFA02010016	Lipids and lipid-like molecules	Fatty Acyls	Octadecanoids			48.8	48.5	M+H-H2O, M+H	C14H24O3	-0.421752	1.56926	0.00120819	0.00516382	0.431049	29396.8	68198.3	45437.4	20115.7	17182.7	71167.3	27103.2	19767.1	15486.8	32466.9	18866.4	26374.2	96140.7	55241.5	107558	65061.6	89685	26638.6	70650.2	43130.7	59678.4
Dehydrocyanaropicrin	-0.716217					1.75_362.1595m/z	362.159	1.75258	pos	HMDB0035029	Lipids and lipid-like molecules	Prenol lipids	Terpene lactones	*		48.1	44.9	M+NH4	C19H20O6	-0.946342	1.5675	0.000247277	0.00143161	0.608691	56033.8	92056.2	28037.8	57321.4	69596	59828.9	71944.9	61211.9	66375.8	27409.3	61381.4	57231.2	106859	114114	74277.1	96255.4	65516.3	79454.5	81908.4	91960.7	118161
9,10-epoxy-11,13-docosadiynoic acid	-1.01874					8.13_346.2503n	347.258	8.12907	pos	LMFA01070037	Lipids and lipid-like molecules	Fatty Acyls	Fatty Acids and Conjugates			45.9	37.4	M+H-H2O, M+H	C22H34O3	-1.29806	1.56662	0.000144401	0.000935526	0.493547	35689.8	72312.8	28447.2	13781.6	20952.8	35334.9	43598.9	49927.1	32752.6	51111.4	31920.4	49070.6	77760	49660.4	77993.9	85044.8	51628.2	66334.9	110846	78636.2	52910.8
10-Hydroxy-8-nor-2-fenchanone glucoside	1.16638					5.45_315.1448m/z	315.145	5.44898	neg	89442	Lipids and lipid-like molecules	Prenol lipids	Terpene glycosides	*		39.3	0	M-H	C15H24O7	-0.296847	1.56391	3.62698e-08	1.96959e-06	2.24448	52368.2	23331.9	53461.8	54495.1	65905.4	54045	38473.9	64107.4	51411	50288	51007	40486.8	29611.7	27337.5	21806	20954.9	22512.6	24530	21157.4	18635.6	23441.6
2-(3,7-dimethylocta-2,6-dien-1-yl)benzene-1,3,5-triol	-0.673169					9.47_262.1567n	263.164	9.47315	pos	HMDB0133061	Lipids and lipid-like molecules	Prenol lipids	Monoterpenoids	*		43	20.1	M+H-H2O, M+NH4, M+H	C16H22O3	-0.762231	1.13717	0.00488079	0.0163685	0.627128	41189.8	65680.1	46536.6	35115.5	39516.2	40855.1	34865.2	37826.1	40352.5	38501	43386.8	54943.4	40087.1	82471.1	74137.4	72591.2	63108.8	104542	40702.3	78425.1	35056
PG(18:2(9Z,12Z)/0:0)	1.75308					5.39_491.2785m/z	491.278	5.3922	pos	80002	Lipids and lipid-like molecules	Glycerophospholipids	Glycerophosphoglycerols			38.3	0	M+H-H2O	C24H45O9P	3.23652	1.56154	0.00233352	0.00888047	3.37077	58206.3	17267.9	93389	56742.7	43098.8	40128.9	32168	64669.2	35871.2	125888	77327.7	12779.3	35442.6	13359.7	15134.7	11214.3	13466.5	15148.5	9141.6	25380.2	17123.3
1-dimethylarsinoyl-(3Z,6Z,9Z,12Z,15Z,18Z)-docosahexaene	2.20937					7.44_436.2542m/z	436.254	7.44243	pos	LMFA11000717	Lipids and lipid-like molecules	Fatty Acyls	Hydrocarbons			37.5	0	M+NH4	C24H39AsO	-3.14503	1.56093	7.9875e-06	9.51803e-05	4.62474	39563	8554.64	46779.4	55991.5	58360.9	33511.5	23628	57980.7	37644.5	28914.5	34755.8	18062.8	7231.07	9728.19	5889.14	8682.59	7248.89	5929.99	8232.41	12369.6	11679.9
(3beta,5alpha,6beta,22E,24R)-23-Methylergosta-7,22-diene-3,5,6-triol	-1.75393					11.84_445.3674m/z	445.367	11.8395	pos	HMDB0033633	Lipids and lipid-like molecules	Steroids and steroid derivatives	Ergostane steroids	*		38.3	0	M+H	C29H48O3	-0.523958	1.29407	0.006013	0.0194864	0.296494	12729.6	42933.9	9067.56	4873.77	6768.83	22244.5	4582	7400.51	16699.6	14160.4	13245.2	28254.1	50151.8	70670.3	55457.1	11340.7	11071.2	21070.4	90273.8	14141.8	62228
Ixocarpanolide	-0.613813					8.07_473.2895m/z	473.29	8.07063	pos	HMDB0033899	Lipids and lipid-like molecules	Steroids and steroid derivatives	Steroid lactones	*		37.7	0	M+H	C28H40O6	-0.481197	1.13046	0.00797527	0.0246115	0.653468	40473.5	61936.5	31420.8	38359.1	38723.6	37655.2	75436.3	26684.8	42685.3	43785.3	38795.4	31189.1	93435.4	78124.7	50019.1	74479.6	51800.7	33813.4	57566	61508.4	56681.1
shidasterone	-0.724686					8.88_485.2876m/z	485.288	8.88057	pos	LMST01010193	Lipids and lipid-like molecules	Sterol Lipids	Sterols			54.4	81	M+Na	C27H42O6	0.546937	1.55395	0.00663095	0.0211452	0.605129	62296.6	102948	52812.3	64253.8	59163.9	53051	127988	36887.1	86948.6	60107.6	42851.6	38902	142306	134102	80273.3	127126	90846.4	54483.1	93942.4	124550	78900.2
Dinorchenodeoxycholic acid	3.38966					10.77_409.2595m/z	409.259	10.7706	neg	LMST04050007	Lipids and lipid-like molecules	Sterol Lipids	Bile acids and derivatives			36.9	0	M+FA-H	C22H36O4	-0.18981	1.29263	1.95958e-07	6.25394e-06	10.4806	22263.8	2124.28	34854.2	25623.9	27691.7	26259.9	11216.9	26655.6	17395.6	19892.2	18182.8	14865.6	1813.79	2468.25	3180.89	2401.96	473.217	1575.59	3031.38	3431.08	742.371
Allyl thiohexanoate	0.784562					7.01_343.1762m/z	343.176	7.00943	neg	HMDB0039467	Lipids and lipid-like molecules	Fatty Acyls	Fatty acyl thioesters	*		38.7	0	2M-H	C9H16OS	-2.66809	1.12329	4.23177e-06	5.84864e-05	1.72257	38269.3	22216.4	42130.5	37607.8	51492.1	38998	30364.6	42457.4	37749.7	31966.1	38475.4	31451.6	27791.6	24299.8	20728.6	21233.4	17927.9	16665.5	21033	23114.4	27153.4
Nepetariaside	1.67239					6.83_329.1604m/z	329.16	6.82522	neg	HMDB0039014	Lipids and lipid-like molecules	Prenol lipids	Terpene glycosides	*		41.1	13.7	M-H2O-H	C16H28O8	-0.367392	1.54321	1.70409e-09	2.63294e-07	3.18741	40466.5	12695.7	34733.3	42720.4	47966.2	33456.6	40956.7	46042.3	46190.2	30263.5	47752.2	34583.1	16439.7	9456.52	12610.9	12862.1	9596.83	12348.2	9904.04	13959.7	17083.3
(+)-Scalarin	-0.502232					8.82_403.2838m/z	403.284	8.81522	pos	53745	Lipids and lipid-like molecules	Prenol lipids	Isoprenoids			52.9	73.3	M+H	C25H38O4	-1.20203	1.12186	0.0177731	0.047498	0.706014	62073.6	87921.3	49612.6	58199	49164	52767	108526	62500.9	59788.3	63232.3	48088.5	68858.2	91405.7	64050.8	88813.6	106343	96191.9	57580.6	84204.3	138080	64621.5
12-oxo-5E,8E,10Z-heptadecatrienoic acid	-0.33069					8.77_323.1863m/z	323.186	8.76977	neg	LMFA01060111	Lipids and lipid-like molecules	Fatty Acyls	Fatty Acids and Conjugates			49.6	52.1	M+FA-H	C17H26O3	-0.526792	1.2849	0.0110814	0.0321629	0.795156	116229	146171	125014	90892.7	122474	157237	120993	79714.4	104677	104880	132882	123524	156156	167412	128972	126597	147608	133611	117268	144076	193839
O-6-deoxy-a-L-galactopyranosyl-(1->2)-O-b-D-galactopyranosyl-(1->3)-2-(acetylamino)-2-deoxy-D-Galactose	3.41897					6.10_510.1836m/z	510.184	6.10295	neg	58087	Lipids and lipid-like molecules	Fatty Acyls	Fatty acyl glycosides	*		37.1	0	M-H2O-H	C20H35NO15	1.38774	1.28311	3.65442e-07	9.65391e-06	10.6958	22263.7	2081.54	23156.8	18459.8	30484.5	36372.4	14602.1	26908.7	16001.1	14290.5	25598.4	16762.8	3130.92	1766.61	3025.32	2071.88	1147.94	1340.55	2066.14	925.141	3259.37
Hovenidulcigenin B	-0.572553					10.04_546.3538n	547.361	10.0401	pos	HMDB0041547	Lipids and lipid-like molecules	Prenol lipids	Terpene lactones	*		36.1	0	M+H, M+Na, M+NH4	C32H50O7	-3.33317	1.28234	0.00804211	0.0247777	0.672426	63676.8	94697.1	74098.7	57490.3	51091.8	58580	86041.3	56499.6	50559	56564.1	60186.1	85657	92868	91064.4	83462.2	162480	81265.2	55866.5	102462	107169	75637.2
1-(2-methoxy-13-methyl-pentadecanyl)-sn-glycero-3-phosphoethanolamine	1.91059					7.41_452.3115m/z	452.311	7.41247	pos	LMGP02060015	Lipids and lipid-like molecules	Glycerophospholipids	Glycerophosphoethanolamines			40.1	10.2	M+H-H2O	C22H48NO7P	-4.37083	1.52972	0.00106268	0.0046474	3.75964	48034.7	12776.4	19094.2	68388.6	81915.4	20913	20132.8	79001.3	76136.3	35763.1	39931.6	39071.3	6968.98	21526.1	8149.33	8840.13	12449.3	29856.1	8605.3	12338.1	6254.46
Lewis a trisaccharide	2.10634					5.71_510.1842m/z	510.184	5.71495	neg	58471	Lipids and lipid-like molecules	Fatty Acyls	Fatty acyl glycosides	*		36.9	0	M-H2O-H	C20H35NO15	2.51669	1.52881	6.0337e-07	1.37498e-05	4.30598	37611.4	8734.7	36225.7	26090.2	44975.7	56647.6	30650.8	48298.6	33360.6	25941.8	47783.4	26139.8	11172	10111.1	6811.16	7120.39	5892.57	8483.86	10130.9	8517.13	10373.2
Dihomochenodeoxycholic acid	-0.559292					10.10_465.3218m/z	465.322	10.0968	neg	LMST04020032	Lipids and lipid-like molecules	Sterol Lipids	Bile acids and derivatives			39.9	12	M+FA-H	C26H44O4	-0.795609	1.5256	0.000277753	0.00157188	0.678635	72293.4	106528	68592.6	72209.8	73265.9	64174.8	85737.9	59609.7	76629.3	84440.7	73743	64530.6	100879	99003.1	76326.3	120306	111976	129998	74923.2	139943	105394
8-iso-PGE1	0.698079					8.43_399.2373m/z	399.237	8.42998	neg	LMFA03110002	Lipids and lipid-like molecules	Fatty Acyls	Eicosanoids	*		43.8	32.1	M+FA-H	C20H34O5	-4.36731	1.52514	0.00586275	0.0190824	1.62234	103288	63666	147539	94598.4	119011	116837	80891.6	135488	78212.6	105816	63817.4	90668.4	41993.2	67124.9	121832	35723.4	96168.5	58235.8	42586.2	49186.5	60143.2
9S,12S,13S-trihydroxy-10E,15Z-octadecadienoic acid	2.2012					6.78_373.2231m/z	373.223	6.77693	neg	74950	Lipids and lipid-like molecules	Fatty Acyls	Octadecanoids			36.7	0	M+FA-H	C18H32O5	-0.358138	1.52213	8.34675e-07	1.74479e-05	4.59861	36546.3	7947.24	48382.2	38855.9	54328.3	43928.3	20729.8	44744.8	29479.1	29606.7	32451.5	22956.2	11256	8884.09	6106.85	8197.23	7241.85	6115.41	5879.27	7268.06	10576.4
Rofficerone	-1.2932					9.03_440.3650n	441.372	9.02655	pos	HMDB0039642	Lipids and lipid-like molecules	Prenol lipids	Triterpenoids	*		48.3	54.9	M+H-H2O, M+H	C30H48O2	-0.889557	1.52062	0.0443606	0.0994808	0.408045	37132.3	91000.3	21214.6	99651.2	28677	30585.3	18479.6	8120.09	50860.2	50878.3	44589.9	18266.5	56681	36353.9	51348.5	45289.6	59270.9	271781	113884	117408	66986.3
2E-Decenedioic acid	0.769636					1.36_218.1385m/z	218.139	1.36203	pos	LMFA01170032	Lipids and lipid-like molecules	Fatty Acyls	Fatty Acids and Conjugates			46.8	39.5	M+NH4	C10H16O4	-0.885875	1.51829	1.43056e-06	2.603e-05	1.70484	71141.8	41729.3	76208.6	57540.1	77906.6	68793	85233.8	76547.4	78269.3	48288.9	67522	75108.3	38768.8	51900.7	39056.2	36540.8	35635.3	39954.2	42307.7	42097.1	49302.9
5-Androstene-3b,16b,17a-triol	-0.426896					8.80_351.2176m/z	351.218	8.80427	neg	HMDB0000523	Lipids and lipid-like molecules	Steroids and steroid derivatives	Androstane steroids	*		52.2	65.8	M+FA-H	C19H30O3	-0.360189	1.5179	0.00634937	0.0204063	0.743861	129438	174009	190284	116372	104601	144187	102532	123799	98291.4	107885	94948.7	211486	154157	178023	170564	178641	151891	182925	191279	192340	166260
Heptylmalonic acid	1.38422					7.04_403.2342m/z	403.234	7.04307	neg	96283	Lipids and lipid-like molecules	Fatty Acyls	Fatty acids and conjugates	*		39.4	0	2M-H	C10H18O4	1.02344	1.51488	1.93244e-06	3.23721e-05	2.61031	46895.3	17965.4	53718.4	55783.2	65891.1	54715.9	27667.9	51677.2	39329.1	42440.9	46840.9	30888.9	22099	19913.8	15429.3	19624.6	17182.5	12762.5	15996	16589.7	22091.3
20-Hydroxy-PGF2a	-1.99113					11.59_409.1989m/z	409.199	11.5933	pos	HMDB0004049	Lipids and lipid-like molecules	Fatty Acyls	Eicosanoids	*		36.8	0	M+K	C20H34O6	0.631482	1.26917	5.46902e-07	1.27955e-05	0.251541	6775.21	26934.8	7647.83	7456.39	6361.21	6452.52	6089.82	2926.07	7144.59	8080.59	9417.06	6176.05	23857.4	15262.9	18512.8	34574.8	32808.8	20760.7	29400.2	27541.4	39694.2
(+)-12-hydroxy-9Z-hexadecenoic acid	-2.06591					11.61_271.2265m/z	271.226	11.609	pos	35625	Lipids and lipid-like molecules	Fatty Acyls	Fatty Acids and Conjugates			49.3	52.2	M+H	C16H30O3	-1.12987	1.44066	2.40519e-07	7.22405e-06	0.238835	8125.88	34023	6383.04	8865.7	7381.69	11881	8186.85	4581.42	9455	7571.27	11436.5	5516.3	25652.6	21442	25558.3	42585	37783.9	24604.2	40954.1	40110.4	47516.2
DG(13:0/0:0/8:0)	-1.901					9.57_453.2994m/z	453.299	9.56602	pos	HMDB0093140	Lipids and lipid-like molecules	Glycerolipids	Diradylglycerols	*		36.9	0	M+K	C24H46O5	4.2217	1.50788	3.62861e-06	5.23174e-05	0.267757	10618.9	39658.5	8926.35	9790.24	12991.3	13771.7	15438.2	10139.4	6610.36	4968.18	16590.1	6962.61	42328.3	37273.9	22625.8	40052.7	38670.2	26928.9	50464.1	31999.1	66583.7
7-Ketocholesterol	-1.00491					11.74_400.3337n	423.325	11.735	pos	HMDB0000501	Lipids and lipid-like molecules	Steroids and steroid derivatives	Cholestane steroids	***		37.9	0	M+H-H2O, M+Na	C27H44O2	-1.05393	1.26588	0.000492403	0.00248558	0.498301	24798.4	49765.8	14727.3	16142.4	29516.5	49466.4	10732.8	22801.9	24925.9	17778	27432.7	34459.6	50323.1	63564.6	69061.6	35967.5	40588.9	38535.2	54045.4	30928.9	64877.3
PE(0:0/16:0)	-3.2208					11.85_452.2782m/z	452.278	11.8542	neg	LMGP02050036	Lipids and lipid-like molecules	Glycerophospholipids	Glycerophosphoethanolamines	*		38.2	0	M-H	C21H44NO7P	-0.149581	1.50605	0.0226228	0.0578884	0.107262	5747.38	53582.8	3625.01	17997.6	3539.81	1211.74	582.071	537.775	1635.21	21679	5549.9	1115.64	3255.62	123503	16109	7467.1	11602.6	17626	144333	27993.2	130356
N-(3-oxo-heptanoyl)-homoserine lactone	1.07419					5.76_272.1139m/z	272.114	5.75857	neg	LMFA08030033	Lipids and lipid-like molecules	Fatty Acyls	Fatty amides			45.4	29	M+FA-H	C11H17NO4	-0.0861678	1.26492	4.88564e-06	6.49501e-05	2.10554	40915.8	19432.4	38695.4	44381.2	39616.9	56979.6	42977.1	42912.8	39065.8	33179.5	35677.3	35672.8	29765.3	29543.1	18002.4	19687.1	9823.36	10641.1	25183.1	19702.9	12543.4
Xeniasterol-a	-0.634143					10.38_537.3796m/z	537.38	10.376	neg	84014	Lipids and lipid-like molecules	Sterol Lipids	Sterols			37.9	0	M+FA-H	C30H52O5	-0.156748	1.49714	0.0201965	0.0527662	0.644324	80594.7	125084	47451.4	104904	54122.3	108796	123564	73968.1	109931	63690.8	31778	87741.6	145896	86403.8	84610	212012	121452	90255.5	155773	147191	82165.1
3-Hydroxyphenyl-valeric acid	-1.91489					6.63_194.0933n	193.086	6.63382	neg	HMDB0041666	Lipids and lipid-like molecules	Fatty Acyls	Fatty acids and conjugates	*		47.2	44.9	M-H, M+FA-H	C11H14O3	-4.86769	1.49499	0.000275237	0.00156139	0.265193	12215.3	46062	14797.8	7668.63	14170.4	18702.9	16788.6	11555.5	11405.3	7481.02	4763.41	14819.6	42718.1	26600.8	86791.8	60637.1	76407.7	34890.2	24920.8	27043.4	34547.9
sarmentogenin	-0.88155					10.00_388.2614n	387.254	9.99933	neg	LMST01120024	Lipids and lipid-like molecules	Sterol Lipids	Sterols			45.7	35.8	M-H, M+FA-H	C24H36O4	-0.019255	1.49496	0.00725523	0.022809	0.542784	46464.8	85604.6	50202.2	25123.6	34146.3	45041	95979.8	42189.9	40994.1	45965.4	42706.4	42299.3	113800	145289	110577	91507	87872.6	26530.6	77955.8	52460.7	64448.8
MG(a-21:0/0:0/0:0)[rac]	-0.627156					10.01_439.3194m/z	439.319	10.011	pos	HMDB0072855	Lipids and lipid-like molecules	Glycerolipids	Monoradylglycerols	*		37.2	0	M+K	C24H48O4	2.34499	1.25886	0.000738961	0.00346414	0.647451	45055.4	69588.9	37462.5	38786.6	41965	58341.1	49010.3	42150.4	37609	32570.6	40711.8	71947.1	80525.2	64277	45340.3	66421.2	72547.3	50586.5	80382.7	86129.6	80090.3
4-methyl-dodecanedioic acid	-0.328314					5.50_244.1674n	227.164	5.49623	pos	LMFA01170012	Lipids and lipid-like molecules	Fatty Acyls	Fatty Acids and Conjugates			47.9	43.5	M+H-H2O, M+H	C13H24O4	-0.433271	1.25868	0.00155896	0.00636742	0.796466	101138	126984	84711.7	101287	111631	125728	107478	107113	110081	61662.7	102191	99498.6	127160	128352	110898	134191	124075	113384	148804	120348	135642
MG(0:0/18:3(6Z,9Z,12Z)/0:0)	-0.757246					12.14_353.2682m/z	353.268	12.1421	pos	62323	Lipids and lipid-like molecules	Fatty Acyls	Lineolic acids and derivatives	*		53.9	75.2	M+H	C21H36O4	-1.26057	1.4119	0.0327713	0.0781197	0.591625	66729.7	112791	55187.6	85842.9	49973.5	54512	16661.6	15963.8	67346.8	167866	121645	32297.6	90111.7	72137.7	180107	75473.3	128560	72595.7	140867	126304	128958
PGE1 alcohol	1.25962					9.48_385.2595m/z	385.26	9.48332	neg	LMFA03010053	Lipids and lipid-like molecules	Fatty Acyls	Eicosanoids			50.8	66.5	M+FA-H	C20H36O4	-0.0776356	1.25666	6.35935e-08	2.87068e-06	2.39432	33005.1	13784.8	38749.9	29765	35022.8	44637.7	23916.2	30554.3	26758.5	33237.2	31869.6	35540.2	16050.8	14091.8	14445.6	12580	15178	17068	11161.1	13789.4	9698.24
Hyrtial	-1.42423					12.01_403.2851m/z	403.285	12.0067	neg	LMPR0105060003	Lipids and lipid-like molecules	Prenol lipids	Isoprenoids			50	56.9	M+FA-H	C24H38O2	-0.926558	1.2559	0.0061015	0.0197234	0.372617	17423.7	46760.2	18219.8	6790.6	12774.5	15044.1	8815.65	13968.9	8326.4	30857.8	17064.1	42374.8	57669	73020.7	87571.7	29605.4	35622.6	2568.31	68273.2	21237.8	45273.1
N-methyl-2-oxoglutaramic acid	-0.593912					10.76_198.0170m/z	198.017	10.7578	pos	LMFA08020196	Lipids and lipid-like molecules	Fatty Acyls	Fatty amides			38.1	0	M+K	C6H9NO4	4.5579	1.40388	3.55932e-05	0.0003082	0.662544	52592.5	79379.7	48546.6	51970.2	54496.9	50327.8	57636.3	43216.6	53207.2	56879.6	47274.6	62369.4	69608.1	54448.3	79599.8	79705.2	96064.7	101458	75869.8	71707.3	85956.2
2-deoxyecdysone 22-phosphate	2.44583					7.28_529.2947m/z	529.295	7.28267	pos	LMST01010183	Lipids and lipid-like molecules	Sterol Lipids	Sterols			36.6	0	M+H	C27H45O8P	4.21544	1.25386	4.70303e-07	1.1494e-05	5.4484	24663.9	4526.81	17901.2	31754.5	35402.4	34816.2	23276.7	18111	25245	18343.5	27193.4	14594.8	5312.81	7425.91	2909.38	3189.7	2277.85	4081.4	3950.94	5982.94	5610.35
Nonyl octanoate	-0.450151					0.28_271.2628m/z	271.263	0.283233	pos	LMFA07010978	Lipids and lipid-like molecules	Fatty Acyls	Fatty alcohol esters	*		38	0	M+H	C17H34O2	-1.46765	1.48129	4.18836e-05	0.000349459	0.731966	81694.2	111609	103450	82977.3	84556.1	84889	70266.2	65265.1	75915.5	93495.8	69372.2	86755.1	114529	89957.3	119787	110742	117239	118999	121077	92177.3	119976
Ethyl 4-(acetylthio)butyrate	2.12915					5.61_235.0643m/z	235.064	5.60867	neg	LMFA07010866	Lipids and lipid-like molecules	Fatty Acyls	Fatty acid esters	*		39.8	8.92	M+FA-H	C8H14O3S	-1.6136	1.47866	1.01969e-05	0.000113911	4.37459	36774.8	8406.45	45926.5	32191.4	61957.7	50779.8	19662.5	42832.1	30753.5	26217.1	36494.5	20933	10702	9298.94	7130.52	7592.96	6074.83	5845.53	9154.33	7567.8	12291.2
Blumenol C O-[rhamnosyl-(1->6)-glucoside]	-1.51096					6.04_536.3078m/z	536.308	6.04015	pos	HMDB0031935	Lipids and lipid-like molecules	Fatty Acyls	Fatty acyl glycosides	*		44.8	33.1	M+NH4	C25H42O11	2.41716	1.47848	0.000493135	0.00248777	0.350878	18200.1	51870.2	8674.52	16145.9	20597.6	26596.7	13873.2	1929.83	30646.3	26522.7	20964.5	16050.2	47844.4	39412.9	29935.4	36480.9	39353.4	84996.4	55731.5	95482.1	37595.1
Glycyrrhetol	-0.889224					12.25_457.3673m/z	457.367	12.2528	pos	94245	Lipids and lipid-like molecules	Prenol lipids	Triterpenoids	*		52.8	76.6	M+H	C30H48O3	-0.763987	1.47744	0.0156272	0.0427038	0.539904	54779.7	101462	37179.2	76468.3	47731.9	35591.9	21614	33470.3	116205	88663	41263.2	49609.8	102161	46950.9	164159	46958	88076.2	80529.2	154513	152157	77651.5
Capsianoside I	-0.622999					6.97_661.3439m/z	661.344	6.9691	pos	HMDB0002318	Lipids and lipid-like molecules	Fatty Acyls	Fatty acyl glycosides	*		37.1	0	M+H	C32H52O14	1.37313	1.46921	0.0430378	0.0971675	0.64932	102494	157848	127287	86021.6	97172.8	123587	76606.5	167606	80951.5	98308.5	60249.3	107151	206932	147199	325578	142703	134111	171269	116324	86232.7	90288.2
(3beta,5alpha,6alpha,22E,24R)-Ergosta-7,9(11),22-triene-3,5,6-triol	-1.64344					8.72_473.3275m/z	473.327	8.71832	neg	HMDB0032108	Lipids and lipid-like molecules	Steroids and steroid derivatives	Ergostane steroids	*		44.5	28.6	M+FA-H	C28H44O3	0.564318	1.46702	0.00753845	0.0235402	0.320093	18573.4	58025.1	5542.77	25998.9	2746.97	13725.9	60279.4	7409.64	5674.9	34952.5	16064.5	13339.1	42117.2	24873.6	30379.3	119303	30732.8	38137.6	39821.9	88363.1	108498
(+)-7-epi--9,10-dihydrojasmonic acid	-1.12162					5.15_257.1392m/z	257.139	5.14997	neg	LMFA02020005	Lipids and lipid-like molecules	Fatty Acyls	Octadecanoids			49.2	50	M+FA-H	C12H20O3	-1.09783	1.46694	0.0105022	0.0307993	0.459577	33649.8	73219.2	17610.7	20251.3	35682.8	46673.7	39747.2	24885.1	19857.7	67193.4	48711.7	15884.6	88417.4	113676	29715.9	42435.2	30620	99100	43402.9	70690.1	140914
Callosobruchusic acid	2.61555					5.15_245.1026m/z	245.103	5.14997	neg	LMFA01170131	Lipids and lipid-like molecules	Fatty Acyls	Fatty Acids and Conjugates			38.3	0	M+FA-H	C10H16O4	-2.3584	1.46277	2.60798e-05	0.0002399	6.12856	33278.2	5430.01	41592.4	48444.4	45982.7	28983.2	13879.6	57533.7	27104.5	29045.7	25431.7	14783.8	7380.01	6427.93	7166.89	4041.43	4465.17	6979.72	4817.44	4260.55	3330.96
Norbicycloekasantalal	1.6619					7.37_164.1200n	165.127	7.36517	pos	91749	Lipids and lipid-like molecules	Prenol lipids	Monoterpenoids	*		50.5	57.4	M+H-H2O, M+H	C11H16O	-0.645328	1.24515	0.00413563	0.0142734	3.16432	36781.1	11623.7	67656.6	43753.1	42364.3	33132.5	13468.8	77140.9	28907.9	38079.1	12878.6	10429.2	8587.83	8275.29	10190.5	11317	13977.9	19575.7	9036.62	13261.1	10391.4
LysoPA(i-22:0/0:0)	3.74978					6.84_495.3434m/z	495.343	6.83788	pos	HMDB0114769	Lipids and lipid-like molecules	Glycerophospholipids	Glycerophosphates			37	0	M+H	C25H51O7P	-2.23915	1.46171	8.50276e-06	9.97994e-05	13.4523	30288.4	2251.54	12188.3	14025.2	29847	39504.8	36957.2	45476.6	47376.2	18157.7	39745.4	19605.5	3370.92	4069.44	923.406	4334.48	1077.96	401.991	2571.74	2061.34	1452.54
2beta,9xi-Dihydroxy-8-oxo-1(10),4,11(13)-germacratrien-12,6alpha-olide	-2.76608					7.44_277.1079m/z	277.108	7.43708	neg	HMDB0036662	Lipids and lipid-like molecules	Prenol lipids	Terpene lactones	*		49.1	53.8	M-H	C15H18O5	-0.724754	1.24239	2.96633e-07	8.39987e-06	0.147003	3274.01	22271.7	2396.76	199.468	3594.11	2161.41	2321.85	2000.61	3256.42	2795.42	4992.27	9021.75	34560.4	26411.8	27133	24060.9	19210.8	24417.3	18129.1	14187.3	12335
Jurubine	3.47441					14.07_613.4434m/z	613.443	14.0661	pos	HMDB0034194	Lipids and lipid-like molecules	Steroids and steroid derivatives	Steroidal glycosides	*		37	0	M+NH4	C33H57NO8	1.87507	1.24149	0.00603496	0.019539	11.1148	30655.9	2758.12	20718.6	13302.4	24350.2	21438.3	3823.83	10930.2	8336.32	64773.8	69019.7	69865.6	3089.14	7640.69	4196.45	8.09205e-06	8.09205e-06	8.09205e-06	6668.52	8.09205e-06	3228.33
2,3-Dinor-6-keto-prostaglandin F1 a	1.15503					8.59_343.2113m/z	343.211	8.58937	pos	58112	Lipids and lipid-like molecules	Fatty Acyls	Eicosanoids	*		52.6	70.1	M+H	C18H30O6	-0.65029	1.23761	0.000868454	0.00395512	2.22688	43578	19569	51594.2	50357.4	62934	68869.3	29696.4	54320.9	35878.3	37242.2	31920.6	12966.5	29677	12228.7	23917.4	17077.9	23943.1	21419.2	16165.7	18050.5	13641.9
(3beta,22E,24R)-5,8-Epidioxy-23-methylergosta-6,22-dien-3-ol	-2.1116					9.71_487.3429m/z	487.343	9.70672	neg	88609	Lipids and lipid-like molecules	Steroids and steroid derivatives	Ergostane steroids	*		37.6	0	M+FA-H	C29H46O3	-0.0750478	1.06557	1.12077e-05	0.000122301	0.231391	4439.59	19186.5	5654.41	4143.11	2536.85	4636.38	5351.19	560.52	6054.31	6994.28	6344.78	2120.02	22661	11544.1	11864.2	21655.6	13006.1	34618	22422.9	15959.7	18947.3
15-oxo-18Z-tetracosenoic acid	0.570411					7.70_419.2903m/z	419.29	7.703	pos	LMFA01060148	Lipids and lipid-like molecules	Fatty Acyls	Fatty Acids and Conjugates			42.1	17.9	M+K	C24H44O3	-4.87587	1.45827	3.04646e-06	4.59529e-05	1.48495	85641.3	57673	88866.3	83219.6	97723.4	82928.1	81629.6	64143.3	82969	80800.6	98280.3	95853.3	63502	51438.7	56672.3	53381.7	54345.7	55025.3	48382.3	68154.1	68155.1
Protobassic acid	-0.612325					8.92_504.3453n	503.338	8.92225	neg	HMDB0034500	Lipids and lipid-like molecules	Prenol lipids	Triterpenoids	*		48.9	55.6	M-H, M+FA-H	C30H48O6	0.445107	1.23171	3.81137e-05	0.000325345	0.654142	38592	58996.4	35157.8	35188.5	36019.3	43272.5	46417.7	35065.5	42363.7	34384.6	39853.3	38197.5	75884	42551.9	49622.8	64137.4	53401.9	69738.7	54955.2	67679.4	52996.8
4-methyl-tridecanedioic acid	-0.766344					9.61_259.1902m/z	259.19	9.61135	pos	74908	Lipids and lipid-like molecules	Fatty Acyls	Fatty Acids and Conjugates			46.2	34.6	M+H	C14H26O4	-0.724257	1.22888	0.000916788	0.00411911	0.587905	34273.1	58297.1	46092.8	29757.6	32256.8	38534.7	32035.5	31108.1	29672.4	45032.1	30301.8	27939.7	63951.3	36532.5	82049.8	55345.4	85651.7	66056.9	37350.3	50164.7	47570.9
13,14-dihydro-19R-hydroxyPGE1	1.95125					6.86_417.2494m/z	417.249	6.85915	neg	LMFA03010165	Lipids and lipid-like molecules	Fatty Acyls	Eicosanoids			36.2	0	M+FA-H	C20H36O6	0.0823463	1.45421	2.25301e-06	3.64779e-05	3.86708	35736.8	9241.29	48433.9	35531.4	52234.4	43027.8	20088.5	45603.3	27341.6	30714.5	31992.5	22400.3	12060.8	10367.3	9299.79	7619.93	11826	6585.46	7078.33	6298.55	12035.5
N-linolenoyl-glutamine	1.05095					6.97_407.2900m/z	407.29	6.9691	pos	LMFA00000004	Lipids and lipid-like molecules	Fatty Acyls	Other Fatty Acyls			42	20.6	M+H	C23H38N2O4	-1.14801	1.22743	0.00138286	0.00577056	2.07189	49426.3	23855.6	26398.5	33655.3	38168.7	48933.6	76217.3	48291.4	48177.9	26498.9	78282.9	69638.4	36248.1	22041.6	20107.8	20871.6	18887	22717.7	22846.2	23177.6	27803
EB 1213	-1.16024					10.18_498.3573m/z	498.357	10.1758	pos	LMST03020682	Lipids and lipid-like molecules	Sterol Lipids	Secosteroids			39.2	0	M+NH4	C31H44O4	-0.99698	1.45178	0.0111464	0.0323058	0.447437	31620.4	70670	16540.9	26584.8	12327.5	57736.6	17375.7	25014.2	9731.19	35973.5	52742.9	62176.7	98043.6	73418.2	29259.8	29780.3	57612.7	62171.1	92579.1	44097.4	149068
2,6-Dimethyl-1,8-octanedioic acid	2.57699					5.21_247.1180m/z	247.118	5.20882	neg	LMFA01170129	Lipids and lipid-like molecules	Fatty Acyls	Fatty Acids and Conjugates			44.3	28.3	M+FA-H	C10H18O4	-3.50594	1.44867	0.00936794	0.0280791	5.96694	46720.9	7829.96	62894.9	141325	34646.7	31860.3	8859.54	77969	40620.9	34272.2	25089.3	9670.94	5098.32	5144.86	4348.41	17490	6133.59	13987.8	6423.94	7617.32	4225.47
(1R,3S,4S,6R)-6,9-Dihydroxyfenchone 6-O-b-D-glucoside	1.34879					4.95_345.1555m/z	345.156	4.947	neg	89089	Lipids and lipid-like molecules	Prenol lipids	Terpene glycosides	*		39	0	M-H	C16H26O8	0.112349	1.27474	3.63609e-07	9.63847e-06	2.54698	31889.9	12520.7	26759.4	32515.2	42179.8	30138.5	26097.2	44973.9	27677.2	27760.5	34594.4	26202.7	11133.3	17062.7	13201.5	13811.5	10293.3	8576.32	10530.8	15292.6	12783.8
19-phenyl nonadecanoic acid	-0.574296					7.57_397.3070m/z	397.307	7.56768	pos	LMFA01140070	Lipids and lipid-like molecules	Fatty Acyls	Fatty Acids and Conjugates			43.7	31.2	M+Na	C25H42O2	-1.97144	1.05523	0.0162704	0.0441159	0.671614	43670.2	65022.8	74982.1	54665.7	38008.4	38721.2	29968.8	32375.6	40460.1	35642.6	35646.9	56230.5	109543	47122.5	45793.5	73336.8	60418.7	69634.1	49113.5	51772.4	78470.5
ent-4-F4c-NeuroP	0.686235					6.69_378.2414n	361.238	6.68932	pos	LMFA04010014	Lipids and lipid-like molecules	Fatty Acyls	Docosanoids			36.1	0	M+H-H2O, M+K	C22H34O5	1.9838	1.05413	0.000174511	0.00109188	1.60908	41170.4	25586.3	38785.1	43020.5	49106.8	46164.6	42249.2	57055.9	37511.9	28864.3	40075.2	28870	24688.1	21255.8	20969.1	32107.1	20338.4	25204.8	22939.9	30137.8	32635.6
N-(3-hydroxy-decanoyl)-homoserine lactone	0.661921					6.89_271.1784n	541.338	6.89212	neg	LMFA08030037	Lipids and lipid-like molecules	Fatty Acyls	Fatty amides			42.4	15	M-H, 2M-H	C14H25NO4	0.191488	1.44113	0.000640092	0.00308464	1.58219	87008.4	54992.5	105749	66764	116219	110675	78932.1	86758.4	74322.9	86855.9	75651	68157.8	58037.8	79239.7	55773.3	64726.6	34472.5	28749.3	58412.9	53916.8	61603.3
delta3,5-Deoxytigogenin	0.59674					7.46_419.2902m/z	419.29	7.4569	pos	HMDB0034192	Lipids and lipid-like molecules	Prenol lipids	Triterpenoids	*		39.3	7.05	M+Na	C27H40O2	-4.7345	1.33423	0.000668437	0.00319359	1.5123	83511.4	55221.6	77501.4	89860.4	118236	65329.9	69052.1	52407.9	85724.8	90669.7	82834.5	103497	64818.5	43144.5	54249.9	49884	52498.8	66297.8	48767.7	62638.3	54694.7
(+/-)-Ethyl 3-acetoxy-2-methylbutyrate	5.46114					8.15_375.2019m/z	375.202	8.14542	neg	88306	Lipids and lipid-like molecules	Fatty Acyls	Fatty acid esters	*		39.4	0	2M-H	C9H16O4	-1.31127	1.43821	1.68745e-07	5.69208e-06	44.0521	25159.4	571.128	25583.4	26434.3	33929.5	26945.1	14091.2	42166.1	23619.2	23936.5	23022.4	11866.3	1219.05	770.14	8.09205e-06	422.587	954.421	822.809	208.778	436.366	306.002
delta5-8-NeuroF	-1.01941					7.64_417.2250m/z	417.225	7.64262	pos	LMFA04020001	Lipids and lipid-like molecules	Fatty Acyls	Docosanoids			38	0	M+Na	C22H34O6	0.635387	1.43771	5.33973e-07	1.25762e-05	0.493318	24790.3	50252.2	33547.9	27239.3	24575.1	30390.4	27285.8	16965.2	19456	22602.2	18949.6	26891.6	63974.4	43853.1	53910.6	47808	58157.8	43977.5	35139.2	55760.5	49688.5
Germacrenone	-0.669625					10.34_256.2268m/z	256.227	10.34	pos	HMDB0035887	Lipids and lipid-like molecules	Prenol lipids	Sesquiterpenoids	*		54.3	77.9	M+NH4	C15H26O2	-1.25725	1.43593	9.50599e-05	0.000667572	0.62867	49823.9	79252.8	34266.5	46022	51242.5	48095	55798.5	42935.1	51097.4	57528.5	43965.7	67287.7	59420.3	53658.2	83171.8	76106.4	97157.5	100781	81386.8	73611.1	87982.3
hydroxyisovaleroyl carnitine	4.92215					5.09_260.1502m/z	260.15	5.0867	neg	HMDB0062555	Lipids and lipid-like molecules	Fatty Acyls	Fatty acid esters	*		40	7.48	M-H	C12H23NO5	-0.402954	1.43257	5.93019e-10	1.32871e-07	30.319	24763.4	816.762	21967.5	20308.5	26920.2	36949.4	22295.9	29852.2	24325.7	23514.3	25706.8	15793.4	2323.76	1225.73	660.183	856.49	381.44	189.164	586.218	250.861	877.01
ent-16-epi-16-F1t-PhytoP	0.583139					6.84_327.2176m/z	327.218	6.84215	neg	LMFA02030009	Lipids and lipid-like molecules	Fatty Acyls	Octadecanoids			46.2	42.5	M-H	C18H32O5	-0.287046	1.43191	0.000244001	0.00141612	1.49811	93192	62206.6	105158	95645.5	117553	124951	77199.7	88153.4	80527.9	95540.8	83112.8	64077.1	76034.9	60210.5	56264	62494.4	63444.1	57538.5	49983.4	63406.6	70482.6
Neuroprotectin D1	-0.760701					7.84_361.2370m/z	361.237	7.83998	pos	36435	Lipids and lipid-like molecules	Fatty Acyls	Fatty acids and conjugates	*		51.5	65.7	M+H	C22H32O4	-0.831701	1.42853	5.97431e-05	0.00046392	0.590209	40136.8	68004.3	33091.6	38493.7	40388.3	47947.9	58236.1	44191.8	41274.2	31004.8	29704.4	37034.7	75857	62926.3	51779.9	92157.7	63117.2	54727.1	61628	62640.5	87204.6
(7Z)-14-hydroxy-10,13-dioxoheptadec-7-enoic acid	0.603273					5.77_357.1918m/z	357.192	5.77332	neg	LMFA01050450	Lipids and lipid-like molecules	Fatty Acyls	Fatty Acids and Conjugates			49	56.3	M+FA-H	C17H28O5	-0.213338	1.42463	0.00138447	0.00577651	1.51916	94835.2	62426.1	87730.7	102919	136496	93000.7	70032.1	88696.5	114375	89147.5	92434	73520.7	62705.3	101765	51961	52927.1	48226.5	57341	53835.4	79700.2	53373.8
SQDG(22:5(5Z,8Z,11Z,14Z,17Z)/16:1(13Z))	-0.775274					9.72_885.5038m/z	885.504	9.7223	neg	46645	Lipids and lipid-like molecules	Glycerolipids	Glycosyldiradylglycerols			38	0	M+FA-H	C45H76O12S	-0.237443	1.42278	1.47421e-05	0.000153138	0.584278	37535.8	64243.1	54323.5	33226.7	25494.2	27553.1	49861.7	31750.9	38135.3	47298.4	33197.2	34516.9	69282.6	47104.9	75664.6	68357	65636.6	63990.6	56603.2	55348.5	76199.6
3,4,5-trihydroxy-6-(2-methyl-3-phenylpropoxy)oxane-2-carboxylic acid	-0.668532					8.20_326.1365n	307.119	8.19617	neg	HMDB0133673	Lipids and lipid-like molecules	Fatty Acyls	Fatty acyl glycosides	*		43	19.5	M-H2O-H, M-H	C16H22O7	-0.199111	1.04334	0.00348242	0.0124297	0.629147	30381.4	48289.9	27844.3	23953.4	35478.9	33933.5	27898.9	24090.5	39515.9	17426.8	27092.3	46579.9	74704.2	57905.6	42810.3	56788.4	48216.5	45110.4	47556.5	24719.3	36797.9
Enokipodin D	0.604346					4.15_280.1543m/z	280.154	4.15332	pos	HMDB0038399	Lipids and lipid-like molecules	Prenol lipids	Quinone and hydroquinone lipids	*		39	13.4	M+NH4	C15H18O4	-0.309279	1.14989	0.00650447	0.020785	1.52029	69157.4	45489.6	49264.8	60186.5	85049.7	72485	75026.1	78519.8	84558.7	35536	69271.2	81676.3	39486.5	60855.5	27761.9	58199.5	15035.3	38496.1	47640	53909.8	68022
LPIM1(19:2(9Z,12Z)/0:0)	-0.983946					0.61_817.3655m/z	817.366	0.605517	neg	LMGP15040008	Lipids and lipid-like molecules	Glycerophospholipids	Glycerophosphoinositolglycans			37.7	0	M+FA-H	C34H61O17P	3.45961	1.4071	0.00263161	0.00981172	0.505595	34941.6	69109.9	34721.4	26766.3	34642.2	62004.3	30358.3	48769.5	8041.54	46512.2	38059	19541.6	85215.9	95948.4	98033.7	62124	92101.6	18568.1	61697	57604.2	50696.2
PGF2alpha-11-acetate methyl ester	2.81303					9.79_410.2667n	393.263	9.79327	pos	LMFA03010097	Lipids and lipid-like molecules	Fatty Acyls	Eicosanoids			37.5	0	M+H-H2O, M+Na	C23H38O6	-0.423279	1.40514	1.27181e-07	4.74724e-06	7.02761	27856.1	3963.8	39348.7	30111.9	38425.8	34717.1	20799.4	32381.1	24175	17256.7	20905.8	20439.2	5543.51	6007.63	3849.5	3756.27	2190.18	4211.54	2609.86	5905.17	1600.56
(9Z)-3-hydroxydodecenoylcarnitine	2.79515					6.68_402.2494m/z	402.249	6.68118	neg	LMFA07070024	Lipids and lipid-like molecules	Fatty Acyls	Fatty esters			38.3	0	M+FA-H	C19H35NO5	-0.835223	1.08347	1.03154e-08	8.82009e-07	6.94101	16091.2	2318.28	12558.2	13328	18627.2	20659.8	14265.6	23012.5	14207.6	16132.5	17679.7	10441	1761.35	3896.29	2455.65	2794.84	3057.04	670.244	3036.26	1480.56	1712.29
Panaquinquecol 2	-0.723903					7.89_321.1706m/z	321.171	7.89338	neg	LMFA05000687	Lipids and lipid-like molecules	Fatty Acyls	Fatty alcohols	*		53.8	73.7	M+FA-H	C17H24O3	-0.594755	1.40313	8.53116e-05	0.000610853	0.605457	41360.7	68313.1	51501.4	38767.6	36189.1	66148.8	35899.5	23021.8	42208.4	40939.8	37578.8	41351.8	88490.8	70057.3	72190.4	52464.3	77508.2	59502.6	54604.4	75796	64204.2
(1beta,2alpha,3alpha)-1,2,3,24-Tetrahydroxy-12-oleanen-28-oic acid	-0.594813					8.46_503.3380m/z	503.338	8.46385	neg	HMDB0035487	Lipids and lipid-like molecules	Prenol lipids	Triterpenoids	*		44.3	30.2	M-H	C30H48O6	0.302729	1.39509	0.00396592	0.0137822	0.66213	64160.8	96900.6	52311.1	49485.2	49665	61552.8	86687.9	61694.1	58268.1	112081	63911.6	45951	104670	70001.9	64141.1	116061	70191	118957	116356	99849.7	111877
2-Ethylacrylylcarnitine	3.50987					5.53_242.1394m/z	242.139	5.53302	neg	6417	Lipids and lipid-like molecules	Fatty Acyls	Fatty esters			37.9	0	M-H	C12H21NO4	-1.56567	1.19314	3.40209e-08	1.89529e-06	11.3914	19081.3	1675.07	21550.8	20364.6	22754.2	25588.9	13117.5	15082.5	18374.9	24101	21795.8	8082.91	2664.94	867.617	1405.86	2143.58	1568.15	2262.34	1623.99	1472.7	1066.41
Glucosyl (2E,6E,10x)-10,11-dihydroxy-2,6-farnesadienoate	4.46046					7.63_450.2695m/z	450.269	7.62827	pos	92633	Lipids and lipid-like molecules	Prenol lipids	Terpene glycosides	*		37.7	0	M+NH4	C21H36O9	-0.65009	1.38933	3.22933e-07	8.90043e-06	22.0156	24713	1122.52	31485.8	31092.8	39995.8	27020.5	16284.8	30313.6	17972.8	19731.8	21745.6	11486.1	558.275	1459.88	223.465	936.813	328.644	1154.68	3067.61	1499.74	873.556
Naematolone	-0.893816					6.13_287.1289m/z	287.129	6.13415	neg	HMDB0035781	Lipids and lipid-like molecules	Prenol lipids	Sesquiterpenoids	*		44.8	28.4	M-H2O-H	C17H22O5	-0.0661158	1.38414	3.44957e-06	5.06157e-05	0.538189	29401.7	54630.9	28581.6	24827.1	36922.6	35795.1	32838.6	26241.4	22125.1	26279	22087.7	38319.3	41825.4	47817.5	47950.8	66908.7	56766	66960.2	58389	62675	42385.5
Ganolucidic acid C	-0.630862					9.85_517.3169m/z	517.317	9.85305	neg	HMDB0039691	Lipids and lipid-like molecules	Prenol lipids	Triterpenoids	*		49.7	63.7	M-H	C30H46O7	-0.307475	1.37977	0.000986908	0.00437145	0.64579	54813.1	84877.6	43196.4	46948.2	44238.6	49041.9	68699.7	41405.4	43651.9	92329	64273.9	54346.2	80731.9	64628.5	75391	111651	77083.8	68542.5	79268.4	105191	101410
17,23-Epoxy-29-hydroxy-27-norlanost-8-ene-3,15,24-trione	-0.789048					8.63_515.3017m/z	515.302	8.6344	neg	HMDB0035113	Lipids and lipid-like molecules	Prenol lipids	Triterpenoids	*		46.4	40.2	M+FA-H	C29H42O5	0.539833	1.37474	0.00223656	0.00858915	0.578726	44640.7	77136.2	23219.1	46894.7	57860.7	47276.6	63429.3	47208.2	61127.1	22984.4	46979.7	29427.1	56299.3	48779.7	55084.4	84566.5	53945.1	103942	82183.7	107591	101833
3-Hydroxy-2-methyl-[S-(R,R)]-butanoic acid	-0.462126					0.30_101.0601m/z	101.06	0.297117	pos	45849	Lipids and lipid-like molecules	Fatty Acyls	Fatty acids and conjugates	*		38.5	0	M+H-H2O	C5H10O3	3.02485	1.3733	1.50031e-05	0.000155114	0.725916	65473.4	90194.2	74953	70101.2	68158.3	62112.1	72116.2	59756	57986.3	67796.8	54187.5	67566.1	93586.5	70673.1	90630.2	85712.5	99364.5	109879	85202.6	82803.4	93896.1
2,4-Dimethylpimelic acid	1.31098					4.15_233.1026m/z	233.103	4.14878	neg	HMDB0059760	Lipids and lipid-like molecules	Fatty Acyls	Fatty acids and conjugates	*		52.1	65.3	M+FA-H	C9H16O4	-2.71366	1.37232	5.32324e-05	0.000422037	2.48111	41687.1	16801.8	36398.3	56301	53435.4	31770	30793	69934.6	40653.4	31229.8	37137.4	29218	16278.9	17186.8	16943.1	14635.6	15790.8	23474.9	13696.3	17574.3	15635.6
Myrianthic acid	-1.06615					8.72_503.3378m/z	503.338	8.71832	neg	HMDB0035875	Lipids and lipid-like molecules	Prenol lipids	Triterpenoids	*		39	8.36	M-H	C30H48O6	-0.0112413	1.18472	2.67432e-05	0.000245262	0.477591	17425	36485.1	11813.7	16105.1	14456.5	23308	18984.5	17403.2	17942.4	11215.2	16865.7	26155.5	36126.3	26117	27007.5	29931.1	34440.4	43350.1	37400.1	37083.6	56910.2
Norselic acid C	-2.16889					9.57_469.2950m/z	469.295	9.5689	neg	LMST01031090	Lipids and lipid-like molecules	Sterol Lipids	Sterols			44.8	37.7	M+FA-H	C28H40O3	-2.271	1.36868	2.91565e-05	0.000262768	0.222382	7199.52	32374.5	7531.1	5046.81	5790.61	6829.92	11857.3	5551.12	3454.23	11992.8	8709.37	5231.91	34579.9	27605	17630.3	35699.2	29198.3	17277	41952.4	25211.6	62216.6
3-Methylazelaic acid	3.47838					5.34_247.1182m/z	247.118	5.3445	neg	HMDB0059754	Lipids and lipid-like molecules	Fatty Acyls	Fatty acids and conjugates	*		46.8	40.2	M+FA-H	C10H18O4	-2.28812	1.18225	0.000903421	0.00407396	11.1454	23648.7	2121.83	24031.8	43593	20777.1	15810.4	6530.17	30218.8	19533.6	14755.3	56193.9	5042.8	2598.66	1837.47	716.819	3282.74	1842.42	4803.35	1627.65	1560.44	826.936
trans-2-Hexenedioic acid	-0.597112					0.51_144.0423n	127.039	0.511817	pos	HMDB0013311	Lipids and lipid-like molecules	Fatty Acyls	Fatty acids and conjugates	*		42.6	16.4	M+H-H2O, M+H	C6H8O4	0.56341	1.36454	0.000108764	0.000745061	0.661076	54745.5	82812.7	45604.9	51523.4	44829.4	58432.9	53828.4	75444.1	48476.9	56358.2	51892.5	61064.3	70172.5	56883.7	70421.5	78233.2	92712.6	99675.1	87058.2	102180	87978.2
17-F4-NeuroP	-0.536535					9.36_396.2743m/z	396.274	9.359	pos	LMFA04010002	Lipids and lipid-like molecules	Fatty Acyls	Docosanoids			37.3	0	M+NH4	C22H34O5	-0.481728	1.36171	6.97389e-06	8.55598e-05	0.689425	53124.2	77055.9	50621.8	53634.4	49982	48805.4	71385.5	54749.9	57797.7	48462.9	49968.5	45834	82250	77313.4	65233.6	83505.9	69762.7	90250.2	67361	86723.1	71102.9
Lactapiperanol C	3.26717					9.57_327.1812m/z	327.181	9.5689	neg	HMDB0033630	Lipids and lipid-like molecules	Prenol lipids	Diterpenoids	*		47.5	41.5	M+FA-H	C16H26O4	-0.351259	1.35753	4.82279e-08	2.39547e-06	9.62756	24272.3	2521.12	30205.9	20222.1	30628.3	29355.5	17640.9	36467.3	20394.7	22856.8	20747.1	14203.9	3234.66	3519.04	1962.64	3232.63	2280.86	1170.17	2567.2	2363.48	2359.43
3-hydroxy-2-[4-(2-methylpropyl)phenyl]propanoic acid	1.25268					5.34_267.1237m/z	267.124	5.3445	neg	HMDB0140967	Lipids and lipid-like molecules	Prenol lipids	Monoterpenoids	*		38.8	0	M+FA-H	C13H18O3	-0.329039	1.17122	4.73511e-07	1.15265e-05	2.38284	29057.4	12194.4	32484.5	28856.9	39610.7	36124.9	21666.8	33647.2	26723.3	21265.3	25855.8	24338.9	14924	14687.4	12631	12429.1	10827.3	11544.5	12338	10113.7	10255.1
Tomentosic acid	-1.66482					7.88_504.3451n	503.338	7.87598	neg	HMDB0034501	Lipids and lipid-like molecules	Prenol lipids	Triterpenoids	*		44	29.2	M-H, M+FA-H	C30H48O6	-0.0696994	1.35629	0.036566	0.0853624	0.315384	19697.1	62454.4	6134.07	44240.4	7815.22	13146.8	62248.2	7001.29	13395.6	19912.7	10613.5	12463.6	23755.2	16054.9	20972.5	147650	24564.5	35642.5	29808.2	132485	131158
Dinorhyodeoxycholic acid	-0.371852					7.10_364.2609n	387.253	7.10325	pos	LMST04050011	Lipids and lipid-like molecules	Sterol Lipids	Bile acids and derivatives			49.2	51.9	M+H-H2O, M+H, M+K, M+Na	C22H36O4	-1.38738	1.35345	0.0367284	0.0856503	0.77279	134951	174628	95214.7	100398	115918	116231	221295	124697	145383	126515	200859	103000	216133	189183	184066	197015	139457	114525	157598	194441	179238
Resolvin D5	2.33675					7.14_378.2636m/z	378.264	7.13637	pos	36434	Lipids and lipid-like molecules	Fatty Acyls	Fatty acids and conjugates	*		37.7	0	M+NH4	C22H32O4	-0.806261	1.16765	4.56258e-05	0.000373773	5.05163	22431.7	4440.49	22223.7	23649	38704.4	28255.3	10697.8	37737.4	19430.4	11885.5	16583.1	15150.3	5718.57	5109.84	3814.15	4355.6	3328.01	3655.71	5788.06	3880.45	4313.98
5beta-Cholestane-3alpha,7alpha,12alpha,25-tetrol	-0.681783					11.24_459.3464m/z	459.346	11.2386	pos	HMDB0000524	Lipids and lipid-like molecules	Steroids and steroid derivatives	Cholestane steroids	*		53	79.3	M+Na	C27H48O4	4.51216	1.35281	0.00831988	0.0255004	0.623394	58493.4	93830.6	64301	42884.9	54032.6	58375.3	34206.3	47634.8	40103.3	65456.9	76171.4	101768	95523.1	132362	90572.9	107198	74713.8	31915.1	132409	77347.2	102433
9,9-dimethoxy-nonanoic acid	3.65812					5.01_263.1499m/z	263.15	5.01015	neg	LMFA01080019	Lipids and lipid-like molecules	Fatty Acyls	Fatty Acids and Conjugates			39.2	0	M+FA-H	C11H22O4	-0.564637	1.34733	2.03644e-06	3.36257e-05	12.6242	24563.2	1945.73	21875.3	31191.6	36317.6	27285	11493.1	36811.7	27801.5	24491.1	20830.7	7534.82	2803.66	1793.68	1095.14	1950.29	1969.39	2182.15	1782.08	2590.99	1344.22
PGI2-EA	-0.487012					7.43_413.3025m/z	413.303	7.42777	pos	LMFA03010218	Lipids and lipid-like molecules	Fatty Acyls	Eicosanoids			47.7	53.7	M+NH4	C22H37NO5	3.87079	1.34702	0.00753798	0.0235402	0.713501	79454.8	111359	112600	92876.3	63748.1	77700.8	81134.1	64368.3	76267	63590.6	74228.1	88034.3	153846	77974.4	73808.4	141650	102860	120769	86537	106081	138705
methyl 9-hydroperoxy-10,12,13,15-bisepidioxy-16E-octadecenoate	2.3241					7.75_369.1917m/z	369.192	7.74598	neg	LMFA01040051	Lipids and lipid-like molecules	Fatty Acyls	Fatty Acids and Conjugates			36.7	0	M-H2O-H	C19H32O8	-0.457965	1.22641	1.52287e-07	5.288e-06	5.00752	22690.6	4531.29	31875.4	23623.5	32582.5	24455.2	14799	27106.7	19599.2	18244.6	17994.9	16624.5	6293.44	4944.9	3471	3877.4	3492.87	3919.28	5960.6	3710.83	5111.3
2Z,6Z-decadienoic acid	-0.495023					0.56_169.1221m/z	169.122	0.55695	pos	34783	Lipids and lipid-like molecules	Fatty Acyls	Fatty Acids and Conjugates			45.8	34.9	M+H	C10H16O2	-1.11673	1.1606	0.0476036	0.105239	0.70955	82234.8	115897	55420.5	51702.2	58049.1	63793.1	84076.2	77156.4	102890	130471	89884.9	108905	65278.9	51461.3	87183.9	96675.4	130284	144810	166017	149087	152276
2E,4E,8Z,10E-dodecatetraenoic acid	0.940323					5.95_192.1150n	193.122	5.95377	pos	34905	Lipids and lipid-like molecules	Fatty Acyls	Fatty Acids and Conjugates			51.3	65	M+H-H2O, M+H	C12H16O2	-0.399255	1.34326	0.00509207	0.0169732	1.91896	65066.3	33907.1	84313.2	65052	116664	88261.4	28543.4	76688.5	51064.6	72694.9	38960	28421.1	43707.1	33513.2	34449.9	32246.9	38274.5	31257.8	26102	38358.4	27254.2
Notoginsenoside T1	31.5642					10.56_670.4521m/z	670.452	10.5605	pos	HMDB0039049	Lipids and lipid-like molecules	Prenol lipids	Triterpenoids	*		36.3	0	M+NH4	C36H60O10	-0.566938	1.33923	8.23963e-05	0.000594958	3.17511e+09	25693.1	8.09205e-06	30434.5	26021.8	32113.1	60519.8	14062.6	22814.1	21642.1	15960.6	29346.5	4016.1	8.09205e-06	8.09205e-06	8.09205e-06	8.09205e-06	8.09205e-06	8.09205e-06	8.09205e-06	8.09205e-06	8.09205e-06
5,8,11-eicosatrienoic acid	-0.796034					10.00_307.2629m/z	307.263	9.99637	pos	34827	Lipids and lipid-like molecules	Fatty Acyls	Fatty acids and conjugates	*		38.2	0	M+H	C20H34O2	-0.93412	1.10526	0.000691548	0.00328095	0.57593	25148.3	43665.5	36456.1	30197.3	20850.1	28466.5	25853.8	20123.4	25564.4	17520.4	19740.3	26710.7	31092.6	58628.5	36419.6	42009.1	65323.4	55154.4	32569.6	31789.4	40003
3alpha,7alpha,12alpha,26-Tetrahydroxy-5beta-23E-cholestan-27-oic acid	-0.343222					10.26_463.3070m/z	463.307	10.262	neg	LMST04030200	Lipids and lipid-like molecules	Sterol Lipids	Bile acids and derivatives			46.2	46.2	M-H	C27H44O6	0.946894	1.10348	0.0027049	0.0100338	0.788279	77031.1	97720.7	62817.1	74048.6	69499.8	77289.1	97491.5	87946.5	88968.4	72987.2	65139.8	74123.3	105758	104524	86441.9	115947	99724.3	87196.1	89043.9	116850	73999.3
PE(0:0/20:5(5Z,8Z,11Z,14Z,17Z))	1.20189					5.18_500.2753m/z	500.275	5.17763	pos	LMGP02050053	Lipids and lipid-like molecules	Glycerophospholipids	Glycerophosphoethanolamines			37.8	0	M+H	C25H42NO7P	-3.74625	1.32835	3.82354e-06	5.42364e-05	2.30041	39911.5	17349.8	32747.2	55494.5	40213.1	38886.1	29072.9	45156.8	37959.5	33632.1	52825.2	33128.1	16441.6	14237.1	9274.94	22073.8	9903	21985.3	18053.4	22037.3	22141.3
Perilloside A	1.40749					7.02_315.1802m/z	315.18	7.02023	pos	HMDB0038706	Lipids and lipid-like molecules	Prenol lipids	Terpene glycosides	*		38.4	0	M+H	C16H26O6	-0.106416	1.15623	5.45205e-05	0.000429559	2.65275	30624.5	11544.4	23748.1	40412.3	45701	37036.8	23423.5	21067.2	30591.4	30167.3	37313.8	16783.5	12567.2	24300.2	11192.9	10781.5	7909.5	5889.49	6393.98	12861.8	12003
3-Methyl-2E-hexenoic acid	-0.478343					0.54_129.0910m/z	129.091	0.541783	pos	45797	Lipids and lipid-like molecules	Fatty Acyls	Fatty Acids and Conjugates			44.8	28.1	M+H	C7H12O2	-0.0206174	1.32479	0.0017425	0.00698732	0.717801	74033.6	103139	67278.2	66197.5	66009.6	65048.3	76432.8	65350.7	82994.1	96673.4	69737.6	84613.4	82948.5	61757.1	94996.4	94055.9	109938	131698	121823	107926	123111
OKODiA-PG	-0.908137					9.75_659.3194m/z	659.319	9.75373	neg	LMGP20060030	Lipids and lipid-like molecules	Glycerophospholipids	Oxidized glycerophospholipids			38.3	0.514	M-H2O-H	C32H55O13P	-1.13259	1.15434	0.0122397	0.0348589	0.532873	28136.1	52800.8	46350.4	31476.3	21480.1	34296	23995.8	10693	20319.6	15291	25551.7	51907	79019.4	30120.8	30495.1	60909.7	47614.4	29477.6	69384.7	33870.7	94314.5
PG(P-18:0/0:0)	-0.90899					10.18_541.3158m/z	541.316	10.1796	neg	LMGP04070002	Lipids and lipid-like molecules	Glycerophospholipids	Glycerophosphoglycerols			39.1	1.45	M+FA-H	C24H49O8P	2.11428	1.32422	0.0157386	0.0429242	0.532558	38634	72544.3	30436	32755.3	25590.6	53730.8	21660.1	36262.4	16412.7	49298.1	50554.3	69640.3	101293	73700.2	30959.9	35431.6	67050.6	59589.9	96326.5	45687.3	142859
3-hydroxydodecanoylcarnitine	3.89746					6.56_360.2740m/z	360.274	6.5594	pos	LMFA07070039	Lipids and lipid-like molecules	Fatty Acyls	Fatty esters			37.8	0	M+H	C19H37NO5	-1.32472	1.3216	6.07095e-07	1.3804e-05	14.9023	23677.3	1588.84	19206.9	21421.5	26312.6	44132.7	21332.4	27371.9	21789.3	21433.5	23572.3	10199.4	2106.78	1241	1052.86	1317.27	1463.8	1423.69	1127.59	2475.02	2091.51
Butyl 3-O-beta-D-glucopyranosyl-butanoate	0.847136					5.98_303.1447m/z	303.145	5.98345	neg	LMFA13010043	Lipids and lipid-like molecules	Fatty Acyls	Fatty acyl glycosides			43.9	25.7	M-H2O-H	C14H26O8	-0.758469	1.31674	8.02846e-06	9.5483e-05	1.79893	51246.4	28487.2	45585.1	55477.9	62078.4	38705	53578.2	55061.3	60105.1	37942.5	61609.4	42320.8	37202	20660.3	33204.3	28793.4	23320.3	26610.6	23247.6	27986.8	35359.6
11,12,15-trihydroxy palmitic acid	0.807773					7.27_304.2248n	305.232	7.26602	pos	35479	Lipids and lipid-like molecules	Fatty Acyls	Fatty Acids and Conjugates			42.3	17.7	M+H-H2O, M+H	C16H32O5	-0.507402	1.15017	0.0158707	0.0431897	1.75051	63370.6	36201.3	120100	50832.5	91434.3	83428.7	49013.7	52213.6	45118.3	70035.6	35330.3	36199.1	53819.4	38273.1	59905.9	24523	43589.3	26733.4	21375.8	28239.1	29352.3
12R-hydroxy-5Z,8Z,12Z-eicosatrienoic acid	-0.648628					6.67_323.2579m/z	323.258	6.67295	pos	HMDB0062290	Lipids and lipid-like molecules	Fatty Acyls	Eicosanoids	*		37.8	0	M+H	C20H34O3	-0.645372	1.0875	4.53752e-06	6.14396e-05	0.637887	26025.8	40800	26452.4	27174.5	28233.9	30605.6	26756	22389	24438.5	20457.9	27218.3	26531.7	49091	42190.9	33515.7	44310.2	46235.4	39081.9	35852.8	30596	46326.2
(E)-2-Tridecene-4,6,8-triyn-1-ol	-0.488823					11.31_204.1381m/z	204.138	11.3133	pos	HMDB0030931	Lipids and lipid-like molecules	Fatty Acyls	Fatty alcohols	*		41.2	9.02	M+NH4	C13H14O	-0.933024	1.30947	0.000193964	0.00118628	0.712606	61792.2	86713	49306.5	67293.4	60376.9	59980.1	66336.6	55209.7	62087.5	67724.3	57065.1	72541.8	71461.3	61071.1	87197.6	84865.1	96094.7	112303	91925.8	79327.9	96170.4
20:2(5Z,9Z)(11Me,15Me,19Me)	4.78532					11.24_368.3519m/z	368.352	11.2386	pos	LMPR0103010018	Lipids and lipid-like molecules	Prenol lipids	Isoprenoids			38.6	0	M+NH4	C23H42O2	-1.2662	1.14886	0.00623797	0.0200945	27.5756	25671	930.933	15183.1	23166	26919.3	22288.9	3891.27	6190.2	12285.8	86133.4	40323.4	20328.7	1431.38	1799.72	482.726	362.938	8.09205e-06	793.53	966.642	1962.97	578.493
3,7,11,15,23-Pentaoxolanost-8-en-26-oic acid	3.46988					5.42_535.2686m/z	535.269	5.42198	pos	HMDB0035980	Lipids and lipid-like molecules	Prenol lipids	Triterpenoids	*		36.2	0	M+Na	C30H40O7	3.78333	1.20025	1.20435e-10	5.04495e-08	11.08	18370.4	1657.98	13137.1	16424.7	20021.5	21415.7	19363	20272.4	22394.6	12114.6	18620.8	19940	2845.57	2343.57	1766.38	566.599	502.488	1808.95	176.586	841.679	4070.03
Tuberonic acid	-1.12578					4.66_271.1187m/z	271.119	4.66333	neg	LMFA02020007	Lipids and lipid-like molecules	Fatty Acyls	Octadecanoids			48.9	48.1	M+FA-H	C12H18O4	0.105844	1.30792	0.00325321	0.0117276	0.458253	24537.2	53545	10727.6	24318.4	37829.3	35204.4	13358.5	25583.3	30430.5	28148.6	22392.9	17378.2	55513.7	72612	44060	13390.6	71185.8	66595.3	28799.9	36089.5	93658.4
Sterebin A	1.09391					10.13_355.2125m/z	355.213	10.1295	neg	HMDB0035337	Lipids and lipid-like molecules	Prenol lipids	Sesquiterpenoids	*		45.2	34.4	M+FA-H	C18H30O4	-0.28538	1.30679	0.000663734	0.00317847	2.13451	48110.2	22539.2	53785.9	66050	65627.2	50508.7	33064.7	73727.4	43369.3	46420.2	31826.8	16722.3	24526.9	18852.1	19048	25810.9	26757	30706.2	13361	24701.5	19089.4
PC(12:0/2:0)	0.968631					5.16_464.2750m/z	464.275	5.16353	pos	39185	Lipids and lipid-like molecules	Glycerophospholipids	Glycerophosphocholines			36.7	0	M+H-H2O	C22H44NO8P	-4.45474	1.14304	0.000223195	0.0013216	1.95698	38168.2	19503.6	21617.4	29383.7	45102	33596.3	45356.7	55675.3	39537.7	20374.1	42037.4	49001.2	21515.7	20071.9	17316.7	15616.7	18254.7	21075.8	16931.6	20155.8	24593.2
9R,10S,13R-trihydroxyoctadec-11E-enoic acid	1.42704					6.67_375.2387m/z	375.239	6.66535	neg	LMFA02000331	Lipids and lipid-like molecules	Fatty Acyls	Octadecanoids			37.5	0	M+FA-H	C18H34O5	-0.516065	1.30664	0.0002564	0.00147387	2.68895	39052.2	14523.2	43338.8	43911.8	73823.4	39345.2	22789.9	44632.5	32664.8	25864.8	38769	25381.2	16104.1	29520.8	10138.1	18823	8163.77	10912.5	11497.3	14996.2	10552.9
MG(22:5(4Z,7Z,10Z,13Z,16Z)/0:0/0:0)	-0.630011					9.75_404.2924n	449.291	9.75373	neg	HMDB0011585	Lipids and lipid-like molecules	Glycerolipids	Monoradylglycerols	*		41.5	17	M-H, M+FA-H	C25H40O4	-0.722929	1.19247	0.00411271	0.0142118	0.646171	44892.5	69474.6	46640.4	27079.8	42891.6	40319	53595.9	33472.2	45804.6	55948.4	52642.8	50530.1	94626.3	49527.3	75047.9	61405.2	96721.1	32325.2	77451.5	82384.6	55782.1
Longispinogenin	-0.670615					10.24_459.3829m/z	459.383	10.235	pos	90105	Lipids and lipid-like molecules	Prenol lipids	Triterpenoids	*		44.6	32.7	M+H	C30H50O3	-0.780677	1.30311	0.000103723	0.000715802	0.628239	40557.4	64557.3	47868.9	43924.7	36494.9	40470.9	43108.8	33235.4	37173.3	41040.2	33540.3	48716.5	67834	49665.1	57161.2	88649	67027.6	48704.9	83550.6	62683.9	55739.1
gamma-Eudesmol rhamnoside	1.06918					4.50_391.2438m/z	391.244	4.50217	pos	HMDB0037961	Lipids and lipid-like molecules	Prenol lipids	Sesquiterpenoids	*		45.2	40.4	M+Na	C21H36O5	-4.63594	1.29921	0.00140712	0.00585034	2.09824	48873.7	23292.8	38752.6	48524	50775.5	32261	47793.5	100308	48078.1	40679.8	44670.9	36893.3	28694.5	24454.1	31675.8	17324.6	30740.9	27489.5	13627.4	15194.6	20433.5
24-ketocholestanol	-1.38874					14.53_425.3410m/z	425.341	14.5314	pos	LMST01010297	Lipids and lipid-like molecules	Sterol Lipids	Sterols			51.7	73	M+Na	C27H46O2	4.99744	1.13321	0.00730421	0.0229324	0.381898	15054.3	39419.7	7916.77	11943	8837.59	20246.2	2441.77	7507.09	7744.17	31293.3	21583.2	31029.7	25257.9	42616.4	52228.6	30434.9	26299.1	8591	70555.9	22477.5	76315.7
OOB-PA	0.903164					7.23_501.2646m/z	501.265	7.22775	neg	LMGP20070019	Lipids and lipid-like molecules	Glycerophospholipids	Oxidized glycerophospholipids			38.4	0	M-H2O-H	C25H45O9P	4.42352	1.24829	0.000275037	0.00156083	1.87016	46964	25112.2	34625.5	37633.2	49365.1	32901.7	50608.7	74865	44204.5	32152.8	54309.5	58973.8	25059.9	26749.5	28787	21162.3	22940.4	22785.7	20034.2	22771.7	35719.3
12Z-Octadecen-7,9-diynoic acid	4.83039					7.02_292.2270m/z	292.227	7.02023	pos	LMFA01031100	Lipids and lipid-like molecules	Fatty Acyls	Fatty Acids and Conjugates			47.9	45.9	M+NH4	C18H26O2	-0.542831	1.293	4.20549e-08	2.1806e-06	28.4507	21137.6	742.953	23905.6	15519.6	26800.8	29283.8	17614.5	18218	20660.1	24175.7	27362.8	7834.79	639.452	723.763	358.956	1037.96	613.046	1070.33	697.088	426.379	1119.6
methyl 9,16-dihydroperoxy-10E,12,14E-octadecatrienoate	1.30205					10.13_356.2197n	379.21	10.1293	pos	74470	Lipids and lipid-like molecules	Fatty Acyls	Fatty Acids and Conjugates			37.6	0	M+H-H2O, M+Na, M+NH4, M+H	C19H32O6	-0.65824	1.12379	0.00411785	0.01422	2.46578	36083.7	14633.8	40711.5	60559.8	49637.4	31950.2	29795.4	62018.9	33411.2	28895.3	18002.2	5854.76	10241.9	6934.97	6441.46	23778.8	18184.9	30233.1	8850.42	16871.1	10167.2
(2alpha,3alpha,5alpha,22R,23R)-2,3,22,23-Tetrahydroxy-25-methylergost-24(28)en-6-one	-1.60958					11.74_457.3322m/z	457.332	11.7367	neg	HMDB0039443	Lipids and lipid-like molecules	Steroids and steroid derivatives	Bile acids, alcohols and derivatives	*		41.1	13.9	M-H2O-H	C29H48O5	-0.251603	1.24503	0.000765078	0.00356209	0.327694	11772.1	35924.1	2681.79	4098.15	12922.3	49923.9	1571.28	6491.91	8900.39	3306.66	9515.75	18309	41592.1	42360.8	53574.1	21914.2	35321	30625.6	30794.4	21230.4	45904.6
1-(2-methoxy-pentadecanyl)-sn-glycero-3-phosphoserine	-0.96394					9.60_498.2823m/z	498.282	9.60345	neg	LMGP03060008	Lipids and lipid-like molecules	Glycerophospholipids	Glycerophosphoserines			37.4	1.84	M-H	C22H46NO9P	-2.86096	1.28978	0.00797597	0.0246115	0.512655	31196.8	60853.3	28423.2	21764.9	24370.5	30279.3	29295.7	31120.5	29037.5	24060.9	16211.1	77404.2	83805.3	50714	33386.2	48965.3	113006	63128.5	71078.1	31771.8	51824.9
4-F4-NeuroP	-0.540969					7.96_379.2473m/z	379.247	7.96203	pos	LMFA04010008	Lipids and lipid-like molecules	Fatty Acyls	Docosanoids			37	0	M+H	C22H34O5	-1.51392	1.06881	0.00218869	0.00843384	0.687309	40216.2	58512.5	46626.4	33984.4	41920.2	48189.7	57068.3	35528	33583	34672.4	30861.2	39728.1	75103.2	40508.9	59332.6	64743.4	73091.8	42238.7	43299.9	59195.1	69098.8
Valenciachrome	-0.279392					10.22_413.3045m/z	413.305	10.2195	pos	91858	Lipids and lipid-like molecules	Prenol lipids	Sesterterpenoids	*		53	77.6	M+H	C27H40O3	-1.17614	1.06732	0.0479816	0.105922	0.823938	128547	156015	130163	113864	107937	122423	138820	139054	158770	123358	121886	129193	156263	159594	112997	158969	205014	181689	144521	197636	87452.8
(1S,2S,4R,5S,7S)-2,5,7-Fenchanetriol 2-O-b-D-glucoside	2.14437					5.69_331.1749m/z	331.175	5.69127	pos	HMDB0033219	Lipids and lipid-like molecules	Prenol lipids	Terpene glycosides	*		37.9	0	M+H-H2O	C16H28O8	-0.55867	1.0102	1.36201e-08	1.06382e-06	4.42101	15751.7	3562.93	17057.3	15836.2	21025.6	19538.7	11631.1	14645.3	15339.1	13869	17581.1	10993.7	4861.5	6963.69	3836.91	4474.31	1727.45	1453.97	1610.27	3517.98	3620.26
4-cholesten-7α,12α,24-triol-3-one	1.78833					12.57_433.3307m/z	433.331	12.5698	pos	HMDB0062399	Lipids and lipid-like molecules	Steroids and steroid derivatives	Bile acids, alcohols and derivatives	*		37.7	0	M+H	C27H44O4	-1.15929	1.23336	0.000907997	0.00408858	3.45416	33677.6	9749.89	45364.6	14555.9	22844.5	48069.7	14342.3	29398.7	11567.9	49481.9	45484	55666.9	10820.4	16279.8	10387.9	7429.21	6104.63	2552.14	19868.1	1828.93	12477.9
1-O-(2R-hydroxy-docosanyl)-sn-glycerol	-0.3771					9.69_455.3514m/z	455.351	9.68968	pos	LMGL01020068	Lipids and lipid-like molecules	Glycerolipids	Monoradylglycerols			36.9	0	M+K	C25H52O4	4.06484	1.28156	0.0415624	0.0945839	0.769984	119944	155775	91407.1	139965	93046.8	143102	167584	116902	150660	106107	70254.1	120412	160321	94348.9	120466	216362	154859	209078	160160	165851	120525
Bisnorcholic acid	-1.52986					7.45_380.2562n	425.255	7.4525	neg	HMDB0002082	Lipids and lipid-like molecules	Steroids and steroid derivatives	Bile acids, alcohols and derivatives	*		39.7	7.75	M-H, 2M-H, M+FA-H	C22H36O5	-0.285175	1.28061	0.00753802	0.0235402	0.34631	15591.1	45020.6	9525.93	12330.9	10182.6	23090.1	33096.7	14655	13905.7	12572.4	9887.59	16663.8	39347.3	19381.6	17613.6	48768.3	25719.9	51270.4	62809.8	27353.2	112921
PGP(i-12:0/18:2(9Z,11Z))	1.64758					6.95_809.3744m/z	809.374	6.95252	pos	HMDB0116530	Lipids and lipid-like molecules	Glycerophospholipids	Glycerophosphoglycerophosphates	*		38.6	0	M+K	C36H68O13P2	-2.92181	1.27897	1.87451e-05	0.000185493	3.13307	31905.7	10183.5	41436	20747.8	39721.3	24496	37614	35378.3	24730.9	16794.1	33699.2	44439	7615.41	10852.1	1776.17	18171	8.09205e-06	14191.5	12344.4	14495.4	12205.7
Octadeca-9,16-dien-12,14-diynoic acid	-0.386891					9.72_317.1755m/z	317.175	9.7223	neg	LMFA01031136	Lipids and lipid-like molecules	Fatty Acyls	Fatty Acids and Conjugates			47.1	39.3	M+FA-H	C18H24O2	-1.30755	1.06062	0.0256933	0.064104	0.764776	77953.1	101929	81176.3	88359.5	68285.3	109908	89887.9	67722.4	81707.6	43955.6	78286.7	70240.9	75183.9	96421.4	138693	83302.9	109025	82385.6	134434	75662.4	122256
LysoPA(0:0/18:1(9Z))	-3.12388					11.82_454.2922m/z	454.292	11.825	pos	HMDB0007851	Lipids and lipid-like molecules	Glycerophospholipids	Glycerophosphates	*		38.9	0	M+NH4	C21H41O7P	-1.39424	1.11173	0.0230041	0.0586344	0.114715	3390.31	29554.3	4434.12	11251	1042.62	888.439	116.006	334.86	1332.23	12166.2	2043.14	294.494	502.222	70609.1	12229.4	4564.85	4943.27	10961.9	72385.8	13829.7	75962.5
15-Methylpalmitate	-0.613606					9.49_288.2895m/z	288.289	9.4881	pos	HMDB0061709	Lipids and lipid-like molecules	Fatty Acyls	Fatty acids and conjugates	*		47.7	42.8	M+NH4	C17H34O2	-0.817927	1.16204	0.00521265	0.0173019	0.653561	48364	74000.7	27155.7	25585.6	43469.9	42056	47196.9	49375.7	52190.9	75935	54278.2	66396.2	31157.7	63228.3	71708.4	67807.4	80693	87579.8	97400	78366.8	88065.4
Anguidol	1.37315					5.85_300.1807m/z	300.181	5.84853	pos	91063	Lipids and lipid-like molecules	Prenol lipids	Sesquiterpenoids	*		38.4	0	M+NH4	C15H22O5	0.522707	1.27448	2.58558e-08	1.57787e-06	2.59035	31690.8	12234.2	28670.2	28146.6	39551.1	40960.7	29205.7	35686.9	29737.5	27433.4	33035.2	24480.6	15449.1	13556.6	10725.5	15515.7	8096.17	10255	9243.99	13023.5	14241.9
1-O-(2-methoxy-hexadecyl)-sn-glycerol	-0.707773					8.56_346.3080n	385.273	8.55623	pos	LMGL01020037	Lipids and lipid-like molecules	Glycerolipids	Monoradylglycerols			38.9	0	M+H, M+K, M+Na, M+H-H2O	C20H42O4	-0.965993	1.27163	1.04203e-06	2.04385e-05	0.612265	31586.3	51589.4	38948.4	29151.1	25392.5	34785	41551.1	29178.1	28373.6	26732.9	29143.5	32607.2	54604.6	47011.9	50760.5	65128.2	56791.2	45310.5	50485.6	44643	49568.6
Scandinone	2.4124					4.77_417.1695m/z	417.169	4.77317	neg	LMPK12050337	Lipids and lipid-like molecules	Polyketides	Flavonoids			38.7	6.76	M-H	C26H26O5	-3.00461	1.27012	0.000160262	0.001019	5.32358	26980.3	5068.07	35225.7	27439.7	24773.1	23751.2	16692.3	59882	15593.3	19983	32627	13835.9	6998.96	5346.6	3244.81	5721.88	3974.6	4937.01	4635.62	4845.54	5907.65
alpha-Micropteroxanthin B	-0.387902					10.25_397.3098m/z	397.31	10.2509	pos	HMDB0038504	Lipids and lipid-like molecules	Prenol lipids	Sesterterpenoids	*		53.2	78.2	M+H	C27H40O2	-0.864328	1.22005	0.00269721	0.0100089	0.76424	81963.7	107249	96343.6	60288.2	65469	66490.4	95443.7	77795.7	87681.8	94038.5	83638.9	92446.8	121590	102958	106098	106495	131242	73317.6	91309.2	124512	107715
cis-p-Menthane-1,7,8-triol	-0.621115					7.45_375.2751m/z	375.275	7.4525	neg	HMDB0034783	Lipids and lipid-like molecules	Prenol lipids	Monoterpenoids	*		39.1	0	2M-H	C10H20O3	-0.372155	1.05096	0.00390793	0.0136269	0.650168	34713.3	53391.2	64841.4	29734.3	31533.9	38157.6	33201.6	25616.3	33153.1	29596.2	30781.9	30516.4	62616.7	56954.6	40604.4	61344.3	68290.1	39872.6	33980.1	46912.7	69945.6
(9R,12R,15R)-d10-13-PhytoF[13R,16R]	3.84289					7.15_389.2185m/z	389.218	7.14505	neg	LMFA02040005	Lipids and lipid-like molecules	Fatty Acyls	Octadecanoids			37.2	0	M+FA-H	C18H32O6	1.06544	1.2669	1.07501e-06	2.09249e-05	14.3491	21152.7	1474.15	23286.8	21351.4	34509.3	27626.8	10059.7	30571.7	16711.9	18564.5	17323.1	11522.2	1586.43	830.983	2507.4	1678.76	1575.09	1397.98	923.225	1106.51	1660.96
MG(0:0/21:0/0:0)	-0.723902					10.98_439.3203m/z	439.32	10.9756	pos	HMDB0072868	Lipids and lipid-like molecules	Glycerolipids	Monoradylglycerols	*		37.2	0	M+K	C24H48O4	4.65767	1.21697	0.000901329	0.00406571	0.605458	35328.9	58350.7	28387.1	22397.6	30512.1	59100.7	21695.2	23987.7	21581.7	55370.9	41633.2	48622.5	55365.6	59324.7	44610.5	56724.6	58762.9	54412.9	67790.3	50797.4	77367.6
6-O-Acetylaustroinulin	2.83939					9.79_409.2594m/z	409.259	9.78633	neg	HMDB0036803	Lipids and lipid-like molecules	Prenol lipids	Diterpenoids	*		46.1	39.9	M+FA-H	C22H36O4	-0.318412	1.26528	1.27927e-07	4.76193e-06	7.15717	22498	3143.42	26040.9	20574.1	33836.3	31057.9	17297.3	28020.9	16501.6	16540.3	18594.8	16515.5	4040.15	4764.12	2712.46	3519.66	2704.37	2163.43	2028.91	2594.24	3763.41
7Z,9E-dodecadienoic acid	-0.708088					7.92_214.1799m/z	214.18	7.91922	pos	LMFA01030237	Lipids and lipid-like molecules	Fatty Acyls	Fatty Acids and Conjugates			48.7	49.1	M+NH4	C12H20O2	-1.09878	1.21573	1.35741e-06	2.49653e-05	0.612131	29400	48029	33387.2	30239.5	31431.4	28684.7	30605.9	23874.9	27500.1	30120.7	25802.6	32353.3	44535.3	35373	51970.8	44820.7	51642.8	58526.5	56105.5	40004.6	49281.7
10-nitro,9Z,12Z-octadecadienoic acid	4.72323					9.55_370.2231m/z	370.223	9.55145	neg	LMFA01120001	Lipids and lipid-like molecules	Fatty Acyls	Fatty Acids and Conjugates			41.1	11.8	M+FA-H	C18H31NO4	-1.1896	1.26425	2.49382e-07	7.39616e-06	26.414	20152.9	762.963	21904.6	21824.3	24553.2	28837.4	13866.6	31666.3	15158.5	19838.9	14535.6	9343.48	737.468	330.08	152.382	1127.8	854.63	1322.62	891.521	371.413	1078.76
PC(6:0/8:0)	1.07969					5.42_464.2753m/z	464.275	5.42198	pos	39967	Lipids and lipid-like molecules	Glycerophospholipids	Glycerophosphocholines			36.3	0	M+H-H2O	C22H44NO8P	-3.86543	1.26355	8.01417e-07	1.69423e-05	2.11358	38589.2	18257.8	25994.3	32934.5	51687.4	41790.9	42299.1	42227	39225.6	29771	40544.4	39418.3	23757.2	21494.8	15187.1	16619	15242.6	17590.6	17152.7	14243.2	23032.9
24-Hydroxyglabrolide	-0.573303					9.53_485.3253m/z	485.325	9.53447	pos	90564	Lipids and lipid-like molecules	Prenol lipids	Triterpenoids			36.6	0	M+H	C30H44O5	-1.66984	1.26289	0.000134403	0.00088495	0.672076	46810.2	69650.2	35957.3	48247.1	42075.1	47951.4	67039.8	50544	55058.7	41035.1	38335.9	41858	69728.4	59427.6	58389.7	85448.8	57888	59964.2	76697	82843.7	76464.5
(Z,Z)-3,6-Dodecadien-1-ol	-0.446207					0.21_182.1669n	165.164	0.213833	pos	87409	Lipids and lipid-like molecules	Fatty Acyls	Fatty alcohols	*		39.1	0	M+H-H2O, M+H	C12H22O	-0.88762	1.08924	0.00429534	0.0147186	0.73397	58640.8	79895.3	47910	48555.1	51699.8	50915.1	61389.8	51977.3	63790.8	75271.7	63323.4	71574.9	59775.3	48186.5	69769.6	76136.1	94170	96136.5	88577.3	87474.6	98832.2
(±)-2-Methylpentanoic acid	-0.420339					0.35_117.0911m/z	117.091	0.352633	pos	HMDB0031580	Lipids and lipid-like molecules	Fatty Acyls	Fatty acids and conjugates	*		38.8	0	M+H	C6H12O2	1.11112	1.04662	0.000144624	0.000936778	0.747249	45201.5	60490.6	60566.9	51500.4	45526.1	43492.4	43173.7	36340	40761.3	45307.7	38228	47118.6	67706.5	49192	60931.9	56853.8	68798.5	66083.6	58583.8	52998.6	63266.3
N-arachidonoyl D-serine	3.80951					5.97_409.3059m/z	409.306	5.968	pos	36677	Lipids and lipid-like molecules	Fatty Acyls	Fatty amides			37.6	0	M+NH4	C23H37NO4	-0.4435	1.20503	1.49532e-05	0.00015472	14.0209	20555.4	1466.05	9351.19	8761.49	16918.7	17984	26866.7	33355	20942.4	9897.97	29210.2	32266.6	3191.49	1025.83	1871.25	297.119	812.361	2597.76	778.111	1124.9	1495.63
7-hydroxy pelargonic acid	-0.473431					15.92_197.1157m/z	197.116	15.9177	pos	LMFA01050027	Lipids and lipid-like molecules	Fatty Acyls	Fatty Acids and Conjugates			47.6	53.8	M+Na	C9H18O3	4.9337	1.08515	0.001803	0.00719605	0.72025	50739.4	70447	41397.8	32220.7	64449	56993.9	62019.9	41616.4	55443	60276	42969.9	50007.7	53268.8	51819	91349.1	76218.2	77785.3	73510.9	76086.9	63860.4	70124.3
Cer(d18:0/13:0)	30.8785					12.45_520.4720m/z	520.472	12.4452	pos	102999	Lipids and lipid-like molecules	Sphingolipids	Ceramides			36.9	0	M+Na	C31H63NO3	3.96264	1.06904	4.63839e-05	0.000378369	1.97409e+09	15974.4	8.09205e-06	22376.1	12397.9	21975.2	13620.2	5217.71	6059.63	11147.9	31048.5	26105.3	9795.44	8.09205e-06	8.09205e-06	8.09205e-06	8.09205e-06	8.09205e-06	8.09205e-06	8.09205e-06	8.09205e-06	8.09205e-06
15,16-dihydroxy-octadecanoic acid	0.514057					10.71_316.2611n	299.258	10.7133	pos	LMFA02000174	Lipids and lipid-like molecules	Fatty Acyls	Octadecanoids			44.4	27.7	M+H-H2O, M+H	C18H36O4	-0.855363	1.03416	0.0442727	0.0993562	1.42806	84620	59255.2	108408	41498.8	64014.8	104165	77731.4	71972.4	51791.6	88486.7	103737	134394	53785.7	92945.4	73051.4	74734.3	52441.8	28274.2	46524.5	35555.5	75983.7
17-dimethylarsinoyl-9Z-heptadecenoic acid	-0.83297					4.08_389.2027m/z	389.203	4.0787	pos	LMFA00000031	Lipids and lipid-like molecules	Fatty Acyls	Other Fatty Acyls			45.8	37.1	M+H	C19H37AsO3	-1.10335	1.08015	0.0413609	0.0941991	0.561372	34489.6	61438	26285	49536	33665.9	33055.5	22724	10931.6	42459.1	73413.3	37276.5	15548.9	39638.3	36344.4	47135.4	35583.3	67253.1	137529	54708.4	91406.2	43343.6
Annoglabasin F	-1.07534					7.83_378.2405n	377.233	7.82658	neg	HMDB0035508	Lipids and lipid-like molecules	Prenol lipids	Diterpenoids	*		38.9	3.42	M-H, M+FA-H	C22H34O5	-0.460173	1.2535	0.0017073	0.00686381	0.47456	21854.5	46052.2	15330.9	25214.6	21631.6	32126.8	39701.2	15665.7	20933.6	18051.7	11715.9	18173.4	53970.9	35694.8	21151.4	75244.9	42462.6	38198.6	44682.5	29361.5	73703
(-)-Salvisyriacolide	-0.532925					9.23_436.2823n	435.275	9.22978	neg	LMPR0105040002	Lipids and lipid-like molecules	Prenol lipids	Isoprenoids			52.9	71.2	M-H2O-H, M-H	C25H40O6	-0.492591	1.25231	0.029513	0.0717909	0.691152	73314.5	106076	80992.7	50071.1	51015.4	55572.7	107176	73367.7	66103.7	96217.8	53067.8	99560	186772	79739.2	107772	117383	86699.6	73830.1	126992	112380	63114.8
Dinor-PGE2	0.554052					8.28_325.2007m/z	325.201	8.28332	pos	74975	Lipids and lipid-like molecules	Fatty Acyls	Eicosanoids			49.1	61.3	M+H	C18H28O5	-0.891504	1.1394	0.000176692	0.00110142	1.4682	58950.7	40151.6	66065	61297.2	68408.1	75314.4	47789	66109.8	53314.6	52786.7	54145.2	44277.3	51280.7	41210.3	40508.9	32500.2	42643.5	35056.7	29968.6	43307	44888.7
PG(19:1(9Z)/0:0)	-1.13549					11.31_523.3055m/z	523.306	11.3109	neg	LMGP04050022	Lipids and lipid-like molecules	Glycerophospholipids	Glycerophosphoglycerols			39.2	2.96	M-H	C25H49O9P	2.64744	1.24912	0.0113098	0.0326874	0.455181	24356.7	53510	26797.4	12958.9	19958	30291.2	7574.23	20029.7	10779.8	38523.5	39018.3	37636.1	102720	47667.8	58826.9	27734.2	101896	23962.6	43462.1	26432.5	48888.4
17-hydroxy stearic acid	-0.581436					9.13_318.2999m/z	318.3	9.13113	pos	LMFA02000135	Lipids and lipid-like molecules	Fatty Acyls	Octadecanoids			51.7	63.3	M+NH4	C18H36O3	-1.18297	1.24907	0.0099065	0.0294005	0.668298	62196.2	93066.5	50782.1	65927.5	52272.7	47935.7	46705.9	49193.5	42499.6	101063	73390.4	92191.4	59438	56143.6	88994.7	96664.1	88075.1	103829	140103	90206	114145
2,3,4,5-tetranor-thromboxane B1	-0.967049					8.94_315.1814m/z	315.181	8.9397	neg	LMFA05000605	Lipids and lipid-like molecules	Fatty Acyls	Fatty alcohols			41.8	18.5	M-H	C16H28O6	0.324666	1.24876	5.39554e-07	1.26816e-05	0.511551	20459.8	39995.6	24936.6	20228.1	26504.7	21691.6	18635.9	22361.9	17906	17007	18801.9	16524.3	50912.6	49176.1	42380	37649.7	35440.3	28873	38509	33969.6	43049.7
(R)-1-O-[b-D-Glucopyranosyl-(1->6)-b-D-glucopyranoside]-1,3-octanediol	-1.47547					4.64_488.2714m/z	488.271	4.63557	pos	88721	Lipids and lipid-like molecules	Fatty Acyls	Fatty acyl glycosides	*		37.3	0	M+NH4	C20H38O12	2.57748	1.18585	7.76573e-06	9.32252e-05	0.359617	10374	28847.4	10032.1	13691.5	10856.8	12996.3	5562.65	1100.21	9287.92	22820.7	10743	6649.27	32984.3	20892.4	22723.4	33561.1	27536.5	22292.3	34678.7	41038.1	23920.3
7,8-Dihydrovomifoliol 9-[apiosyl-(1->6)-glucoside]	4.25116					6.64_521.2600m/z	521.26	6.63947	pos	86478	Lipids and lipid-like molecules	Fatty Acyls	Fatty acyl glycosides	*		37.5	0	M+H	C24H40O12	1.49225	1.07296	0.000143682	0.000932192	19.0426	18006.4	945.586	23304.7	33126.3	11623.5	25363.7	6062.56	10909.5	15858	24242	28373.6	1200.3	207.256	718.36	8.09205e-06	774.749	8.09205e-06	3281.7	2165.22	1136.59	226.404
Armillarin	-0.881242					10.00_414.2038n	415.211	9.99637	pos	HMDB0039380	Lipids and lipid-like molecules	Prenol lipids	Sesquiterpenoids	*		38.7	2.63	M+H, M+NH4, M+Na	C24H30O6	-1.06349	1.06938	0.00735701	0.0230581	0.5429	23847.4	43926	29254.1	47038.9	18295.7	30083.9	25216.5	14800.5	7523.72	24720.9	19853.7	21686.1	43407.7	21534.1	36448.8	74952.8	55431.7	51911.1	37389.3	19138.7	55119.6
PE(DiMe(11,3)/DiMe(9,3))	-1.78502					9.95_834.4705m/z	834.47	9.94853	pos	HMDB0061474	Lipids and lipid-like molecules	Glycerophospholipids	Glycerophosphoethanolamines	*		38.4	0	M+K	C43H74NO10P	2.88736	1.18456	0.000115489	0.000783092	0.290173	8172.28	28163.5	10362.9	3727.94	9194.08	11745	15353.9	7937.9	5655.87	4375.11	6393.05	6977.14	34902.6	20337.5	18235.1	52035.9	25939.4	12744.6	21355.5	28783.5	39137.5
Sugetriol triacetate	2.15117					8.96_379.2113m/z	379.211	8.96152	pos	HMDB0040702	Lipids and lipid-like molecules	Prenol lipids	Sesquiterpenoids	*		37.8	0	M+H	C21H30O6	-0.471149	1.16056	6.06905e-07	1.3804e-05	4.44187	21366.2	4810.18	22834.8	24719.5	31204.6	27015.4	13898	27798	18710.4	17483.4	18344.6	11653.2	4624.61	6070.39	3506.18	5046.72	3730.06	4370.37	5081.03	4593.93	6268.3
2-hydroxy-8-(2-octylcycloprop-1-en-1-yl)octanoic acid;	-0.880975					7.83_355.2489m/z	355.249	7.82658	neg	LMFA01140051	Lipids and lipid-like molecules	Fatty Acyls	Fatty Acids and Conjugates			38.5	0	M+FA-H	C19H34O3	-0.195107	1.17824	0.000905673	0.00408051	0.543	26036.9	47950.1	41675.1	20507.2	19393.9	27106.2	25190.6	21918.9	18687.9	37112.4	16133.9	32643.3	64195.2	32539.2	58116.7	44123.5	69260.9	31001.9	29081.7	52943.3	50288.9
(1(10)E,4E,6a,9b)-9-(2-Methylbutanoyloxy)-1(10),4,11(13)-germacratrien-12,6-olide	-0.723493					10.83_377.1967m/z	377.197	10.8284	neg	HMDB0031374	Lipids and lipid-like molecules	Prenol lipids	Terpene lactones	*		44.8	33.5	M+FA-H	C20H28O4	-0.825435	1.17618	0.00113727	0.00491615	0.605629	31781.1	52476.2	21867.2	31327.9	46441.8	37401.1	32113.5	17341.1	39926.6	27245.5	26539.9	37606.7	61526.5	65824.2	27861.4	68916.6	56710.2	51769.4	54729.3	32501	52447
3-Methylglutarylcarnitine	2.52345					5.77_272.1496m/z	272.15	5.7727	pos	5536	Lipids and lipid-like molecules	Fatty Acyls	Fatty acid esters	*		39.3	0	M+H-H2O	C13H23NO6	1.19207	1.01088	8.51689e-07	1.77004e-05	5.74954	15581.5	2710.04	17033.4	17688	22477.1	22679.8	11872.5	18298.3	12704	13832.2	13053.4	6176.17	3673.4	2305.6	1476.94	2964.73	2136.89	2629.53	2635.53	2584.68	3983.06
Lucidenic acid A	0.648389					7.20_476.3000m/z	476.3	7.19948	pos	92454	Lipids and lipid-like molecules	Prenol lipids	Sesquiterpenoids	*		38.6	0	M+NH4	C27H38O6	-1.55646	1.15634	3.04579e-05	0.000272735	1.56742	50832.4	32430.7	45559.8	42221.4	55589.3	52998.7	60701.4	55065.3	47881.2	34488.5	57142.9	56675.9	29949.2	42506	22921.8	32249	26394.7	35356.6	31016.1	36506.2	34976.5
Homo-alpha-muricholic acid	-1.43519					12.01_405.2995m/z	405.299	12.0083	pos	LMST04070037	Lipids and lipid-like molecules	Sterol Lipids	Bile acids and derivatives			38	0	M+H-H2O	C25H42O5	-1.12695	1.17032	0.00446971	0.0152244	0.369799	14610.8	39510.1	14479	6285.05	9102.96	14333.1	6356.48	10577.9	8167.22	21008.3	18219.4	37578.5	43994.8	61950.3	71608.5	25726.6	29194.1	3995.11	59208.1	20824.3	39088.9
Ethyl (2E,6Z)-dodecadienoate	-0.988323					6.65_269.1757m/z	269.176	6.6493	neg	HMDB0031015	Lipids and lipid-like molecules	Fatty Acyls	Fatty acid esters	*		38.9	0	M+FA-H	C14H24O2	-0.452865	1.06295	0.00396178	0.013771	0.504063	20025.6	39728.4	34694.9	17665.5	17007.5	22559	9525.56	13049.1	19079.6	35149.2	16785.6	14739.9	69946.4	30146.7	54613.5	34350	49736.8	28618.8	16700.8	44715.7	28726.5
3S-aminodecanoic acid	3.08022					4.56_188.1645m/z	188.164	4.56445	pos	35930	Lipids and lipid-like molecules	Fatty Acyls	Fatty Acids and Conjugates			43	18.2	M+H	C10H21NO2	-0.183048	1.22877	3.2511e-08	1.84807e-06	8.45746	21222.9	2509.36	20577.3	20329.4	24118.6	18690	31365.3	16444.9	26169.5	11291.2	26096.9	17145.5	1853.63	3430.14	2073.2	2256.48	2156.32	3193.67	733.29	3582.91	3304.64
PGE2-EA	-0.293424					6.43_413.3023m/z	413.302	6.43147	pos	LMFA03010151	Lipids and lipid-like molecules	Fatty Acyls	Eicosanoids			49.2	62	M+NH4	C22H37NO5	3.36688	1.00665	0.0133125	0.0373666	0.815963	86445.4	105943	81333.8	96497.2	78781.8	81898.2	108608	94675.9	95826.8	63256.1	100413	63162.9	106763	137859	85210.4	114213	98616.5	99311.7	90988.4	112067	108456
Spirotaccagenin	-0.36554					7.04_446.3032n	429.3	7.03677	pos	HMDB0034424	Lipids and lipid-like molecules	Prenol lipids	Triterpenoids	*		52	72.6	M+H-H2O, M+H	C27H42O5	-0.160527	1.22689	0.0326978	0.0779882	0.776178	108536	139834	72172.1	124687	93842	147305	142511	103591	93245.5	99566.4	114537	93904.8	182962	167817	107559	185593	105174	104424	121328	163739	119911
Gibberellin A59	-0.76087					5.77_405.1190m/z	405.119	5.77332	neg	HMDB0035051	Lipids and lipid-like molecules	Prenol lipids	Diterpenoids	*		38.7	0	M+FA-H	C19H20O7	-0.180236	1.05872	6.78853e-06	8.37298e-05	0.59014	21182.7	35894.4	20688	22657.2	18337.2	18992.5	22800.7	19509.2	22992.1	16681.2	23649.4	25519.7	33242.5	28100.9	33113.7	31309.3	32307.9	41773.4	41535.4	32652.4	49013.9
2-hydroxy-nonadecanoic acid	-0.904226					8.40_359.2803m/z	359.28	8.39595	neg	LMFA01050071	Lipids and lipid-like molecules	Fatty Acyls	Fatty Acids and Conjugates			45.5	31.9	M+FA-H	C19H38O3	-0.13123	1.11005	0.000890888	0.0040269	0.534319	21571.4	40371.8	35181	20236.3	24903.4	22577.2	16699.4	13283.7	17878.2	23436	20799.2	20719.8	65724.8	27955	36308	48360.7	55498.2	25766.6	31033.9	33735.9	38962.9
Hydroxycitronellol	1.13058					5.37_173.1541m/z	173.154	5.3739	neg	LMFA05000666	Lipids and lipid-like molecules	Fatty Acyls	Fatty alcohols	*		37.7	0	M-H	C10H22O2	-3.68577	1.0049	0.000220561	0.0013098	2.18947	27354.5	12493.6	35801.6	22235.3	36149.3	37138.6	22758.8	29447.9	35366.5	24798.6	13839.8	16008	17530.1	13201.5	19568.4	9255.53	14767.2	11274	7272.36	10969.2	8604.35
11-lauroleic acid	-0.712422					7.20_216.1957m/z	216.196	7.19948	pos	LMFA01030043	Lipids and lipid-like molecules	Fatty Acyls	Fatty acids and conjugates	*		52.9	67.5	M+NH4	C12H22O2	-0.613097	1.20273	1.93414e-06	3.23721e-05	0.610295	28601.7	46865.5	35845.2	30254	28744.5	25802.6	29360.1	23315.1	24873	34071.4	23799.6	29951.8	47889.5	34302.8	50600.5	45032.9	52911.5	57918.7	47258.4	40340	45534.8
Polyporusterone B	-0.465035					9.39_477.3208m/z	477.321	9.3927	pos	93174	Lipids and lipid-like molecules	Steroids and steroid derivatives	Bile acids, alcohols and derivatives	*		54.1	78.2	M+H	C28H44O6	-0.558191	1.15905	0.0317086	0.0761007	0.724453	75755.7	104569	56447.4	71456.8	63313.8	74187.3	130164	86307.8	84577.6	54470.2	67173.8	69458.6	119907	158016	95132.5	124616	105713	50870.3	84369.7	124081	78420.4
IC202A	-0.716981					7.50_571.3852m/z	571.385	7.50083	neg	LMFA08020182	Lipids and lipid-like molecules	Fatty Acyls	Fatty amides			36.1	0	M-H	C27H52N6O7	4.71043	1.15833	0.0279393	0.068617	0.608369	44420.3	73015.4	10552	41573.9	20589.6	55223	80663.2	68175	40901.9	25986	19829.2	80709.5	101909	48492.2	50798.5	119693	74169.4	38647.4	82427.3	73349	67652.8
N-oleoyl tryptophan	-1.59438					6.40_491.3223m/z	491.322	6.40002	pos	75478	Lipids and lipid-like molecules	Fatty Acyls	Fatty amides			36.1	0	M+Na	C29H44N2O3	-4.44195	1.21777	0.00154459	0.00632087	0.331164	12070.9	36450	3411.66	11883.4	10548.1	17771.4	9398.99	468.176	18349.4	23129.7	16202.1	9546.3	33543.3	26017	14103.2	24316.1	26830.6	59959.2	39359	74777.6	29143.9
20S-Hydroxycholest-1-en-3,16-dione	-0.869942					10.13_459.3113m/z	459.311	10.1295	neg	LMST01010309	Lipids and lipid-like molecules	Sterol Lipids	Sterols			51.2	69.3	M+FA-H	C27H42O3	-0.691845	1.19763	0.000171055	0.00107376	0.547169	24789	45304.2	35437.6	14680.3	17809.8	21674.3	30358.7	16643.2	22533	26768.5	26251.4	35733.5	46955.9	47400.7	40777.9	36062.3	66523.2	30539.4	55093	48495.5	35889.6
Sorbic acid	-0.504525					0.53_113.0599m/z	113.06	0.526583	pos	34778	Lipids and lipid-like molecules	Fatty Acyls	Fatty Acids and Conjugates			44.9	30	M+H	C6H8O2	1.90349	1.21625	0.0267764	0.0662738	0.704892	78526.8	111403	59784.7	56311.2	57903.9	63529.3	78652.6	68692.2	95836.3	129784	81329.6	93444.1	74031.7	56556.3	86745	93539.5	121275	142955	163194	138893	125433
4,11,13,15-Tetrahydroridentin B	-0.420631					5.31_269.1747m/z	269.175	5.3067	pos	91305	Lipids and lipid-like molecules	Prenol lipids	Terpene lactones	*		52.9	69.2	M+H	C15H24O4	-0.264303	1.15579	0.0381381	0.0882207	0.747098	103548	138600	93835	120520	109114	114755	83181.4	184388	90764.8	70447.1	101137	67334.3	141969	127631	129173	128109	121587	112004	108732	155969	222224
5-pentylresorcinol	-0.817295					7.28_225.1126m/z	225.113	7.27578	neg	LMPK15030008	Lipids and lipid-like molecules	Polyketides	Phenolic lipids			50.7	59.7	M+FA-H	C11H16O2	-3.38252	1.21424	0.00191078	0.00754868	0.567505	31794.6	56025.3	43052.5	41493.3	33151.9	33737.7	21142.3	27200	30126.4	49267.6	23263.2	15511.7	81581	51877.8	55964.3	48870.5	73097.6	56901.3	26098.6	72204.2	37632.5
(-)-Carvomenthone	-0.440982					9.69_172.1694m/z	172.169	9.68968	pos	HMDB0034969	Lipids and lipid-like molecules	Prenol lipids	Monoterpenoids	*		45.4	31.2	M+NH4	C10H18O	-1.51068	1.21416	0.00182161	0.00725806	0.736633	67068.9	91047.9	63980.3	68760.8	74179.8	59096	78032.8	63647.6	62633.5	66177.2	58343.2	75837.3	77553.7	63963.6	96890.7	96348.9	118302	115467	86987.8	66594	97323.2
(2E,5Z,7E)-decatrienoylcarnitine	5.56412					8.63_354.1921m/z	354.192	8.6344	neg	LMFA07070016	Lipids and lipid-like molecules	Fatty Acyls	Fatty esters			45.5	35.2	M+FA-H	C17H27NO4	-0.520026	1.21348	1.11775e-05	0.000122144	47.3115	20515.6	433.629	17820	19518.6	19556.9	44566.7	15241.7	18470	17257	24620.9	22199.1	5905.35	1483.12	8.09205e-06	250.058	168.602	482.119	207.315	153.136	335.722	822.594
Ginsenoside M7cd	6.37437					10.94_653.4273m/z	653.427	10.9409	neg	94201	Lipids and lipid-like molecules	Prenol lipids	Triterpenoids	*		36.3	0	M-H	C36H62O10	0.429167	1.20862	0.000302724	0.00168463	82.9617	22149.6	266.985	23266.5	24947.4	37161.3	54369.7	8206.65	20663.5	11623.7	13360.5	20828.5	7067.75	395.348	261.642	8.09205e-06	8.09205e-06	8.09205e-06	8.09205e-06	8.09205e-06	666.05	1079.83
Blennin B	-0.89936					12.74_247.1320m/z	247.132	12.7407	pos	HMDB0037528	Lipids and lipid-like molecules	Prenol lipids	Terpene lactones	*		40.1	20.8	M+H-H2O	C15H20O4	-3.48511	1.18487	0.0146315	0.0404728	0.536125	33754.4	62960.1	21398	32450.5	25013.3	25580.5	9314.89	9340.33	39288.8	87114.6	66152.4	21891.2	46038.4	40507.6	84392.2	48592.7	69124	33999.2	67794.9	80281	95910.5
1a,1b-dihomo-PGE2	-1.53374					7.15_380.2561n	379.249	7.14505	neg	36204	Lipids and lipid-like molecules	Fatty Acyls	Eicosanoids			38.2	0	M-H, 2M-H, M+FA-H	C22H36O5	-0.344709	1.02353	0.00117744	0.00505527	0.345381	8562.61	24791.8	3026.2	6409.18	6078.4	8142.21	24943.9	9695.16	4662.37	8334.99	4575.75	9757.91	20978.2	18616.6	15556.5	21729.6	12115.5	32206.2	45992.1	17352.1	38579.6
(1R,2R)-3-oxo-2-pentyl-cyclopentanehexanoic acid	-0.86827					6.62_268.2037n	269.211	6.62337	pos	LMFA02010014	Lipids and lipid-like molecules	Fatty Acyls	Octadecanoids			48.6	50.2	M+H-H2O, M+H	C16H28O3	-0.700606	1.10991	0.0146069	0.0404196	0.547803	29167.3	53244.1	45716.4	16544.5	20096.9	37931.2	24556.4	17917.4	19790.8	57747.7	23403.2	27968.3	73198.4	42828.4	86170.8	52087.2	90236.7	25442.8	32507.2	34386.9	42338.4
(E)-4,8-Dimethyl-1,3,7-nonatriene	-0.453527					0.34_151.1480m/z	151.148	0.33875	pos	HMDB0035792	Lipids and lipid-like molecules	Prenol lipids	Monoterpenoids	*		38.7	0	M+H	C11H18	-0.966364	1.01804	0.00062559	0.00302936	0.730255	43715.1	59862.8	39615.8	38182.4	42025.8	39530.2	46431.7	39592.2	44931.6	52580	43718.2	50543.3	49098.2	38651.8	56244.1	56618.1	68990.6	74113.9	66493.9	60884.6	67669.7
Cryptomeridiol 11-rhamnoside	0.46763					9.49_409.2568m/z	409.257	9.4881	pos	HMDB0038018	Lipids and lipid-like molecules	Prenol lipids	Sesquiterpenoids	*		38.3	0	M+Na	C21H38O6	1.82249	1.03612	0.0373255	0.0868136	1.38284	88187.1	63772.6	107414	112486	106178	106193	68408.7	92756.7	86724.8	79688.9	71111.7	50910.3	59690.1	50524.4	46310.3	61001.8	56891.8	126594	46517.4	83644.1	42779.5
(3beta,6beta)-Furanoeremophilane-3,6-diol 6-acetate	-0.330116					6.01_337.1658m/z	337.166	6.01233	neg	HMDB0034930	Lipids and lipid-like molecules	Prenol lipids	Sesquiterpenoids	*		48	45.2	M+FA-H	C17H24O4	0.640478	1.03232	0.0286286	0.0699835	0.795472	93484.4	117521	62685.5	97017	91751.8	120640	84779.8	81078.1	92083.6	62497.1	129703	112607	124284	154046	132307	95477	90002.2	108714	106531	138355	107968
(3beta,17alpha,23S)-17,23-Epoxy-3,29-dihydroxy-27-norlanosta-7,9(11)-diene-15,24-dione	-0.477072					8.19_471.3103m/z	471.31	8.19348	pos	HMDB0035970	Lipids and lipid-like molecules	Steroids and steroid derivatives	Oxosteroids	*		53.1	77.4	M+H	C29H42O5	-0.456463	1.14704	0.0213667	0.0552359	0.718434	74607.5	103847	49806.9	89755.8	80225.6	72269.3	77713.4	67034.4	72153.2	75668.9	106102	55345.9	84266.8	83601.7	88614.3	172242	82698	91135	91525.1	146664	93879.6
(3b,5b,22a,25R)-Furostane-22-methoxy-3,26-diol 3-[glucosyl-(1->2)-glucoside] 26-glucoside	-2.08518					7.00_952.5490m/z	952.549	7.00308	pos	HMDB0034375	Lipids and lipid-like molecules	Steroids and steroid derivatives	Steroidal glycosides	*		36.7	0	M+NH4	C46H78O19	1.58571	1.03159	0.00119274	0.00510704	0.235667	5356.27	22728.1	1243.09	8372.05	5005.06	8431.2	2957.6	8.09205e-06	9873.53	11744.3	4318.65	1617.14	21073.5	16417.6	7339.28	13454.4	15740.6	34174.9	26715.5	52300.5	17336.8
Annoglabasin C	1.42958					8.52_424.2687m/z	424.269	8.52333	pos	91408	Lipids and lipid-like molecules	Prenol lipids	Diterpenoids	*		36	0	M+NH4	C23H34O6	-1.64342	1.08011	6.89731e-08	3.04633e-06	2.69369	22345.6	8295.55	18929.8	20520.5	22854.7	28994.6	23190.3	27854.5	24067.4	17318.3	20704.6	19021.6	8557.03	8926.44	6080.04	11543.4	5322.54	7097.19	4423.33	12596.7	10113.2
3-hydroxypentadecanoic acid	-0.846882					6.39_303.2176m/z	303.218	6.38513	neg	HMDB0061657	Lipids and lipid-like molecules	Fatty Acyls	Fatty acids and conjugates	*		44.7	27.8	M+FA-H	C15H30O3	-0.540849	1.19084	7.36401e-05	0.000545148	0.555985	24445.6	43968.1	33653.6	19061.2	25614.9	32065.7	21753	16675.8	25425.4	26262.7	24293.7	19649.9	62916.5	47343.6	47208.6	46688.2	45241.6	27733.4	30292.1	40254.5	48034.1
Annoglabasin A	2.55819					10.23_435.2390m/z	435.239	10.2282	neg	HMDB0033400	Lipids and lipid-like molecules	Prenol lipids	Diterpenoids	*		37.3	0	M+FA-H	C23H34O5	0.358492	1.02647	9.63001e-09	8.54344e-07	5.88968	14782.8	2509.95	18666.2	14671.1	18390.8	16463.5	11192.3	20444.5	11577.2	12752.9	13256.3	10413.1	2241.79	3131.68	2783.9	1734.5	3224.02	2278.02	2667.61	1975.31	2552.66
Isopalmitic acid	-0.438376					13.64_274.2737m/z	274.274	13.6383	pos	4289	Lipids and lipid-like molecules	Fatty Acyls	Fatty acids and conjugates	*		37.7	0	M+NH4	C16H32O2	-1.38318	1.18596	1.88998e-05	0.000186603	0.737965	52078.5	70570.4	52841.7	54751.2	52623.9	53322.5	56587.5	47024.8	48552.6	55475.6	43376.3	56228.5	69660.4	55162.8	68717.5	70360.7	82369.3	85122.1	68305	64952.3	70483.1
Lucidenic acid G	-0.823942					10.46_457.2575m/z	457.257	10.4562	neg	HMDB0035599	Lipids and lipid-like molecules	Prenol lipids	Triterpenoids	*		38.3	5.03	M-H2O-H	C27H40O7	-4.34065	1.07532	0.000287778	0.001617	0.564896	22770.3	40308.9	25249.2	10484.1	20091.3	16763.4	32393.6	26713.7	18758	25197.7	29920.4	22132.2	48114.4	38265.2	49174.7	39895	54685.7	24652.8	34668.6	45711.9	27611.6
methyl 10,12,13,15-bisepidioxy-16-hydroperoxy-8E-octadecenoate	1.80902					7.45_369.1918m/z	369.192	7.4525	neg	LMFA01040052	Lipids and lipid-like molecules	Fatty Acyls	Fatty Acids and Conjugates			36.3	0	M-H2O-H	C19H32O8	-0.186602	1.15152	5.86547e-07	1.34664e-05	3.50404	22475.8	6414.27	27675.8	23561.7	32458.9	23207.4	14095.1	30335.9	18955.8	19341.5	19509.8	15616.5	6310.71	8619.04	6097.07	6377.55	5129.57	5421.55	7694.58	6319.07	5759.26
1-O-alpha-D-glucopyranosyl-1,2-nonadecandiol	1.6146					6.01_501.3180m/z	501.318	6.01075	pos	46580	Lipids and lipid-like molecules	Fatty Acyls	Fatty acyl glycosides			36.2	0	M+K	C25H50O7	-1.66687	1.05764	6.27411e-05	0.000481716	3.06227	22373.8	7306.3	20887.3	25543.2	30586.4	22456.8	20745.7	38739.1	20939.5	18231.3	17131.2	8477.82	8210.05	6085.54	5206.3	11040.6	5761.24	1973.93	7117.23	9616.81	10745.1
O-propanoyl-D-carnitine	2.08303					4.29_216.1235m/z	216.123	4.28627	neg	LMFA07070099	Lipids and lipid-like molecules	Fatty Acyls	Fatty esters			39.2	2.39	M-H	C10H19NO4	-3.11206	1.1284	0.0315423	0.0757727	4.23696	32236.6	7608.42	16867.8	25619	40146.7	16890.6	20352.9	118314	29571.4	24899.7	18907	10796.5	10171.9	12945	4659.71	5022.64	8728.2	9961.69	4924.91	6082.83	5978.96
Dihydrocumambrin A	0.67833					6.59_308.1622n	309.169	6.59182	pos	91613	Lipids and lipid-like molecules	Prenol lipids	Terpene lactones	*		38.5	0	M+H, M+NH4	C17H24O5	-0.711445	1.10586	8.67577e-05	0.000618897	1.60029	45138	28206.2	51388	45401.4	60604.5	54827.1	35965.8	51822.4	41991.7	37504.9	40000.6	31873.5	34213.4	28449.3	25928.9	30174.4	23957.2	25313.2	23578.2	32086	30155.2
N-(3-oxo-octanoyl)-homoserine thiolactone	2.62547					5.39_302.1066m/z	302.107	5.38848	neg	LMFA08020239	Lipids and lipid-like molecules	Fatty Acyls	Fatty amides			42.9	22	M+FA-H	C12H19NO3S	-0.808712	1.06926	0.0358996	0.0841394	6.17087	27402	4440.54	10987.7	40983.3	33207.5	7092.45	15504.9	98004.5	43585.8	5660.78	12084	6909.15	1113.26	311.134	1282.13	198.717	1292.47	30423	2041.4	2204.16	1098.56
(3beta,17alpha,23S)-17,23-Epoxy-3,29-dihydroxy-27-norlanost-8-en-24-one	-0.465132					11.02_459.3468m/z	459.347	11.0205	pos	HMDB0035142	Lipids and lipid-like molecules	Prenol lipids	Triterpenoids	*		54	78.3	M+H	C29H46O4	-0.275415	1.0175	0.0443085	0.0994103	0.724405	68769.9	94932.9	57961.8	41523.4	59531.2	69115.3	40337.8	60759.9	44860.1	82882.8	98186.1	132540	98676.6	97794.7	101465	110218	84041.7	47663.7	133225	88252.8	93058.2
(S)-3'-Hydroxy-4,4'-dimethoxydalbergione	1.14689					7.02_301.1069m/z	301.107	7.02023	pos	LMPK12100075	Lipids and lipid-like molecules	Polyketides	Flavonoids			49.2	50.6	M+H	C17H16O5	-0.52584	1.11556	0.00324126	0.0116887	2.21436	40169.3	18140.4	46369	15006	44584.1	30760.8	70337.9	49763.9	41736.4	16580.3	45802.7	40751.5	12865.7	18989.5	22724.8	2714.52	20411.2	36343.1	25525.8	1740.46	21948.2
(1R,2R,3S,1'R)-Nepetalinic acid	1.52491					4.68_245.1027m/z	245.103	4.67918	neg	HMDB0034971	Lipids and lipid-like molecules	Prenol lipids	Monoterpenoids	*		48.5	52	M+FA-H	C10H16O4	-1.69736	1.102	4.25757e-06	5.86262e-05	2.87769	23530.3	8176.8	23725.3	31586	33762.6	22832.2	16288.6	32314.6	19232.8	18555	22044.8	14960.9	9050.26	10271.9	8124.28	6572.57	7093.18	7324.11	7583.6	7654.75	9916.5
8-hydroxy-17-octadecene-10,12-diynoic acid	-0.961494					9.43_335.1864m/z	335.186	9.43373	neg	LMFA02000201	Lipids and lipid-like molecules	Fatty Acyls	Octadecanoids			48.6	47.5	M+FA-H	C18H26O3	-0.159283	1.06541	0.00296857	0.010857	0.513525	19904.2	38760	25462.4	32698	21021.3	22043.4	14804.2	13146.2	19944.5	19628.4	15519.4	14774.6	49071.2	33561.7	25115.8	36130.3	35504	74132.3	34921.3	42836.3	17567.4
Nonanoylcarnitine	4.83753					4.86_302.2324m/z	302.232	4.85843	pos	LMFA07070082	Lipids and lipid-like molecules	Fatty Acyls	Fatty acid esters	*		38.4	0	M+H	C16H31NO4	-0.483478	1.16893	6.94308e-10	1.40763e-07	28.5917	16491.7	576.799	15945.1	17631.2	21198.6	22827.8	14237.7	18828.1	14633.6	10843	17142.3	11629.4	1409.66	416.925	624.581	375.934	27.3342	553.184	670.147	627.415	486.012
Convallasaponin A	-1.18593					6.53_581.3665m/z	581.366	6.52673	pos	67250	Lipids and lipid-like molecules	Prenol lipids	Monoterpenoids	*		36	0	M+H	C32H52O9	-3.36405	1.07375	0.021435	0.0553845	0.439542	17749.5	40382	8776.04	22617	7568.08	14885.9	63131.1	6943.3	18257.7	6032.47	9815.86	19467.9	44694.3	29066.7	26957.7	87505.9	31353.5	7516.32	50337.6	45199.3	40806.2
7-F4-NeuroP	2.53943					9.85_423.2390m/z	423.239	9.85305	neg	LMFA04010007	Lipids and lipid-like molecules	Fatty Acyls	Docosanoids			37.2	0	M+FA-H	C22H34O5	0.542479	1.11342	2.18509e-07	6.74941e-06	5.8136	18495.7	3181.45	22800.3	18510.1	27476.8	26152.4	14005.9	17386.1	13734.1	18071.6	15885.1	10934.6	3199.51	4458.41	4523.73	3331.78	2642.87	1442.16	2278.03	3146.04	3610.56
Botrydial	-0.605413					9.96_311.1849m/z	311.185	9.96427	pos	LMPR0103640001	Lipids and lipid-like molecules	Prenol lipids	Isoprenoids			51	62	M+H	C17H26O5	-1.37496	1.16272	8.34995e-07	1.74479e-05	0.657283	32014.4	48707.1	37076.8	33523.5	32797.4	30597.9	34677.9	25689.2	31465.2	34108.4	26374.4	33833.1	53503.1	36731.1	52585.1	50212.2	53860.9	54752.6	46935.3	44902	44881.8
(ent-15beta,16beta)-15,16-Epoxy-3-kauranone	30.6003					8.75_320.2581m/z	320.258	8.75002	pos	HMDB0038687	Lipids and lipid-like molecules	Prenol lipids	Diterpenoids	*		36.2	0	M+NH4	C20H30O2	-0.866246	1.02597	3.94981e-07	1.02075e-05	1.62785e+09	13172.6	8.09205e-06	20725.8	8805.02	14833	18373	7954.76	10409	13000.3	17383.8	14794.8	5446.75	8.09205e-06	8.09205e-06	8.09205e-06	8.09205e-06	8.09205e-06	8.09205e-06	8.09205e-06	8.09205e-06	8.09205e-06
Cyclotricuspidogenin C	4.03357					10.35_581.3697m/z	581.37	10.345	neg	89435	Lipids and lipid-like molecules	Steroids and steroid derivatives	Cycloartanols and derivatives	*		37.3	0	M+FA-H	C31H52O7	0.421767	1.05312	4.75602e-07	1.15591e-05	16.3767	14361.1	876.926	15394.3	11111.2	23015.3	16498.1	10237	20925.7	13654.8	11931	15202.9	5641.07	1477.51	750.639	8.09205e-06	525.334	586.342	31.0551	1927.21	1223.04	1371.21
ent-16-L1-PhytoP	-0.9346					10.20_328.2478m/z	328.248	10.2045	pos	LMFA02030028	Lipids and lipid-like molecules	Fatty Acyls	Octadecanoids			42.6	17.8	M+NH4	C18H30O4	-1.43907	1.00608	0.000224559	0.00132737	0.523187	15827.5	30252.1	12955.4	24867.9	16398.9	14534.2	16111.1	9052.79	24174.3	12941.3	18410.8	8828.61	31720.2	27454.5	15287.4	40325.6	21601	37623.1	31903.7	30384.5	35969.2
Thymol methyl ether	1.48594					5.95_164.1200n	165.127	5.95377	pos	HMDB0035989	Lipids and lipid-like molecules	Prenol lipids	Monoterpenoids	*		39.1	0	M+H-H2O, M+H	C11H16O	-0.58001	1.14971	0.00386962	0.0135195	2.801	34691.7	12385.5	47113.1	33552.3	71036.1	52049.6	11170.9	41764.6	24993	40282.5	15224.3	9730.36	13558.5	11267.6	10200.8	11922.7	16887.7	11058	9604.99	18001.3	8967.3
3,4-dimethyl-5-carboxybutyl-2-furanpentanoic acid	1.27767					5.18_314.1961m/z	314.196	5.17763	pos	LMFA01150062	Lipids and lipid-like molecules	Fatty Acyls	Fatty Acids and Conjugates			37.8	0	M+NH4	C16H24O5	-0.216994	1.04238	5.30371e-06	6.92777e-05	2.42447	23208.8	9572.72	15974.2	19485	31466.6	22260.5	18422.4	32052.4	30726	17399.5	21977.8	22323.3	8698.18	12095.7	7056.69	10856.4	9362.72	8049.75	8074.14	11334	10626.9
Erinacine P	-0.440951					7.70_491.2627m/z	491.263	7.70323	neg	HMDB0036313	Lipids and lipid-like molecules	Prenol lipids	Diterpenoids	*		41.9	17.7	M-H	C27H40O8	-4.68985	1.09919	0.040604	0.0928403	0.736649	73619.6	99938.5	53168.3	52084.7	62369.4	56399.2	129840	46784.6	87976.9	76972.5	114827	55773.5	97029.5	123030	100609	76245.8	86445.2	62595.9	103792	125346	124352
5,20-DiHETE	1.01363					9.85_381.2289m/z	381.229	9.85305	neg	HMDB0062614	Lipids and lipid-like molecules	Fatty Acyls	Eicosanoids	*		46.8	43.6	M+FA-H	C20H32O4	2.0013	1.04831	0.0302364	0.0731675	2.01898	47505.1	23529.3	69069	39023.8	27895.7	64504.2	20562.2	30206.8	21575.3	32575.7	56421.8	113217	12543.9	38559.4	23631.2	33601.8	32606.4	24463	14851.4	19362.6	12143.5
L-Linalool 3-[xylosyl-(1->6)-glucoside]	4.16056					6.74_447.2240m/z	447.224	6.74483	neg	HMDB0030421	Lipids and lipid-like molecules	Fatty Acyls	Fatty acyl glycosides	*		36.2	0	M-H	C21H36O10	0.921515	1.14348	5.12459e-05	0.000409967	17.8835	18100.6	1012.14	19143	21635.7	29139.7	12347.9	7039.53	37617.1	14280.1	16678.2	16097.3	7027.76	1441.98	909.902	1366.09	374.915	1378.71	732.459	1513.5	771.374	620.324
(6E,8R,10Z)-8-hydroxy-3-oxohexadecadienoic acid	-1.18221					9.94_327.1811m/z	327.181	9.9364	neg	HMDB0062365	Lipids and lipid-like molecules	Fatty Acyls	Fatty acids and conjugates			42.9	24.5	M+FA-H	C16H26O4	-0.786851	1.04929	1.37308e-09	2.29066e-07	0.440677	10134.8	22998.2	10640.4	7886.47	10319	11683.4	11160.4	7150.34	11225	8340.33	11214.2	11728.2	25449.3	23560.4	23897.7	26291.1	19226.4	20864.7	18785.9	22022.7	26885.8
p-Mentha-1,3,8-triene	-0.30033					9.72_135.1168m/z	135.117	9.71993	pos	91996	Lipids and lipid-like molecules	Prenol lipids	Monoterpenoids	*		54.3	76.5	M+H	C10H14	-0.275819	1.09511	0.00584465	0.0190434	0.812067	98080.6	120779	111612	84589.2	85181.2	83270.9	113175	106669	92680.9	92961.9	89238.4	121427	113549	80640.7	125938	142852	118502	135546	126951	119180	123852
Cucujolide II	-0.591201					5.88_241.1440m/z	241.144	5.8812	neg	LMFA07040033	Lipids and lipid-like molecules	Fatty Acyls	Fatty esters			41.8	13.5	M+FA-H	C12H20O2	-2.54609	1.0906	0.00239231	0.00905925	0.66379	37638.4	56702.3	34288.1	42698.8	38459.5	48013.3	25348.2	24232.9	31348.2	59415.6	42190.4	30389.2	80295.5	60142.4	49135	54296.7	53053.8	55064.1	35068.8	55392.5	67872
(25R)-3beta-hydroxycholest-5-en-7-one-26-oate	-0.371705					10.92_431.3153m/z	431.315	10.9157	pos	HMDB0062613	Lipids and lipid-like molecules	Steroids and steroid derivatives	Bile acids, alcohols and derivatives	*		37.9	0	M+H	C27H42O4	-0.550634	1.1537	0.0201505	0.0526738	0.772869	90577	117196	84189.6	86964.9	79328.3	84120.4	105139	76857	111982	111090	78298.8	87801	131471	146376	110252	158120	113077	74764.7	131766	118793	70144.5
Queretaroic acid	-0.495329					9.69_473.3623m/z	473.362	9.68968	pos	89994	Lipids and lipid-like molecules	Prenol lipids	Triterpenoids	*		37.1	0	M+H	C30H48O4	-0.493435	1.15284	0.00713737	0.0225053	0.7094	58393.8	82314.3	47005.9	55731.8	47488.9	64864.8	76147.2	59615.2	84065.8	46322.4	41844.7	60851.1	82963.5	57475.3	63214.2	109065	88282.7	115061	74798.6	86452.5	63515.9
Ganolucidic acid B	-0.704402					9.06_502.3296n	501.322	9.06212	neg	HMDB0035751	Lipids and lipid-like molecules	Prenol lipids	Triterpenoids	*		46.8	45.3	M-H, M+FA-H	C30H46O6	0.352374	1.08015	0.0269441	0.0666089	0.613697	42410.6	69106.8	32465.4	54665.9	48009.7	52552.8	47371	43522.7	33258.2	46879.3	35502.4	29878.6	49053.9	35789.2	42145.4	105452	41580.1	60750.7	54451.9	115296	117442
(9S,13S)-1a,1b-dihomo-jasmonic acid	-0.517208					5.55_239.1640m/z	239.164	5.55343	pos	36063	Lipids and lipid-like molecules	Fatty Acyls	Octadecanoids			49.5	53.4	M+H	C14H22O3	-0.565778	1.03192	0.00914776	0.0275776	0.698723	48252.9	69058.7	45680	58949.4	51539.9	54344	43160.7	48391.3	51328.9	36556.7	53757	38821.1	62718.5	67876.4	63311.1	50508.6	48164.3	59958.8	70017.6	79724.2	119249
methyl 4-[2-(2-formyl-vinyl)-3-hydroxy-5-oxo-cyclopentyl]-butanoate	3.35759					6.28_299.1135m/z	299.113	6.2781	neg	74530	Lipids and lipid-like molecules	Fatty Acyls	Fatty Acids and Conjugates			38.2	0	M+FA-H	C13H18O5	-0.502892	1.02488	9.37747e-06	0.000107287	10.2503	14790.1	1442.9	15607.3	19211.4	22998	17221.2	6148.68	25077.6	11670.9	11633.1	11754.7	6578.47	1235.19	1884.04	1365.65	1530.31	1535.73	1213.14	1225.29	1033.65	1963.09
12-oxo-5E,8E,10Z-dodecatrienoic acid	-0.233491					5.50_209.1172m/z	209.117	5.49623	pos	74733	Lipids and lipid-like molecules	Fatty Acyls	Fatty Acids and Conjugates			52.8	68.5	M+H	C12H16O3	-0.257789	1.02485	0.0369385	0.0860453	0.850574	127038	149355	139768	142358	149668	143762	125026	94370.7	123722	129676	132164	89861.9	175934	138422	150845	150799	160934	139349	99225.4	156870	171817
PKOHA-PS	-0.78221					10.76_680.3023m/z	680.302	10.7564	neg	LMGP20040010	Lipids and lipid-like molecules	Glycerophospholipids	Oxidized glycerophospholipids			36.8	0	M+FA-H	C29H50NO12P	-4.71273	1.13519	0.00835381	0.0255713	0.581475	32370.8	55670.2	48356.3	10723.1	22516.6	57900.1	43291.3	16979.3	22798.2	26112.7	36182.2	38848.7	48228.6	75097.3	66389	50129.9	77413.5	29443.4	36861.1	38922.4	78546.5
Lucidenic acid L	-1.57368					9.25_473.2524m/z	473.252	9.24648	neg	HMDB0035975	Lipids and lipid-like molecules	Prenol lipids	Triterpenoids	*		38.8	10.6	M-H	C27H38O7	-4.41462	1.07666	0.0185514	0.0493289	0.335951	11263.9	33528.3	12588.3	15706	6334.32	6048.41	14590.7	6897.2	8103.09	19543.1	12185.1	10642.5	97384.7	11891.5	23100.1	24214.9	49322	21618.1	19902	39561.8	14759.8
Acorusdiol	-0.546894					7.34_252.1724n	297.171	7.34215	neg	HMDB0030919	Lipids and lipid-like molecules	Prenol lipids	Sesquiterpenoids	*		46.4	35.2	M+FA-H, 2M-H	C15H24O3	-0.660073	1.03071	0.00672861	0.0214121	0.684492	42162.3	61596.5	39276.2	47276.7	50083.6	45117.7	44288.4	28770.8	47102.2	48242.8	43489.8	27975	60706.9	56650.8	49737	84142.6	43051	46707.7	45122.3	76483.1	91766.7
13E,15E,18Z,20Z-pentacosatetraen-11-ynyl acetate	-0.513519					11.05_399.3255m/z	399.325	11.0522	pos	LMFA07010407	Lipids and lipid-like molecules	Fatty Acyls	Fatty esters			52.7	72.7	M+H	C27H42O2	-0.672273	1.13562	0.0260476	0.0648359	0.700512	67438	96269.7	66032.1	40827.8	60412.8	54819.8	48762.8	66549	75875.5	108456	64011.4	88632.9	104912	126401	136634	75842	103923	55048.2	130789	69746.5	63131.3
2-hydroxy-10-undecenoic acid	2.14879					9.71_399.2750m/z	399.275	9.70672	neg	74542	Lipids and lipid-like molecules	Fatty Acyls	Fatty Acids and Conjugates			38.9	0	2M-H	C11H20O3	-0.479685	1.00763	7.99293e-06	9.5208e-05	4.43457	17449.5	3934.88	26720.9	14942.5	21741.6	25855	11426.4	14908.8	12603.2	20818.6	17725.4	7752.61	6497.93	4404.39	5171.88	3469.82	3485.31	1635.14	2292.11	3631.68	4825.66
Enigmol	-0.471717					10.10_302.3050m/z	302.305	10.0995	pos	53958	Lipids and lipid-like molecules	Sphingolipids	Sphingoid bases			50.6	58.9	M+H	C18H39NO2	-1.11086	1.05044	0.000918885	0.00412551	0.721106	45137.6	62595	47359.6	43830.4	43514	37411.4	40067.8	36198.4	34733.9	63534	43504.6	61222.3	58363.3	50987.6	67928	68482.6	64930.6	62854.5	61890.3	49424.4	78494
5-(3-methoxyphenyl)-4-(sulfooxy)pentanoic acid	-0.533236					4.58_343.0248m/z	343.025	4.57882	pos	HMDB0127785	Lipids and lipid-like molecules	Fatty Acyls	Fatty acids and conjugates	*		37.2	0	M+K	C12H16O7S	-0.240633	1.04804	1.76891e-05	0.000177388	0.691003	32469.2	46988.5	34763.5	33988	37928.8	31085.7	39287.1	31465.9	32405.5	24974.8	25629.4	33163.4	46656.4	37544.1	37565.1	47795.3	49229.2	55697.8	52147.3	45937.9	50323.8
Kurilensoside F	3.98332					11.99_648.4307m/z	648.431	11.9939	pos	LMST05050015	Lipids and lipid-like molecules	Sterol Lipids	Steroid conjugates			36.8	0	M+NH4	C33H58O11	-1.6536	1.04694	4.46503e-10	1.1143e-07	15.8161	13893.5	878.441	19180	11718.7	12807.4	14699.7	16011.7	13940.5	13681.7	10295	13052.2	13548	6083.1	8.09205e-06	8.09205e-06	324.863	8.09205e-06	1498	8.09205e-06	8.09205e-06	8.09205e-06
N-stearoyl glutamine	1.14085					6.10_457.3285m/z	457.328	6.10295	neg	75512	Lipids and lipid-like molecules	Fatty Acyls	Fatty amides			38	0	M+FA-H	C23H44N2O4	0.385409	1.04842	3.55496e-05	0.00030791	2.20511	26994.5	12241.8	22907.9	24710.6	27860.6	26592.9	20851.7	39654.4	24291.6	26203.7	36159.5	20712.4	18537.9	18303.6	11079.6	8086.7	15451.2	16954.1	5831.75	10455.2	5476.31
PG(17:0/0:0)	1.1152					6.84_499.3032m/z	499.303	6.83788	pos	80021	Lipids and lipid-like molecules	Glycerophospholipids	Glycerophosphoglycerols			37.6	0	M+H	C23H47O9P	0.314614	1.06275	5.43963e-07	1.27498e-05	2.16624	25937	11973.3	23965	27176.8	28074.2	23074.6	27353	33587.8	27473.2	15383.8	28054.5	25227.2	17528.9	9390.75	9277.21	13037.6	9650.53	9956.93	11358.4	13284.5	14274.6
(+/-)-Isobutyl 3-methylthiobutyrate	1.65795					5.83_235.1005m/z	235.101	5.83355	neg	88381	Lipids and lipid-like molecules	Fatty Acyls	Fatty acid esters	*		38.2	0	M+FA-H	C9H18O2S	-2.19237	1.04822	1.67189e-05	0.00016943	3.15569	22078	6996.26	28467.3	23696.4	29722.4	33295.9	14566.5	15195.6	16767.5	23324.7	24751.3	10992.7	7023.39	8184.49	6261.64	8548.8	5430.61	4715.28	6776.63	5114.6	10910.9
Hippurin-1	-0.466526					9.71_519.3325m/z	519.332	9.70672	neg	LMST01090003	Lipids and lipid-like molecules	Sterol Lipids	Sterols			44.9	38.9	M-H	C30H48O7	-0.473345	1.1167	0.00295404	0.0108078	0.723705	55875.5	77207.5	29287.8	47631	54637.5	67910.3	59757.1	51023	49613	59139.7	51485.7	88269.6	76511.7	66389.9	65835.5	73522.5	79251.1	68530.8	76448	88955.1	99422.7
p-Menth-3-ene-3-thiol	1.23303					11.40_323.2213m/z	323.221	11.4023	pos	92928	Lipids and lipid-like molecules	Prenol lipids	Monoterpenoids	*		36.6	0	M+H-H2O	C20H36S2	-3.63534	1.0087	0.000191705	0.00117645	2.35061	25657.5	10915.2	35031	31892.2	26808.9	20747	14886.3	27491.3	22078.3	42576	18462.2	16601.3	10513.8	11982.2	5333.12	16123.8	8143.01	10403.1	11012.3	13890.2	10835.7
Melleolide	-0.950939					9.63_418.2220m/z	418.222	9.62617	pos	90951	Lipids and lipid-like molecules	Prenol lipids	Sesquiterpenoids	*		38.8	0	M+NH4	C23H28O6	-1.0834	1.09807	1.44186e-05	0.000150491	0.517296	16931.2	32730.2	22865.5	26211.9	15811.5	16595.8	14477.6	11722.7	14261.7	18034.9	11839.2	17491.2	38317.2	21169	38551.1	30076	39888.2	37585	30102.9	23997.9	34884.5
PG(P-16:0/20:1(11Z))	-0.560811					9.72_805.5599m/z	805.56	9.7223	neg	LMGP04030019	Lipids and lipid-like molecules	Glycerophospholipids	Glycerophosphoglycerols			38.5	0	M+FA-H	C42H81O9P	-0.137279	1.02877	0.0203317	0.0530549	0.677921	49486.9	72998	55541.4	24822.7	34795.8	28345.8	73280.9	57620.5	37850.3	50140.8	31424.2	101046	63779.2	49089.1	91790.5	88262.5	55492	68206.8	77895	79602.3	82864.4
3,5-Dihydroxyergosta-7,22-dien-6-one	-1.16396					11.55_473.3271m/z	473.327	11.5491	neg	HMDB0031953	Lipids and lipid-like molecules	Steroids and steroid derivatives	Ergostane steroids	*		48.6	50.6	M+FA-H	C28H44O3	-0.409864	1.07981	0.00131055	0.00551077	0.446287	15473.5	34671.7	10119.1	10035.7	26004.7	42296.4	4869.06	10325.7	21573.7	3632.52	8859.81	17018.6	30523	35599.1	54330.3	33405.6	44563.2	32206.5	26227.3	21283.9	33906.4

## Sheet: 说明
说明
绿色背景为富集到通路的差异代谢物
蓝色背景为有KEGG ID，但没有富集到通路的差异代谢物
无背景色为没有KEGG ID的差异代谢物
