# Supplementary material for: Portulaca oleracea polysaccharides reduce serum lipid levels in aging rats by modulating intestinal microbiota and metabolites
Source: Front Nutr. 2022 Aug 2;9:965653. doi: 10.3389/fnut.2022.965653 (PMC9378863; doi:10.3389/fnut.2022.965653)
Supplement: Supplementary file 3 [file Table_3.XLSX]

## Sheet: Group-Herb_Group-Con
Metabolites	log2(FC)	KEGG	RED/BLUE	ID Annotation	Annotation	ID	m/z	Retention time (min)	Ion mode	Compound ID	Super Class	Class	Sub Class	level	kegg	Score	Fragmentation Score	Adducts	Formula	Mass Error (ppm)	VIP	P-value	adj.P-value	FC	average(Group-Herb)	average(Group-Con)	Herb1	Herb2	Herb3	Herb4	Herb5	Herb6	Herb7	Herb8	Herb9	Herb10	Con1	Con2	Con3	Con4	Con5	Con6	Con7	Con8	Con9
(+/-)14,15-DiHETrE	-0.342439	C14775	blue	rno00590|rno04726	Arachidonic acid metabolism|Serotonergic synapse	7.58_339.2528m/z	339.253	7.58478	pos	LMFA03050010	Lipids and lipid-like molecules	Fatty Acyls	Eicosanoids	**	C14775	38.2	0	M+H	C20H34O4	-0.677314	1.36527	0.0142414	0.0583885	0.788707	91625	116171	108737	87494.9	73340.1	93886.9	101270	64472.8	84925.2	111712	93255.1	97156.3	159237	115136	106715	121547	141864	98472.2	78925.5	102482	121161
(10E,12Z)-(9S)-9-Hydroperoxyoctadeca-10,12-dienoic acid	-1.17932	C14827	blue	rno00591	Linoleic acid metabolism	10.58_335.2194m/z	335.219	10.575	pos	HMDB0062434	Lipids and lipid-like molecules	Fatty Acyls	Lineolic acids and derivatives	**	C14827	44.3	31.9	M+Na	C18H32O4	0.338419	1.82329	0.000549111	0.00470956	0.441559	25179.7	57024.5	34407.7	35635.7	32592.9	20329.3	19640.2	21957.8	14420.9	20559.9	18555.3	33697.1	27064.1	74294.1	24522.1	61395.6	42616.4	84297.6	75952.6	74729.7	48348.3
9(S)-HPODE	-2.04885	C14827	blue	rno00591	Linoleic acid metabolism	10.07_330.2635m/z	330.264	10.0701	pos	HMDB0006940	Lipids and lipid-like molecules	Fatty Acyls	Lineolic acids and derivatives	**	C14827	53.6	73.1	M+NH4	C18H32O4	-1.16239	5.15987	0.000125606	0.00141283	0.241677	78188.2	323524	176064	102959	93450.8	55570.7	46644.8	52900.8	34384	46666.9	65269.6	107972	106781	446865	134454	426813	239841	475079	411387	469251	201243
11-Dehydro-thromboxane B2	-0.513965	C05964	blue	rno00590	Arachidonic acid metabolism	6.71_368.2198n	367.212	6.7127	neg	LMFA03030014	Lipids and lipid-like molecules	Fatty Acyls	Eicosanoids	**	C05964	48.1	48.1	M-H2O-H, M-H	C20H32O6	-0.368431	4.11731	3.3148e-05	0.000473923	0.700295	371041	529835	402534	277386	317307	349047	373509	377474	445491	390001	393483	384177	524064	611759	518164	608463	389769	474303	471063	581559	589375
11-HpODE	1.63577	C07338	red	rno00591	Linoleic acid metabolism	11.24_623.4528m/z	623.453	11.2439	neg	HMDB0062281	Lipids and lipid-like molecules	Fatty Acyls	Lineolic acids and derivatives	**	C07338	38.9	0	2M-H	C18H32O4	-0.00561474	1.46908	0.00455824	0.0248349	3.10753	39456.3	12697	71668.4	45344.5	22505.7	15534.2	14998.9	58828.2	43331.1	60888.7	8000.01	53463.6	29351.5	18399.2	6403.4	9239.32	3055.22	8.09205e-06	21364.6	4537.39	21922.4
11,12-DiHETE	-0.65899	C14774	blue	rno00590	Arachidonic acid metabolism	5.71_336.2298n	337.237	5.70803	pos	36331	Lipids and lipid-like molecules	Fatty Acyls	Eicosanoids	**	C14774	48.1	54.5	M+H-H2O, M+H	C20H32O4	-0.82612	1.15963	0.00197898	0.013033	0.633321	26143.4	41279.8	35558.5	19273.8	14696.5	28507.6	28335.8	28156.8	28390.7	26589.2	22648.3	29276.8	38217.9	61651.6	38743.3	41602.7	29308.2	53229.5	27834.9	49862.6	31067.5
11alpha-hydroxyprogesterone	-0.747462	C03747	blue	rno00140	Steroid hormone biosynthesis	5.88_331.2266m/z	331.227	5.87997	pos	LMST02030184	Lipids and lipid-like molecules	Sterol Lipids	Steroids	**	C03747	38.2	0	M+H	C21H30O3	-0.471652	1.23744	0.0193758	0.0731061	0.595651	30651.3	51458.5	23363.4	41826.2	49436.6	25719.9	14251.8	43929.8	36916.7	18860.8	21765.4	30442	30317.9	25332.9	45374.4	50896.9	71641.5	99533.8	47176.2	49260.6	43591.8
11beta,17alpha,21-trihydroxypregnenolone	-0.732268	C05489	blue	rno00140	Steroid hormone biosynthesis	4.81_365.2321m/z	365.232	4.81362	pos	57862	Lipids and lipid-like molecules	Steroids and steroid derivatives	Hydroxysteroids	**	C05489	53.3	71.7	M+H	C21H32O5	-0.28121	1.64362	0.0313271	0.102891	0.601957	61985.4	102973	51208.1	52119.4	138644	58849.1	34293.3	44408.1	96899.8	16805.3	56975.1	69651.3	47282.6	84848	84373.4	137811	129595	154027	60315.9	157092	71413.3
12-Keto-tetrahydro-leukotriene B4	-0.410808	C02165	blue	rno00590|rno03320|rno04080	Arachidonic acid metabolism|PPAR signaling pathway|Neuroactive ligand-receptor interaction	7.67_321.2421m/z	321.242	7.67238	pos	HMDB0002995	Lipids and lipid-like molecules	Fatty Acyls	Eicosanoids	**	C02165	38	0	M+H-H2O	C20H34O4	-0.91202	1.06761	0.00484541	0.0259975	0.752202	40173.7	53408.2	50416.8	40225.9	24442.4	38098.6	41770.4	36464.9	36173.4	52872.4	38791.5	42481.2	67342.3	52961.4	67570.7	48198.8	57932.7	53140.1	38814	52819.7	41894
Leukotriene B4	-0.859031	C02165	blue	rno00590|rno03320|rno04080	Arachidonic acid metabolism|PPAR signaling pathway|Neuroactive ligand-receptor interaction	11.40_337.2368m/z	337.237	11.4023	pos	HMDB0001085	Lipids and lipid-like molecules	Fatty Acyls	Eicosanoids	***	C02165	38.5	0	M+H	C20H32O4	-1.58391	1.21518	0.0165911	0.0652589	0.551323	25400.7	46072.4	27280.1	36396.7	47084.4	30384.8	6223.74	11006.3	35720.9	6124.85	38879.1	14906.6	41706.8	71613	28221.1	72977.8	56329.6	13860.3	41620.4	40600.7	47721.5
13-OxoODE	-2.16604	C14765	blue	rno00591	Linoleic acid metabolism	10.05_293.2122m/z	293.212	10.0479	neg	36023	Lipids and lipid-like molecules	Fatty Acyls	Lineolic acids and derivatives	**	C14765	44.4	27.1	M-H	C18H30O3	0.0560342	1.51938	0.000111863	0.00129039	0.222822	5998.75	26921.7	13375.2	8008.61	8347.96	3551.76	3847.8	3313.15	2579.73	3502	4889.44	8571.82	8633.12	33489.9	10523.8	32449.1	19985.9	40092.1	37509.7	41653.1	17958.3
13S-HpODE	0.765112	C04717	red	rno00591	Linoleic acid metabolism	6.66_330.2636m/z	330.264	6.65585	pos	LMFA02000034	Lipids and lipid-like molecules	Fatty Acyls	Octadecanoids	**	C04717	38.5	0	M+NH4	C18H32O4	-0.898585	1.19863	0.000118292	0.00135035	1.6995	31803.8	18713.6	34925.5	30603.3	28739.9	25331.7	33994.4	47731.3	23796.5	31823.5	26198.2	34894	21451.2	28224.2	17076.3	16006.7	14275.5	19184.2	16854.8	17138.6	18210.9
13(S)-HpODE	-0.58176	C04717	blue	rno00591	Linoleic acid metabolism	9.97_311.2227m/z	311.223	9.96693	neg	36036	Lipids and lipid-like molecules	Fatty Acyls	Lineolic acids and derivatives	**	C04717	53	69.7	M-H	C18H32O4	-0.22316	4.11284	0.0069572	0.0341366	0.668148	369128	552465	443817	535368	344060	305165	362034	184997	196358	405701	324088	589694	381609	485528	403839	571685	518811	814918	608352	616323	571116
13Z,16Z-docosadienoic acid	-3.84707	C16533	blue	rno01040	Biosynthesis of unsaturated fatty acids	13.89_354.3361m/z	354.336	13.889	pos	HMDB0062219	Lipids and lipid-like molecules	Fatty Acyls	Fatty acids and conjugates	**	C16533	43.1	22.5	M+NH4	C22H40O2	-1.50615	1.26944	0.0316386	0.103625	0.0694889	1645.41	23678.7	954.607	2601.53	2369.82	313.888	8.09205e-06	6632.33	2703.54	8.09205e-06	510.039	368.325	3147.39	68504.9	5085.25	2204.1	2897.46	504.111	59062.7	10000.4	61702.1
17alpha,21-Dihydroxypregnenolone	-0.390455	C05487	blue	rno00140	Steroid hormone biosynthesis	7.44_393.2282m/z	393.228	7.43708	neg	HMDB0006762	Lipids and lipid-like molecules	Steroids and steroid derivatives	Hydroxysteroids	**	C05487	38.2	0	M+FA-H	C21H32O4	-0.0665949	2.12383	0.00023706	0.00240397	0.762889	135007	176968	160878	134226	121802	136683	141085	86838	127188	153356	137204	150806	196010	182332	159440	172140	164876	173020	154032	177353	213506
18-Hydroxycorticosterone	-0.947316	C01124	blue	rno00140|rno04925	Steroid hormone biosynthesis|Aldosterone synthesis and secretion	10.01_363.2163m/z	363.216	10.011	pos	41867	Lipids and lipid-like molecules	Steroids and steroid derivatives	Hydroxysteroids	**	C01124	52.3	69.5	M+H	C21H30O5	-0.845379	2.53439	0.000506405	0.00441358	0.518596	63215.2	121897	97257.4	78001.3	55390.2	51152.3	51634.8	29830.9	39524.5	112531	42265.2	74564	150137	146076	74644.4	123433	97663.1	152093	147156	136627	69240.1
2-oxo-4-methylthio-butanoic acid	9.88476	C01180	red	rno00270	Cysteine and methionine metabolism	4.20_295.0314m/z	295.031	4.20087	neg	LMFA01060170	Lipids and lipid-like molecules	Fatty Acyls	Fatty Acids and Conjugates	**	C01180	39.3	0	2M-H	C5H8O3S	-0.443926	1.37607	2.82448e-10	1.95271e-08	945.388	14367.3	15.1972	11311.5	15059.6	12898.7	12752.1	17803.3	10878.1	13967.5	12201.9	21696.5	15103.6	8.09205e-06	132.384	8.09205e-06	8.09205e-06	8.09205e-06	4.39112	8.09205e-06	8.09205e-06	8.09205e-06
2,3-Dinor-8-iso-PGF2alpha	-0.238729	C14794	blue	rno00590	Arachidonic acid metabolism	10.00_309.2057m/z	309.206	9.99637	pos	LMFA03110010	Lipids and lipid-like molecules	Fatty Acyls	Eicosanoids	**	C14794	56.4	89.6	M+H-H2O	C18H30O5	-1.09849	1.29599	0.0274554	0.0938185	0.847492	135166	159490	163986	165800	121435	108288	119683	137061	124591	125247	111813	173759	152163	174871	163295	202769	156911	147538	141099	155760	141004
20a,22b-Dihydroxycholesterol	-1.96868	C05501	blue	rno00140	Steroid hormone biosynthesis	12.53_419.3516m/z	419.352	12.5255	pos	HMDB0006763	Lipids and lipid-like molecules	Steroids and steroid derivatives	Bile acids, alcohols and derivatives	**	C05501	37.1	0	M+H	C27H46O3	-0.9185	1.21816	0.00954445	0.043406	0.255486	5797.31	22691.3	6878.16	1671.6	7906.64	3966.78	450.766	285.41	30429.9	8.09205e-06	3118.02	3265.88	27402	27269.8	27359	16729.8	8461.39	6107.61	56938.3	8609.92	25344
3 alpha,7 alpha,26-Trihydroxy-5beta-cholestane	-1.44285	C05444	blue	rno00120	Primary bile acid biosynthesis	13.98_420.3600n	421.367	13.9847	pos	HMDB0012455	Lipids and lipid-like molecules	Steroids and steroid derivatives	Bile acids, alcohols and derivatives	**	C05444	40	7.4	M+H-H2O, M+H	C27H48O3	-0.920324	2.16643	0.0169606	0.0663046	0.36784	35255.2	95843.6	30659.4	19987.6	39783.4	42098.8	1807.99	21610.8	140447	2957.85	20846.6	32352.5	100873	147750	119203	63645.2	45848.1	6288.42	152664	43869.7	182452
4a-Methylzymosterol-4-carboxylic acid	-0.917207	C15808	blue	rno00100	Steroid biosynthesis	11.43_442.3443n	443.352	11.4302	pos	HMDB0006927	Lipids and lipid-like molecules	Prenol lipids	Triterpenoids	**	C15808	50.2	55.8	M+H-H2O, M+H	C29H46O3	-0.811418	10.2859	0.00570779	0.0294465	0.529533	1.33002e+06	2.51168e+06	1.30723e+06	1.64291e+06	1.63694e+06	1.58802e+06	413175	950381	2.896e+06	853850	762369	1.2493e+06	2.48149e+06	3.47357e+06	2.68222e+06	2.31721e+06	1.90888e+06	922279	3.97217e+06	1.72684e+06	3.12045e+06
4alpha-methyl-5alpha-ergosta-8,14,24(28)-trien-3beta-ol	-1.39281	C11508	blue	rno00100	Steroid biosynthesis	11.69_408.3386n	409.346	11.6895	pos	57711	Lipids and lipid-like molecules	Steroids and steroid derivatives	Ergostane steroids	**	C11508	38.6	0	M+H-H2O, M+H	C29H44O	-1.48064	4.53339	0.0485157	0.140085	0.380823	191378	502539	91197.8	259643	238584	279270	28619.6	327236	547148	28562.8	34960.8	78561.9	591401	1.03072e+06	207737	194151	196213	98559.6	919792	128731	1.15554e+06
5-(L-alanin-3-yl)-2-hydroxy-cis,cis-muconate 6-semialdehyde	0.937757	C04797	red	rno00350	Tyrosine metabolism	1.07_229.0585n	247.092	1.0693	pos	LMFA01170073	Lipids and lipid-like molecules	Fatty Acyls	Fatty Acids and Conjugates	**	C04797	38.7	0	M+H-H2O, M+NH4	C9H11NO6	-0.807058	1.11957	9.88295e-06	0.000169384	1.91555	22474.5	11732.7	20236.8	25779.8	24170.2	24076.6	17188.8	20594.9	25293.6	23085.5	24434.2	19884.4	13923.9	9493.49	17459.1	9896.78	19542.5	11646.7	4324.75	10021.5	9285.2
5-Dehydroepisterol	-1.03205	C15780	blue	rno00100	Steroid biosynthesis	12.10_396.3389n	397.346	12.0991	pos	Group-Herb_Group-Con	Lipids and lipid-like molecules	Steroids and steroid derivatives	Ergostane steroids	**	C15780	36.8	0	M+H-H2O, M+H	C28H44O	-0.762403	1.00043	0.027014	0.0927231	0.489015	12895.8	26371	26804.1	18968.2	4925.51	12706.5	8.09205e-06	4098.09	24799.2	19353.2	2477.12	14826.3	19969.3	28551.3	24606.4	21909.6	5156.5	12800.6	31315.5	38618.3	54411.3
5-Ketoeicosatetraenoic acid	-0.637921	C14732	blue	rno00590	Arachidonic acid metabolism	11.39_336.2528m/z	336.253	11.3881	pos	43392	Lipids and lipid-like molecules	Fatty Acyls	Fatty acids and conjugates	**	C14732	38.1	0	M+NH4	C20H30O3	-1.57385	1.17233	0.0161033	0.0638475	0.642638	28680.2	44628.9	26070.2	36004.7	28071.6	23733.6	25004.5	7920.29	15376.2	54896.7	18129.3	51595.4	49096.5	29895.2	37640.1	50002.6	44935.8	28843.9	50312.4	53447.4	57486.1
5,14,15-trihydroxy-6,8,10,12-Eicosatetraenoic acid	-0.670873	C06315	blue	rno00590	Arachidonic acid metabolism	7.95_375.2148m/z	375.215	7.94772	pos	LMFA01030749	Lipids and lipid-like molecules	Fatty Acyls	Eicosanoids	**	C06315	37.4	0	M+Na	C20H32O5	1.70004	1.0536	4.57626e-07	1.20165e-05	0.628127	15820.5	25186.8	17910.1	14434.4	13912	16552	16418.9	15728.3	15774.8	17311	14731.2	15431.9	22406	23756	23433.4	32132.4	27513.8	27277.9	22171.9	26902.8	21086.5
5beta-Cholestane-3alpha,7alpha,12alpha-triol	-1.6442	C05454	blue	rno00120	Primary bile acid biosynthesis	13.97_420.3602n	465.358	13.973	neg	LMST04030035	Lipids and lipid-like molecules	Steroids and steroid derivatives	Cholestane steroids	**	C05454	40.3	8.96	M-H, M+FA-H	C27H48O3	-0.396396	1.56275	0.011233	0.0491473	0.319923	14141.9	44204.2	17683.9	7319.08	19836.6	19013.9	8.09205e-06	5896.62	58163.5	479.77	6651.31	6374.72	49723.8	87815.9	57040.6	32888.9	22534.7	1779.77	70526.2	14231.8	61296.3
7-Dehydro-desmosterol	-1.84735	C05107	blue	rno00100	Steroid biosynthesis	12.37_382.3231n	383.331	12.367	pos	41682	Lipids and lipid-like molecules	Sterol Lipids	Sterols	**	C05107	37.9	0	M+H-H2O, M+H	C27H42O	-1.29185	2.03372	0.000535854	0.00462169	0.277902	14692.8	52870.2	14119.3	34034.1	23169.5	19079.3	5763.49	4259.63	21845.7	1513.99	12082.4	11060.1	42715.8	29571.5	56216.6	20768.2	35248.7	46251.9	106828	76410.8	61820.5
7a-Hydroxy-cholestene-3-one	-1.55654	C05455	blue	rno00120	Primary bile acid biosynthesis	14.40_401.3411m/z	401.341	14.3976	pos	HMDB0001993	Lipids and lipid-like molecules	Steroids and steroid derivatives	Cholestane steroids	***	C05455	57.2	92.5	M+H	C27H44O2	-0.793196	1.3015	0.0128919	0.0543288	0.339966	10325.1	30371.1	15501.2	11303.6	20361.5	7443.76	1450.95	5356.85	26448	1080.58	8308.61	5996.35	46739.2	37898.6	28842	32707.1	8070.1	5625.69	73610.1	14675.6	25171.5
8,9-DiHETrE	-0.880548	C14773	blue	rno00590	Arachidonic acid metabolism	10.87_383.2430m/z	383.243	10.8743	neg	HMDB0002311	Lipids and lipid-like molecules	Fatty Acyls	Eicosanoids	**	C14773	37.2	0	M+FA-H	C20H34O4	-2.58838	1.33686	9.75768e-07	2.28642e-05	0.543161	18140.4	33397.9	17139.1	22572.7	19677.2	10657.4	17521.3	25055.8	13447.9	17376.9	15283.2	22672.8	30988.7	30717.4	36203.6	34899.3	34266.5	35279.5	25202.6	31681	41342.3
8,9-Epoxyeicosatrienoic acid	-0.321211	C14769	blue	rno00590	Arachidonic acid metabolism	7.47_321.2422m/z	321.242	7.47113	pos	HMDB0002232	Lipids and lipid-like molecules	Fatty Acyls	Fatty acids and conjugates	***	C14769	38.1	0	M+H	C20H32O3	-0.775653	1.07072	0.00627315	0.0317442	0.800398	54997	68712.1	65957.6	53975.3	42998	62714.8	59950.9	44284.3	50977.8	62506.2	54431.3	52174.1	90811.2	77773.5	63875	68944.3	77461.5	64173.8	56601.4	60513.4	58255.2
8R-HpODE	-1.17161	C14831	blue	rno00591	Linoleic acid metabolism	10.74_357.2282m/z	357.228	10.7409	neg	35388	Lipids and lipid-like molecules	Fatty Acyls	Octadecanoids	**	C14831	38.5	0	M+FA-H	C18H32O4	-0.139468	1.37738	1.67731e-08	6.69732e-07	0.443926	12439.9	28022.5	16598.4	9129.95	10732.4	11586	13739.2	16482.8	9667.87	13117.5	11894.8	11450.2	29868.3	23317.4	31723.8	32640.3	26292.9	25525.8	20879.7	30800.5	31153.6
9,10,13-TriHOME	-1.73738	C14835	blue	rno00591	Linoleic acid metabolism	7.97_330.2405n	329.233	7.9728	neg	HMDB0004710	Lipids and lipid-like molecules	Fatty Acyls	Fatty acids and conjugates	***	C14835	50.9	58.3	M-H, 2M-H	C18H34O5	-0.486648	16.1338	0.00030608	0.00295919	0.299914	1.05686e+06	3.52387e+06	2.00962e+06	1.12606e+06	1.18028e+06	723845	1.02284e+06	620791	528262	1.03338e+06	919058	1.40445e+06	1.115e+06	4.2146e+06	1.65944e+06	4.17294e+06	2.67952e+06	6.05696e+06	4.35899e+06	5.19647e+06	2.26092e+06
9(S)-HODE	-0.713748	C14767	blue	rno00591|rno03320	Linoleic acid metabolism|PPAR signaling pathway	11.24_296.2349n	295.228	11.2439	neg	45662	Lipids and lipid-like molecules	Fatty Acyls	Lineolic acids and derivatives	**	C14767	54	74.2	M-H, M+FA-H	C18H32O3	-0.711943	3.94829	0.00992341	0.0447691	0.609734	269278	441633	380491	376596	299728	162901	224382	83222.1	135741	412745	165276	451702	286063	523031	264182	538578	329452	379409	604806	513593	535580
alpha-Cortol	-1.15062	C05482	blue	rno00140	Steroid hormone biosynthesis	10.95_368.2557n	391.245	10.9457	pos	LMST02030228	Lipids and lipid-like molecules	Steroids and steroid derivatives	Hydroxysteroids	**	C05482	40.2	6.41	M+NH4, M+Na	C21H36O5	-1.42715	4.04054	5.18219e-05	0.000686545	0.45043	116419	258463	98965	234333	129606	85212.8	101180	30508.2	89375.4	120715	119069	155228	271954	204680	321967	224822	235221	346574	227229	329027	164687
Alpha-Linolenic acid	-0.715176	C06427	blue	rno01040|rno00592	Biosynthesis of unsaturated fatty acids|alpha-Linolenic acid metabolism	11.36_296.2581m/z	296.258	11.3595	pos	HMDB0001388	Lipids and lipid-like molecules	Fatty Acyls	Lineolic acids and derivatives	***	C06427	38.6	0	M+NH4	C18H30O2	-1.14858	1.14811	0.00169471	0.0115345	0.609131	20675.6	33942.9	16890.2	23757.8	21099	14827	15793.6	18167.4	22348.4	25245.3	19757.3	28870.5	28487.6	24695.4	23130.1	39339.9	36952	22305.7	48939.1	33140.5	48495.7
alpha-tocotrienol	-2.2707	C14153	blue	rno00130	Ubiquinone and other terpenoid-quinone biosynthesis	12.69_407.3305m/z	407.33	12.6931	pos	LMPR02020054	Lipids and lipid-like molecules	Prenol lipids	Quinone and hydroquinone lipids	**	C14153	48.1	49.7	M+H-H2O	C29H44O2	-0.81491	1.33519	0.00408985	0.0228549	0.207229	5309.65	25622.1	2751.82	6036.64	3498.05	3138.56	8.09205e-06	2092.51	22691.3	232.727	7288.28	5366.62	23373.9	38006.9	56954.8	7424.65	15990.9	5742.75	28195.7	9230.41	45679.1
Arachidonic acid	-1.06204	C00219	blue	rno00590|rno00591|rno04726|rno04664|rno04611|rno01040|rno04925|rno04912|rno05140|rno04666|rno04217|rno04730|rno04921|rno04270|rno05146|rno04923|rno04723|rno04913|rno04216|rno04750	Arachidonic acid metabolism|Linoleic acid metabolism|Serotonergic synapse|Fc epsilon RI signaling pathway|Platelet activation|Biosynthesis of unsaturated fatty acids|Aldosterone synthesis and secretion|GnRH signaling pathway|Leishmaniasis|Fc gamma R-mediated phagocytosis|Necroptosis|Long-term depression|Oxytocin signaling pathway|Vascular smooth muscle contraction|Amoebiasis|Regulation of lipolys…	13.14_304.2399n	305.247	13.1424	pos	HMDB0001043	Lipids and lipid-like molecules	Fatty Acyls	Fatty acids and conjugates	***	C00219	55.4	84.7	M+H-H2O, M+H	C20H32O2	-1.15716	1.05652	0.0408906	0.124497	0.478954	14523.3	30322.9	8858.72	34268.7	26828.7	8892.53	2972.42	2838.49	27354.1	8802.52	12077.5	12339	20569.2	14021.8	71196.5	20270.5	43042.6	9171.89	45089.9	25541.1	24002.6
Bovinic acid	-1.01702	C04056	blue	rno00591	Linoleic acid metabolism	13.31_279.2326m/z	279.233	13.3067	neg	HMDB0003797	Lipids and lipid-like molecules	Fatty Acyls	Lineolic acids and derivatives	**	C04056	39.2	2.14	M-H	C18H32O2	-1.11888	1.28412	0.0254848	0.0889878	0.494137	20808.6	42110.9	22894.5	52166.6	40347.1	21602.1	2341.32	2767.75	27936.3	5356.3	13114.6	19559	36886.6	43996.6	42161.1	36078.3	25755.7	10662.7	75915.3	31755.1	75786.6
Chenodeoxycholic acid	0.380015	C02528	red	rno00120	Primary bile acid biosynthesis	9.85_375.2891m/z	375.289	9.8545	pos	HMDB0000518	Lipids and lipid-like molecules	Steroids and steroid derivatives	Bile acids, alcohols and derivatives	***	C02528	56.9	89.2	M+H-H2O	C24H40O4	-0.701014	3.57529	0.0365236	0.114999	1.30136	794416	610453	756468	836429	651016	859053	370427	1.01647e+06	1.05177e+06	836764	966585	599175	569124	536380	904203	588713	617060	426772	684142	612090	555592
Dolichyl diphosphate	1.36995	C00621	red	rno00510	N-Glycan biosynthesis	4.37_325.0959m/z	325.096	4.36813	neg	HMDB0001513	Lipids and lipid-like molecules	Prenol lipids	Polyprenols	**	C00621	38.8	7.02	M-H2O-H	C12H26O7P2	-4.86088	1.23988	3.6311e-08	1.29155e-06	2.58462	19330.9	7479.18	24336	19928.3	18414.5	24032.8	18845.1	20052.7	16771.8	15945.9	20407	14574.8	10013.8	9648.58	5077.72	8800.95	4124.7	6045.23	9082.85	6347.65	8171.08
Galactosylglycerol	1.27206	C05401	red	rno00052|rno00561	Galactose metabolism|Glycerolipid metabolism	0.75_254.1005n	272.134	0.7513	pos	HMDB0006790	Lipids and lipid-like molecules	Glycerolipids	Glycosylglycerols	**	C05401	37.5	0	M+H, M+NH4	C9H18O8	1.32573	2.98579	5.61772e-07	1.41859e-05	2.41506	123813	51267.1	109327	148201	119852	121415	123264	159855	102242	116626	108473	128875	59137.3	19453.8	47205.6	35919	99566.8	57495.3	46035.6	62642.9	33947.5
Gamma-Linolenic acid	-0.727915	C06426	blue	rno00591|rno01040	Linoleic acid metabolism|Biosynthesis of unsaturated fatty acids	11.24_278.2244n	279.232	11.2386	pos	HMDB0003073	Lipids and lipid-like molecules	Fatty Acyls	Lineolic acids and derivatives	***	C06426	51.9	63.5	M+H, M+NH4, M+H-H2O	C18H30O2	-0.791304	6.80562	0.00990844	0.0447213	0.603776	779099	1.29038e+06	1.08562e+06	979304	819706	511428	597047	307204	465702	1.12597e+06	546841	1.35218e+06	707906	1.56635e+06	777009	1.59855e+06	942126	1.14609e+06	1.86196e+06	1.72822e+06	1.28519e+06
Lactosamine	0.595453	C00203	red	rno00520	Amino sugar and nucleotide sugar metabolism	0.71_341.1320n	342.139	0.709683	pos	HMDB0006591	Lipids and lipid-like molecules	Fatty Acyls	Fatty acyl glycosides	**	C00203	37.8	0	M+H-H2O, M+H	C12H23NO10	-0.562379	2.88849	0.0477528	0.138481	1.51095	397657	263184	313828	546222	425776	404274	461108	382394	281873	442011	311179	407904	199838	130079	470614	126624	658949	209806	189728	237364	145652
LysoPC(16:0)	-1.44628	C04230	blue	rno05231|rno00564	Choline metabolism in cancer|Glycerophospholipid metabolism	11.28_540.3307m/z	540.331	11.2774	neg	HMDB0010382	Lipids and lipid-like molecules	Glycerophospholipids	Glycerophosphocholines	**	C04230	52.5	63.8	M+FA-H	C24H50NO7P	-0.00949163	2.84458	0.0038636	0.0218814	0.366966	50438.6	137448	51864.2	158971	84970.6	31980.3	9200.91	13170.5	67770.1	16057.3	29755.4	40645.9	145051	35433.5	241907	103649	170467	74074	211324	165610	89512.6
LysoPC(22:6(4Z,7Z,10Z,13Z,16Z,19Z))	-3.33699	C04230	blue	rno05231|rno00564	Choline metabolism in cancer|Glycerophospholipid metabolism	10.86_568.3393m/z	568.339	10.8575	pos	HMDB0010404	Lipids and lipid-like molecules	Glycerophospholipids	Glycerophosphocholines	***	C04230	38.5	0	M+H	C30H50NO7P	-0.875045	2.33433	0.0293389	0.0983173	0.0989615	8376.32	84642.2	3152.74	5388.86	14971.5	2941.44	8.09205e-06	7136.79	42410.7	4021.8	2077.71	1661.63	10748.4	70928.4	160755	7121.2	314305	1201.03	95766.2	21403.4	79550.8
LysoPC(18:1(11Z))	-1.16528	C04230	blue	rno05231|rno00564	Choline metabolism in cancer|Glycerophospholipid metabolism	11.50_521.3479n	522.355	11.5029	pos	HMDB0010385	Lipids and lipid-like molecules	Glycerophospholipids	Glycerophosphocholines	**	C04230	55.6	92.2	M+H, M+Na	C26H52NO7P	-0.390412	3.2528	0.0245443	0.0865759	0.445878	114698	257241	101186	312262	165238	80505.9	13162.5	16971.8	225316	74932.1	82982.8	74423.1	280773	64108.3	541893	290485	366128	91682.2	349133	215696	115270
Maleic acid homopolymer	5.19545	C00922	red	rno00760	Nicotinate and nicotinamide metabolism	1.26_287.0773m/z	287.077	1.25512	neg	HMDB0036232	Lipids and lipid-like molecules	Fatty Acyls	Fatty acids and conjugates	**	C00922	39.4	0	2M-H	C6H8O4	0.217055	4.03264	1.40106e-16	2.96223e-13	36.6426	120234	3281.26	116126	122834	108612	121609	129543	142526	106736	111961	127713	114682	3139.84	4008.12	2062.05	4123.84	1585.3	2242.39	4296.85	3398.14	4674.81
Melibiitol	1.89251	C05399	red	rno00052	Galactose metabolism	0.79_325.1139m/z	325.114	0.7871	neg	HMDB0006791	Lipids and lipid-like molecules	Fatty Acyls	Fatty acyl glycosides	**	C05399	37.1	0	M-H2O-H	C12H24O11	-0.388475	1.71268	9.35689e-07	2.20429e-05	3.71281	31879.3	8586.31	30562.9	33823.2	28187.2	29704.2	23543.1	56249.3	27782.9	26848.2	32308.7	29783.6	8771.86	6240.36	9700.4	7220.97	12732.9	11923.3	6423.39	8813.22	5450.46
Obtusifoliol	-0.711197	C01943	blue	rno00100	Steroid biosynthesis	10.98_442.3807n	443.388	10.9756	pos	HMDB0001242	Lipids and lipid-like molecules	Steroids and steroid derivatives	Ergostane steroids	**	C01943	38.3	0	M+H-H2O, M+H	C30H50O2	-0.814907	1.42823	0.00367044	0.0210503	0.610813	35263.6	57732.3	38123.3	44398.6	41396.3	30920.9	21619.3	33986.6	54905	29679.3	26444.4	31162.5	64249.4	53919.9	74407.6	63786.3	37116.5	26383.8	87018.4	49269.6	63439.1
PGB2	-0.522024	C05954	blue	rno00590	Arachidonic acid metabolism	7.82_317.2108m/z	317.211	7.82447	pos	3466	Lipids and lipid-like molecules	Fatty Acyls	Eicosanoids	**	C05954	37.7	0	M+H-H2O	C20H30O4	-1.08383	1.6717	1.59209e-05	0.000253086	0.696394	56627.9	81315.9	62186.5	46816.3	45098.9	58866.6	57580.4	49340	61519.5	72824.3	53232.1	58814.3	86101.7	83098.9	84091.9	88333.1	78567.4	96300.2	64840.6	82536.4	67972.7
Presqualene diphosphate	0.587035	C03428	red	rno00100	Steroid biosynthesis	7.45_585.3103m/z	585.31	7.4525	neg	HMDB0001278	Lipids and lipid-like molecules	Prenol lipids	Triterpenoids	**	C03428	36	0	M-H	C30H52O7P2	-2.15022	1.68244	0.0221532	0.0804561	1.50216	118105	78623.9	67556.8	55164.7	161267	93333.7	94438.5	161113	158158	133521	110252	146249	114220	52044	42139.2	106816	50144.5	76005.6	91706.5	102656	71883.4
Prostaglandin A2	-0.815969	C05953	blue	rno00590	Arachidonic acid metabolism	10.36_334.2143n	379.211	10.361	neg	HMDB0002752	Lipids and lipid-like molecules	Fatty Acyls	Eicosanoids	**	C05953	46	37.9	M-H, M+FA-H	C20H30O4	-0.314601	1.52079	0.00168561	0.0114828	0.568027	32911	57939.2	34114.1	36306.6	28169.5	28441.8	22628.5	38812.6	46258.1	34627.5	28500.5	31251.2	23816.9	57479	49834.1	84609.8	43145.7	70774	74929.9	76076.2	40787.4
Prostaglandin D2	-0.512541	C00696	blue	rno00590|rno04664|rno04080|rno05310|rno05143	Arachidonic acid metabolism|Fc epsilon RI signaling pathway|Neuroactive ligand-receptor interaction|Asthma|African trypanosomiasis	10.71_333.2071m/z	333.207	10.7079	neg	HMDB0001403	Lipids and lipid-like molecules	Fatty Acyls	Eicosanoids	**	C00696	48.1	45.7	M-H2O-H	C20H32O5	-0.147525	1.02574	0.000754827	0.00602061	0.700987	25724.5	36697.5	29927.2	29982.8	24589.5	27766.9	31412.3	16592.7	22042.6	27970.5	21767.2	25192.9	32502.2	33467.4	34097.6	53670.1	35774.5	31114.6	39692	37887.1	32071.8
Sphinganine 1-phosphate	-0.794925	C01120	blue	rno00600	Sphingolipid metabolism	7.09_420.2280m/z	420.228	7.0863	pos	HMDB0001383	Lipids and lipid-like molecules	Sphingolipids	Phosphosphingolipids	**	C01120	38.4	0	M+K	C18H40NO5P	1.08403	1.07819	0.020903	0.0772221	0.576373	21605.1	37484.6	13336.2	57012.3	18177.4	18918.3	21018.3	37053.8	12425.8	8908.1	18974.4	10226.3	28078.6	24279.5	30221.7	28156	56977.9	47321.6	53028.7	38819.8	30477.3
Taurochenodeoxycholic acid	0.4789	C05465	red	rno00120	Primary bile acid biosynthesis	8.01_517.3281m/z	517.328	8.00805	pos	LMST05040005	Lipids and lipid-like molecules	Steroids and steroid derivatives	Bile acids, alcohols and derivatives	**	C05465	47.9	54.8	M+NH4	C26H45NO6S	-4.89211	2.15499	0.00558047	0.0289208	1.39368	183502	131667	193323	173771	169677	181920	138752	288200	182853	168498	154125	183896	112257	201054	96148.3	129743	114997	117909	132312	139569	141014
Thromboxane A2	-0.412461	C02198	blue	rno00590|rno04726|rno04611|rno04080	Arachidonic acid metabolism|Serotonergic synapse|Platelet activation|Neuroactive ligand-receptor interaction	5.80_353.2323m/z	353.232	5.80222	pos	63351	Lipids and lipid-like molecules	Fatty Acyls	Eicosanoids	**	C02198	39.2	0	M+H	C20H32O5	0.101048	1.09766	0.0111932	0.0490276	0.751341	51234.2	68190.3	60671.6	40030.9	39006.9	48082.7	57227.3	68596.8	54250	52211	43954	48310.3	77408.5	95608.2	72075	76369.3	45907.9	70565.8	52067.1	74434.6	49276.5
TXB2	-0.781223	C05963	blue	rno00590	Arachidonic acid metabolism	5.36_371.2428m/z	371.243	5.36372	pos	LMFA03030002	Lipids and lipid-like molecules	Fatty Acyls	Eicosanoids	**	C05963	37	0	M+H	C20H34O6	0.0266529	1.07834	0.00113813	0.00840138	0.581873	17980.4	30900.9	22136.1	14974	12334.3	19143.9	18455.1	25553.5	18259.5	16276.1	14792.8	17879.1	29715.8	49826.2	30394.7	35000.5	21561.6	34464.3	22743.7	36703.8	17698
Glycochenodeoxycholic acid	0.717711	C05462	red			9.81_432.3104m/z	432.31	9.80797	pos	LMST05030008	Lipids and lipid-like molecules	Sterol Lipids	Steroid conjugates		C05462	41.5	13.1	M+H-H2O	C26H43NO5	-1.03372	3.89963	0.0343688	0.109894	1.64457	600560	365177	530922	698111	375148	353748	242518	581849	780315	980833	582030	880125	595019	309094	331037	801735	303593	130461	286027	256808	272820
15-Deacetylneosolaniol	4.36191	C02951	red			4.03_358.1860m/z	358.186	4.03003	pos	HMDB0036157	Lipids and lipid-like molecules	Prenol lipids	Sesquiterpenoids	*	C02951	39.4	0	M+NH4	C17H24O7	0.0599792	1.67465	2.98742e-05	0.000435018	20.562	28470.2	1384.6	26860.7	32551.5	18500.5	22533.1	27872.4	12213.7	21833.4	30142.9	26467.5	65726.4	2107.32	2726.38	787.209	1822.43	407.416	1740.1	1551.31	787.088	532.186
(S)-(-)-Perillyl alcohol	-0.265061	C02452	blue			5.25_135.1169m/z	135.117	5.24752	pos	41074	Lipids and lipid-like molecules	Prenol lipids	Monoterpenoids		C02452	57.3	88.2	M+H-H2O	C10H16O	0.317749	2.02727	0.00399562	0.0224427	0.832163	231439	278117	240281	252759	210513	222603	245369	196365	203318	232547	266431	244205	314779	305255	228557	312659	216675	261124	288897	263927	311181
11-Cyclohexylundecanoic acid	-1.24492	C12100	blue			10.35_286.2738m/z	286.274	10.3545	pos	LMFA01140007	Lipids and lipid-like molecules	Fatty Acyls	Fatty acids and conjugates	*	C12100	38.6	0	M+NH4	C17H32O2	-1.05151	1.28474	0.00876914	0.0407659	0.421931	13736.6	32556.6	14726.2	31955.1	25804.7	21357.9	1603.87	3950.63	19853.4	8.09205e-06	9922.76	8191.47	18941.6	33100.2	25042.7	21266.1	20883.7	17901.7	60418.1	58838.7	36616.3
Dihydromethylsterigmatocystin	-0.504814	C03944	blue			6.10_387.0714m/z	387.071	6.10295	neg	LMPK10000004	Lipids and lipid-like molecules	Polyketides	Aflatoxins and related substances	**	C03944	38.4	0	M+FA-H	C18H14O7	-2.18361	1.18031	0.000543804	0.00467711	0.704751	32706.6	46408.7	34111.7	34254	31584.6	33942.4	32398.9	29735	27634.5	33875.3	29370.4	40158.8	34236	31651.4	40528.6	49522.2	43990.9	58049.8	48317.6	56355.2	55026.2
5,6-Dihydroxyprostaglandin F1a	-0.622794	C06475	blue			5.67_388.2459n	369.228	5.6683	neg	HMDB0012109	Lipids and lipid-like molecules	Fatty Acyls	Eicosanoids	*	C06475	52	70.1	M-H2O-H, M+FA-H	C20H36O7	-0.463888	1.96481	0.00673054	0.0334089	0.649412	93582.7	144104	105191	50853	89198.3	82688.3	98123.4	109749	123227	79864.4	101428	95503.8	117960	210366	144808	180399	79123	157424	99793.6	204340	102719
5(6)-Epoxy Prostaglandin E1	-0.390739	C04741	blue			8.75_349.2019m/z	349.202	8.75238	neg	HMDB0012110	Lipids and lipid-like molecules	Fatty Acyls	Eicosanoids	*	C04741	50.7	59.8	M-H2O-H	C20H32O6	-0.434621	1.08163	0.00783012	0.037322	0.762739	48185.9	63174.9	52603.4	38570.3	38453.4	54479.5	46914.8	42688.7	53772.9	50589.4	57335.9	46451	59886.3	46224.7	52853.5	93315.5	54023.9	56807.7	72416.4	71290.7	61755.2
PGD3	-0.606238	C13802	blue			7.64_351.2151m/z	351.215	7.64262	pos	34497	Lipids and lipid-like molecules	Fatty Acyls	Eicosanoids	*	C13802	45.8	49.8	M+H	C20H30O5	-4.21766	1.32649	9.80671e-05	0.00115876	0.656908	30755	46817.9	34976.3	29362.1	28410.9	30840.7	29439.2	22481.8	29687.4	37197.7	30331.9	34822.5	47270.2	32629	53497.6	49844.6	56443.2	58939.3	39227.7	47005.1	36504.7
3a,17a-Dihydroxy-5b-androstane	-0.719056	C07632	blue			7.75_337.2384m/z	337.238	7.74598	neg	LMST02020093	Lipids and lipid-like molecules	Steroids and steroid derivatives	Androstane steroids	*	C07632	47.4	42.7	M+FA-H	C19H32O2	-0.224414	1.27692	0.0393973	0.121176	0.607495	39631.2	65237.1	52661.5	68383.1	850.699	39101.1	50322.1	46120.4	37021.2	62923.3	12886.3	26042.3	64056.2	101226	111621	50616.3	46287.3	80160.7	37871	68682.4	26612.8
3beta-hydroxy-4beta-methyl-5alpha-cholest-7-ene-4alpha-carboxylic acid	-0.675755	C04840	blue			13.46_445.3674m/z	445.367	13.4579	pos	LMST01010175	Lipids and lipid-like molecules	Sterol Lipids	Sterols		C04840	49.3	58.7	M+H	C29H48O3	-0.476957	1.42081	0.0374102	0.116785	0.626005	43944.3	70198.1	60262	57382.6	26019.8	63423.5	2157.48	45568.4	39972.4	59372.6	11945.9	73338.7	86566.8	88593.7	76419	61757.8	31424.6	38679.4	115994	50227.6	82120.2
4-Androstenediol	-1.1291	C14210	blue			11.99_291.2314m/z	291.231	11.9939	pos	HMDB0005849	Lipids and lipid-like molecules	Steroids and steroid derivatives	Androstane steroids		C14210	52.7	69.7	M+H	C19H30O2	-1.45095	1.66335	0.000312552	0.00300285	0.457201	21834.6	47757	19436.5	36222.4	39541.7	19938.4	10458.7	2588.13	22111	14459.1	28696	24893.8	36648.4	43137.3	33375.9	64054.5	36557.7	34448	68885.1	53906.9	58799.7
4-Dedimethylamino-4-oxo-anhydrotetracycline	-1.14008	C06627	blue			4.58_415.1134m/z	415.113	4.57882	pos	LMPK07000007	Lipids and lipid-like molecules	Polyketides	Linear tetracyclines	**	C06627	40.6	5.98	M+NH4	C20H15NO8	-0.591951	4.92383	0.00667565	0.0332063	0.453734	225722	497477	305948	192473	216920	215705	137355	19631.2	218028	631858	162702	156602	213918	479445	373623	507120	549567	288543	733436	404045	927596
Catalpol	7.71904	C09773	red			3.99_362.1211n	380.155	3.98558	pos	LMPR0102070007	Lipids and lipid-like molecules	Prenol lipids	Isoprenoids		C09773	50	58.8	M+NH4, M+Na	C15H22O10	-0.668627	4.23103	6.46506e-06	0.000117636	210.699	159081	755.013	148018	166585	105916	244527	164611	105150	88894.9	85091.7	163361	318651	1093.41	805.318	520.862	435.199	455.046	666.01	605.062	681.345	1532.86
Methymycin	-3.0535	C11996	blue			12.51_468.2964m/z	468.296	12.513	neg	41001	Lipids and lipid-like molecules	Polyketides	Macrolides and lactone polyketides	**	C11996	38.4	0	M-H	C25H43NO7	-0.503445	1.03127	0.00803203	0.0380447	0.120449	1690.01	14030.9	1351.83	1420.83	1814.05	2318.48	8.09205e-06	1648.74	7171.75	8.09205e-06	261.549	912.893	18419.7	27936.9	34304.8	3557.51	8347.71	691.94	26160.5	1561.9	5297.44
Cis-zeatin-O-glucoside	7.51431	C15546	red			3.13_382.1705m/z	382.17	3.13458	pos	62853	Lipids and lipid-like molecules	Fatty Acyls	Fatty acyl glycosides	*	C15546	37.1	0	M+H	C16H23N5O6	-4.25896	3.24673	2.39943e-08	9.0594e-07	182.824	79803.6	436.506	72449.8	66624.4	76809.9	74892.9	98179.9	135092	72536.4	93345.6	63099.2	45006.1	8.09205e-06	157.27	2224.35	8.09205e-06	1213.75	66.127	8.09205e-06	42.103	224.958
Cucurbitacin L	2.62482	C08802	red			7.66_534.3424m/z	534.342	7.65735	pos	LMST01010112	Lipids and lipid-like molecules	Sterol Lipids	Sterols		C08802	54.3	77	M+NH4	C30H44O7	-0.293956	1.86486	1.05908e-06	2.44616e-05	6.16809	33180.5	5379.38	54384.8	40765.2	38439.1	28906.7	37950.6	38339.8	25113.2	25344.2	28214.3	14347.1	9697.31	5813.76	3904.58	5678.13	4999.74	2999.31	3910.17	4574.9	6836.54
Cyperotundone	-2.10284	C17501	blue			12.37_217.1949m/z	217.195	12.367	pos	HMDB0036578	Lipids and lipid-like molecules	Prenol lipids	Sesquiterpenoids	*	C17501	38.8	0	M+H	C16H24	-1.01838	1.01599	0.000963489	0.00731156	0.2328	2970.5	12759.9	2786.33	7573.09	4894.42	4640.61	1226.77	107.308	3170.1	335.803	2490.2	2480.4	10078.3	5512.55	13559.4	3929.49	8153.12	10421.8	27728.7	18668.8	16786.9
Panaxytriol	-0.321961	C16792	blue			8.28_323.1862m/z	323.186	8.27658	neg	LMFA05000027	Lipids and lipid-like molecules	Fatty Acyls	Fatty alcohols	*	C16792	50.4	55.3	M+FA-H	C17H26O3	-0.738638	1.91116	0.0396544	0.121723	0.799982	209725	262162	238312	177512	191375	151664	209323	162396	219656	300504	194261	252244	341237	282968	264423	217676	284421	191341	172721	279997	324672
Loganin	7.33679	C01433	red			3.89_408.1865m/z	408.186	3.88602	pos	LMPR0102070001	Lipids and lipid-like molecules	Prenol lipids	Isoprenoids	**	C01433	45.1	33.9	M+NH4	C17H26O10	0.148001	3.78915	1.83101e-06	3.94419e-05	161.657	124165	768.078	72741.6	122614	94953.6	177805	115837	112696	66740.2	108227	126339	243700	486.008	368.18	2227.29	302.237	1965.23	8.09205e-06	147.376	821.828	594.556
Furanodienone	0.574056	C16960	red			5.01_248.1644m/z	248.164	5.01312	pos	HMDB0036768	Lipids and lipid-like molecules	Prenol lipids	Sesquiterpenoids	*	C16960	43.7	21.3	M+NH4	C15H18O2	-0.487093	1.08416	0.000264116	0.00261983	1.4887	32855.9	22070.1	43361	33306.9	26846.9	29134.6	34067.4	41404.8	25833.6	29815.3	31889.8	32898.6	20894.8	27772.9	17239.7	23187.4	16489.5	22695.1	17462.3	25497.4	27392.1
Soyasaponin II	-1.58342	C12081	blue			9.33_912.5071n	913.514	9.32615	pos	HMDB0034650	Lipids and lipid-like molecules	Prenol lipids	Terpene glycosides	*	C12081	52	68.1	M+H, M+Na	C47H76O17	-1.2961	3.4026	0.0185358	0.0707943	0.333691	73955.3	221628	49535.4	105640	64201.9	65003.1	219382	10474.2	20966.9	59458.6	52338.6	92552.6	156574	85649.5	141405	105903	154317	636626	256452	290579	167149
PGF1alpha	-0.75975	C06475	blue			7.52_357.2632m/z	357.263	7.51722	pos	LMFA03010137	Lipids and lipid-like molecules	Fatty Acyls	Eicosanoids	*	C06475	46.8	38.8	M+H	C20H36O5	-1.07653	1.28156	0.0409969	0.124722	0.590599	34055.7	57663	41537.6	37480.1	25296.9	36873.1	41081.7	22925.4	32772.9	36029.3	33707.5	32852.2	54162.5	140806	41288.4	42398.8	59625	36753.1	68509.6	32080.5	43342.5
Aucubin	7.19252	C09771	red			3.78_347.1334m/z	347.133	3.78498	pos	41151	Lipids and lipid-like molecules	Prenol lipids	Terpene glycosides	*	C09771	37.4	0	M+H	C15H22O9	-0.669649	1.0135	1.69425e-07	4.96246e-06	146.273	8305.92	56.7838	11776.9	10506.3	9665.26	6089.93	8775.72	5388.72	7400.4	3552.06	12720.6	7183.26	8.09205e-06	149.311	49.1265	3.05282	8.09205e-06	14.7399	140.328	12.992	141.504
7S,8S-DiHOTrE	-0.915068	C07357	blue			9.84_309.2070m/z	309.207	9.8361	neg	LMFA02000226	Lipids and lipid-like molecules	Fatty Acyls	Octadecanoids		C07357	46.7	39	M-H	C18H30O4	-0.360807	2.32742	0.000723774	0.00582358	0.530319	59063.4	111373	51756.9	82241.6	69207.4	48917.8	43194.9	51236.7	82984.4	71219.1	31790.6	58084.3	46121.2	163934	99273.7	104514	85080	132769	146473	132663	91531
8-Epiiridotrial glucoside	-0.286109	C11652	blue			5.77_343.1396m/z	343.14	5.77332	neg	LMPR0102070023	Lipids and lipid-like molecules	Prenol lipids	Isoprenoids		C11652	40.3	22.1	M-H	C16H24O8	-0.783242	1.69847	0.0132385	0.0553347	0.820111	171190	208739	207232	210502	199798	157665	163420	173786	148664	160573	130582	159673	240004	199633	229900	207274	221783	262346	178041	172156	167517
Gibberellin A53	-0.223485	C06094	blue			6.97_348.1935n	349.201	6.9691	pos	41219	Lipids and lipid-like molecules	Prenol lipids	Diterpenoids	*	C06094	51.3	64.4	M+H-H2O, M+NH4, M+H	C20H28O5	-0.369278	1.27231	0.0128602	0.0542324	0.856494	140131	163609	134444	123685	143126	135025	130719	149998	168679	140098	143102	132429	167840	171307	152132	194401	147056	130825	152029	153341	203555
Solanidine	5.47598	C06543	red			7.96_398.3413m/z	398.341	7.96203	pos	LMST01150007	Lipids and lipid-like molecules	Steroids and steroid derivatives	Steroidal alkaloids	*	C06543	37.7	0	M+H	C27H43NO	-1.13049	1.31263	5.59159e-05	0.000727902	44.5076	16212.3	364.26	12358.8	19344.7	20202.3	18785.9	9070.39	6160.93	35718.5	8646.58	21694.7	10140.6	8.09205e-06	8.09205e-06	3278.34	8.09205e-06	8.09205e-06	8.09205e-06	8.09205e-06	8.09205e-06	8.09205e-06
Glycyrrhetinic acid	0.268179	C02283	red			9.79_470.3391n	453.336	9.79327	pos	HMDB0011628	Lipids and lipid-like molecules	Prenol lipids	Triterpenoids	*	C02283	37.5	0	M+H-H2O, M+K	C30H46O4	-1.03865	1.52216	0.0488812	0.140776	1.20429	234491	194714	232453	163244	254118	223878	188871	231893	283078	259116	224570	283689	220433	124005	170183	239250	181814	239964	205959	232298	138517
Isoalantolactone	-0.599391	C09484	blue			6.34_233.1534m/z	233.153	6.33753	pos	67738	Lipids and lipid-like molecules	Prenol lipids	Terpene lactones	*	C09484	51.3	65.6	M+H	C15H20O2	-0.714254	1.76464	0.00108483	0.00808843	0.660032	66982.2	101483	73697.5	46977.1	54585.8	60976.5	81049.6	53892.2	85635.4	75098	67272.9	70636.7	106267	102218	142160	118686	78168.2	106262	63609.1	117775	78203.3
Ophiobolin A	-0.400248	C09145	blue			9.39_400.2612n	401.269	9.3927	pos	41265	Lipids and lipid-like molecules	Prenol lipids	Isoprenoids		C09145	55.2	79.2	M+H, M+Na	C25H36O4	-0.280522	1.05955	0.0200134	0.0748569	0.757728	48678	64242	50105	35117.1	25404.1	71463.2	51336.1	49641.6	38394	45502.4	57917.1	61899	67565.5	70886.6	53779.1	81542.3	61410.3	41613.6	77076.7	71449.9	52854.1
Mesterolone	-1.01342	D04947	blue			11.08_349.2380m/z	349.238	11.0771	neg	LMST02020107	Lipids and lipid-like molecules	Steroids and steroid derivatives	Androstane steroids		D04947	52.4	66.1	M+FA-H	C20H32O2	-1.2819	2.61464	0.0182203	0.0698326	0.495371	91686.9	185087	87597.6	113016	112618	65915.9	22662.5	123691	228061	57698.1	43256.3	62352.7	214901	299033	338687	137342	137198	33970.1	193830	100973	209850
PGA1	-0.7716	C04685	blue			10.76_335.2226m/z	335.223	10.7564	neg	407	Lipids and lipid-like molecules	Fatty Acyls	Eicosanoids	*	C04685	54.9	79.6	M-H	C20H32O4	-0.630244	1.82029	0.0107972	0.0477152	0.585767	61296.1	104642	59320.1	52707.6	63526.8	38893.5	32590.3	91596.8	116391	54744.7	32264.6	70925	123192	131122	157860	109741	96351.3	29713.3	101864	61426.4	130511
Soyasaponin I	-1.62367	C08983	blue			9.03_942.5176n	943.525	9.02655	pos	HMDB0034649	Lipids and lipid-like molecules	Prenol lipids	Terpene glycosides	*	C08983	56.9	89	M+H, M+Na	C48H78O18	-1.33973	7.67521	0.0239664	0.0851472	0.32451	373233	1.15014e+06	267568	508400	297225	345968	1.14845e+06	83710	126013	324977	237579	392441	764521	426906	703413	536528	750749	3.4775e+06	1.44043e+06	1.44046e+06	810781
Gibberellin A24	-0.387192	C11861	blue			10.19_346.1775n	347.185	10.19	pos	41230	Lipids and lipid-like molecules	Prenol lipids	Isoprenoids		C11861	47.5	43.7	M+H-H2O, M+H	C20H26O5	-1.50321	1.09798	0.00747077	0.0360287	0.764617	48967.2	64041.5	46828	59143	47055.6	47035.9	45088.5	42159.2	45617.4	50250.1	47272	59221.8	51571.2	46080.1	55469.6	78616	79670.8	65276.3	48384.4	84702.2	66602.4
S-Succinyldihydrolipoamide	9.68853	C01169	red			1.95_352.0884m/z	352.088	1.94988	neg	6058	Lipids and lipid-like molecules	Fatty Acyls	Fatty acids and conjugates	*	C01169	37.1	0	M+FA-H	C12H21NO4S2	-3.23701	1.29472	6.26192e-09	2.7979e-07	825.161	12470.1	15.1123	10413.1	11671	10323.4	12358.6	12342.3	21591.2	12485.1	10853.2	13841.3	8821.95	54.8694	8.09205e-06	8.09205e-06	8.09205e-06	8.09205e-06	8.09205e-06	81.1417	8.09205e-06	8.09205e-06
Genipin	3.83392	C09780	red			3.96_271.0822m/z	271.082	3.95952	neg	HMDB0035830	Lipids and lipid-like molecules	Prenol lipids	Monoterpenoids	*	C09780	52.5	68.6	M+FA-H	C11H14O5	-0.340977	1.3328	1.57205e-11	1.64695e-09	14.2602	13932	976.984	14361.9	15293.7	10868.7	16171.8	12512.4	17937	13140.1	12915.4	15954	10165	890.834	1326.06	556.691	1287.28	845.914	1240.33	1192.08	543.643	910.012
Barringtogenol C	0.55297	C08931	red			10.39_535.3639m/z	535.364	10.3913	neg	HMDB0034525	Lipids and lipid-like molecules	Prenol lipids	Triterpenoids	*	C08931	42.6	22.7	M+FA-H	C30H50O5	-0.35981	2.27487	0.0345619	0.110339	1.4671	250437	170702	149135	102048	332137	194680	202649	287180	379086	306762	230944	319748	212910	84180.5	128222	240862	141791	241655	182666	194918	109110
S-Glutaryldihydrolipoamide	1.09993	C06157	red			0.77_366.1042m/z	366.104	0.7732	neg	HMDB0006832	Lipids and lipid-like molecules	Fatty Acyls	Fatty acids and conjugates	*	C06157	39.3	16.1	M+FA-H	C13H23NO4S2	-2.71085	1.95928	0.0432482	0.129517	2.14344	102742	47933.2	94825.5	150771	163270	71877.5	247718	100493	70343.4	38696.6	68221.7	21204.6	107517	26402.4	52072	27320.7	101631	25832.8	53519.1	26318.3	10785.5
Phytuberin	-0.765068	C09709	blue			10.67_294.1829n	277.18	10.6668	pos	HMDB0035754	Lipids and lipid-like molecules	Prenol lipids	Sesquiterpenoids	*	C09709	43.4	22.6	M+H-H2O, M+H	C17H26O4	-0.58438	1.57635	0.000174046	0.00187062	0.588426	32024.8	54424.5	34558.9	51375.4	32526.5	33417.4	26384.6	25867.6	36136.6	16896.3	25397	37687.4	41343.2	50167.6	45942.5	52284.3	44073.1	64423.2	76078.9	53895.2	61612.6
Taxa-4(20),11(12)-dien-5alpha-yl acetate	-1.6425	C11896	blue			12.11_330.2554n	331.263	12.1131	pos	LMPR0104390004	Lipids and lipid-like molecules	Prenol lipids	Isoprenoids		C11896	44.5	29.8	M+H, M+NH4, M+H-H2O	C22H34O2	-1.40633	2.20822	0.0309409	0.102003	0.320302	30360.9	94788.5	32574.8	34835.8	41195.7	34789.9	3511.61	32993	74225.8	2784.25	31923.2	14775.1	30977.2	138674	51928.5	39030.1	38038.7	11650.1	257118	95288.4	190391
Nivalenol	2.89129	C06080	red			5.12_335.1098m/z	335.11	5.11747	pos	64093	Lipids and lipid-like molecules	Prenol lipids	Sesquiterpenoids	*	C06080	38.6	0	M+Na	C15H20O7	-1.18704	1.07201	2.53683e-08	9.50799e-07	7.41936	10388.8	1400.23	11723.2	9335.63	11159.8	13642.2	12876.5	8205.62	4694.88	11252.8	12265.6	8732.06	939.593	1489.03	222.517	1860.72	1718.5	2952.14	1628.9	528.853	1261.84
Gibberellin A14 aldehyde	-0.460245	C11853	blue			7.07_333.2058m/z	333.206	7.06965	pos	41222	Lipids and lipid-like molecules	Prenol lipids	Isoprenoids		C11853	55	83.3	M+H	C20H28O4	-0.755112	1.40551	4.49543e-05	0.000611665	0.726863	49968.4	68745.3	51333.1	40031.3	54013.5	46818.5	52078.4	49303.6	53111.4	53431.1	48228.5	51334.7	72366.7	79918.9	70976.6	75793.5	55497.2	58788.8	57001.7	65822.1	82542.4
Undecylenic acid	-0.594567	C13910	blue			8.08_184.1462n	185.154	8.0849	pos	HMDB0033724	Lipids and lipid-like molecules	Fatty Acyls	Fatty acids and conjugates	*	C13910	52.8	66.7	M+H-H2O, M+H	C11H20O2	-0.659484	2.90321	0.0202429	0.0754372	0.662243	217545	328497	234057	193023	149881	167753	281922	81331	202616	336588	177082	351196	426051	208983	440113	295423	423125	323806	137289	387735	313948
Vaccenic acid	-3.73986	C08367	blue			12.57_282.2550n	300.289	12.5698	pos	HMDB0003231	Lipids and lipid-like molecules	Fatty Acyls	Fatty acids and conjugates	*	C08367	53.8	75.1	M+H-H2O, M+NH4	C18H34O2	-2.98495	7.74343	0.0268866	0.0924097	0.0748496	64126.6	856739	51227	113978	116855	34434.1	7087.42	142631	59199.6	8207.13	31399.6	76247.5	83917.2	1.81687e+06	162284	105200	136973	149129	2.24761e+06	445117	2.56355e+06
Soyasapogenol E	2.18117	C17420	red			8.02_479.3483m/z	479.348	8.02415	pos	HMDB0034652	Lipids and lipid-like molecules	Prenol lipids	Triterpenoids	*	C17420	55.2	87.2	M+Na	C30H48O3	-2.70573	1.0161	0.000349199	0.00327398	4.53523	12781.4	2818.25	17165.6	14933.5	14986.5	3583.83	21940	18111.4	4177.1	15467.3	6163.35	11285.6	4402.93	8824.66	1232.24	1968.06	2372.43	263.461	1870.96	2042.44	2387.11
Sulfolithocholylglycine	-1.31314	C11301	blue			6.59_513.2757n	514.283	6.59182	pos	HMDB0002639	Lipids and lipid-like molecules	Steroids and steroid derivatives	Bile acids, alcohols and derivatives	*	C11301	46.8	38.1	M+H, M+NH4, M+Na, M+H-H2O	C26H43NO7S	-0.547241	3.5901	0.0287737	0.0969821	0.402445	112654	279923	30176.1	151496	198489	113043	48524.8	30925.1	31942.7	50409.1	56481.9	415047	347057	63973	171829	225459	226266	649115	283911	105014	446685
Maslinic acid	-1.82147	C16939	blue			11.93_455.3515m/z	455.352	11.9296	pos	LMPR0106180014	Lipids and lipid-like molecules	Prenol lipids	Triterpenoids	*	C16939	53	81.5	M+H-H2O	C30H48O4	-0.917368	2.13192	0.0131026	0.0549524	0.282933	20941.5	74015.7	15199.8	23058.3	28451	17627.2	11382.1	19908.3	38716.1	19650.7	13123.7	22297.8	37696.4	36550.5	35921.8	30263.6	38367.4	204086	142189	66477.2	74589.4
Taurohyocholate	-1.02317	C15516	blue			7.36_496.2738m/z	496.274	7.35862	neg	HMDB0011637	Lipids and lipid-like molecules	Steroids and steroid derivatives	Bile acids, alcohols and derivatives	*	C15516	38.1	0.0436	M-H2O-H	C26H45NO7S	-0.0941579	3.88969	0.0165231	0.0650393	0.492033	180476	366797	111160	197233	249128	167774	197846	72633.2	113037	204471	212806	278672	334350	64560.6	413938	311434	189324	831382	459692	307646	388844
phorbol 13-acetate 12-myristate	3.3045	C05151	red			9.46_634.4310m/z	634.431	9.45823	pos	53686	Lipids and lipid-like molecules	Prenol lipids	Isoprenoids		C05151	38.2	0	M+NH4	C36H56O8	-0.613636	1.10134	5.3243e-05	0.000700822	9.87992	12108.2	1225.54	25521.6	17182.8	14824.3	12623.4	11651.6	10714.3	9484.02	7446.75	7599.21	4034.25	2702.8	935.163	1410.18	551.055	590.151	508.074	1369.36	1500.55	1462.53
phylloquinone	-2.0543	C05850	blue			11.91_468.3833m/z	468.383	11.9142	pos	LMPR02030028	Lipids and lipid-like molecules	Prenol lipids	Quinone and hydroquinone lipids	*	C05850	38.1	0	M+NH4	C31H46O2	-0.583912	1.04572	0.012563	0.0533159	0.240765	4455.14	18504	2977.46	2430.1	3948.27	1117.52	8.09205e-06	8.09205e-06	17655.2	556.336	11472.9	4393.5	17047.3	19160.3	53957.6	5963.08	14579.5	6345.91	16648.7	7660.58	25173.5
7alpha-Hydroxy-3-oxo-5beta-cholan-24-oic Acid	0.623735					9.94_390.2768n	435.275	9.9364	neg	LMST04010161	Lipids and lipid-like molecules	Steroids and steroid derivatives	Bile acids, alcohols and derivatives	*		44.4	24.5	M-H, M+FA-H, 2M-H	C24H38O4	-0.430288	18.136	0.0190658	0.0722969	1.54086	1.30712e+07	8.48307e+06	1.15605e+07	1.65595e+07	8.29412e+06	8.65599e+06	5.76055e+06	1.48399e+07	1.55303e+07	1.8631e+07	1.3041e+07	1.78393e+07	1.22043e+07	6.95516e+06	7.29898e+06	1.47436e+07	7.12821e+06	4.26859e+06	7.22935e+06	7.36479e+06	9.1547e+06
(3beta,24xi)-Cycloart-25-ene-3,24,27-triol	-1.7657					12.37_458.3756n	441.372	12.367	pos	HMDB0036433	Lipids and lipid-like molecules	Steroids and steroid derivatives	Cycloartanols and derivatives	*		54.5	78.4	M+H-H2O, M+H	C30H50O3	-0.756389	17.228	0.000779978	0.00618229	0.294084	1.1598e+06	3.94378e+06	1.08214e+06	2.5769e+06	1.81292e+06	1.39836e+06	478015	251399	1.62053e+06	295331	1.01795e+06	1.06446e+06	3.11997e+06	1.83092e+06	4.00158e+06	1.59638e+06	2.64408e+06	3.58371e+06	7.92864e+06	5.67377e+06	5.11497e+06
5-Androstenetriol	-0.701571					8.18_351.2175m/z	351.218	8.1793	neg	HMDB0000550	Lipids and lipid-like molecules	Steroids and steroid derivatives	Androstane steroids	*		49.1	51.1	M+FA-H	C19H30O3	-0.535132	3.01574	7.1743e-08	2.37564e-06	0.614902	117997	191896	140188	98255.8	82972.7	123081	130327	109903	125351	135301	114328	120266	181043	183652	200710	229678	178828	203609	176828	200968	171748
Momordenol	-1.36318					13.95_426.3494n	427.357	13.9529	pos	HMDB0031080	Lipids and lipid-like molecules	Steroids and steroid derivatives	Ergostane steroids	*		47.4	42.9	M+H-H2O, M+H	C29H46O2	-0.942847	13.9807	0.00418835	0.0232753	0.388726	1.37655e+06	3.54119e+06	1.1722e+06	1.75655e+06	2.00877e+06	1.75895e+06	197256	1.33891e+06	3.20471e+06	356803	358147	1.61323e+06	3.54394e+06	5.19989e+06	3.41172e+06	2.71032e+06	1.95771e+06	1.01412e+06	5.72112e+06	2.02375e+06	6.28817e+06
Stoloniferone M	-0.758639					10.58_458.3395n	459.347	10.575	pos	LMST01060015	Lipids and lipid-like molecules	Sterol Lipids	Sterols			47.6	43.9	M+H-H2O, M+H	C29H46O4	-0.326043	11.3794	0.00301393	0.0181367	0.591054	2.02102e+06	3.41935e+06	1.49957e+06	2.26801e+06	2.49007e+06	2.03276e+06	1.34031e+06	3.39173e+06	1.93494e+06	2.51586e+06	959783	1.7772e+06	4.43793e+06	4.00909e+06	3.10981e+06	2.52087e+06	3.15823e+06	1.82094e+06	4.95763e+06	2.49573e+06	4.26395e+06
Theonellasterol B	-1.66826					12.37_422.3544n	423.362	12.367	pos	LMST01040181	Lipids and lipid-like molecules	Sterol Lipids	Sterols			42.6	19.1	M+H-H2O, M+H	C30H46O	-1.20636	11.0867	0.00061966	0.00519844	0.314632	524208	1.6661e+06	478770	1.05617e+06	873754	611476	190565	125027	876612	128714	452660	448333	1.39024e+06	956394	1.71269e+06	770002	1.08495e+06	1.37144e+06	3.27422e+06	2.29081e+06	2.14416e+06
Ecabet	-0.730159					13.29_379.1579m/z	379.158	13.2912	neg	HMDB0015613	Lipids and lipid-like molecules	Prenol lipids	Diterpenoids			42.5	21.8	M-H	C20H28O5S	-1.55499	2.95385	0.0187762	0.0714372	0.602838	161183	267373	206529	280357	277202	182632	28007.1	27462.2	188162	71333.1	126352	223792	314089	228679	244513	261767	210072	148689	368437	218909	411207
Avenoleic acid	-0.703611					11.84_296.2349n	297.242	11.8395	pos	LMFA02000054	Lipids and lipid-like molecules	Fatty Acyls	Lineolic acids and derivatives	*		55	79.1	M+H-H2O, M+H	C18H32O3	-0.776352	9.72427	0.00545819	0.0285054	0.614033	1.57144e+06	2.55922e+06	1.51193e+06	2.13132e+06	1.71997e+06	1.05129e+06	1.28881e+06	554973	1.13161e+06	2.58803e+06	962858	2.77366e+06	2.1889e+06	2.06829e+06	2.3624e+06	2.91624e+06	2.4127e+06	1.50533e+06	3.38219e+06	2.92436e+06	3.27255e+06
alpha,gamma-Onoceradienedione	-2.24213					12.66_438.3494n	439.357	12.662	pos	HMDB0036787	Lipids and lipid-like molecules	Prenol lipids	Triterpenoids	*		52.6	70.9	M+H-H2O, M+H	C30H46O2	-0.7557	9.19193	0.00517615	0.0273472	0.211374	245030	1.15923e+06	189539	345880	448441	308762	74950.2	83515.2	445116	164030	131720	258345	561751	512660	486056	483546	649105	1.60987e+06	2.51914e+06	927878	2.68303e+06
9,10,18-TriHOME(12Z)	-1.8466					7.96_330.2403n	348.274	7.96203	pos	LMFA02000223	Lipids and lipid-like molecules	Fatty Acyls	Octadecanoids			44.1	25.7	M+NH4, M+Na	C18H34O5	-0.914039	8.68544	0.00027291	0.00268501	0.278048	275699	991552	518593	322059	322037	209424	241017	177279	135386	272838	221089	337266	358680	1.17286e+06	482716	1.15712e+06	801335	1.86677e+06	1.10785e+06	1.3987e+06	577932
(9Z,12Z,14E)-16-Hydroxy-9,12,14-octadecatrienoic acid	-0.840308					11.50_294.2192n	295.226	11.5029	pos	90049	Lipids and lipid-like molecules	Fatty Acyls	Lineolic acids and derivatives	*		57	89.9	M+H, M+Na	C18H30O3	-0.994219	8.59355	0.000542872	0.0046704	0.558524	857030	1.53446e+06	1.01239e+06	1.08471e+06	1.01058e+06	575800	622939	487842	573494	1.27165e+06	540044	1.39085e+06	1.12853e+06	1.7216e+06	1.09128e+06	1.71756e+06	1.24695e+06	1.2188e+06	2.04584e+06	1.86622e+06	1.77332e+06
Insignin A	-1.15547					10.35_364.2246n	347.221	10.3545	pos	LMST02030222	Lipids and lipid-like molecules	Sterol Lipids	Steroids			53.7	73.8	M+H-H2O, M+H, M+Na	C21H32O5	-0.921351	8.22812	0.000595423	0.00502256	0.44892	522799	1.16457e+06	684862	920506	450313	370831	553560	194680	244086	802881	402816	603456	1.24216e+06	1.78025e+06	699715	1.06425e+06	974874	1.73166e+06	1.14947e+06	1.29897e+06	539779
11-hydroperoxy-12,13-epoxy-9-octadecenoic acid	1.90627					6.40_346.2585m/z	346.258	6.40002	pos	LMFA02000106	Lipids and lipid-like molecules	Fatty Acyls	Octadecanoids			53.1	70	M+NH4	C18H32O5	-0.93326	8.14716	6.8e-06	0.000123146	3.74838	755445	201539	1.11993e+06	804159	860259	465334	984437	1.05729e+06	442597	767356	532578	520511	343163	239380	194647	165426	136052	209163	164111	176229	185682
MG(18:1(9Z)/0:0/0:0)[rac]	-1.75244					13.30_356.2922n	357.299	13.301	pos	4251	Lipids and lipid-like molecules	Glycerolipids	Monoradylglycerols			58.2	96.3	M+H-H2O, M+H	C21H40O4	-1.28702	8.01671	9.99589e-06	0.000171033	0.2968	230730	777393	177465	485129	408379	227316	34699.3	82961.1	389286	24735.2	271627	205705	676138	625851	1.19159e+06	659975	834295	412079	955768	888145	752693
PC(8:2(2E,4E)/8:2(2E,4E))	2.11115					5.64_546.2490m/z	546.249	5.63845	neg	39988	Lipids and lipid-like molecules	Glycerophospholipids	Glycerophosphocholines			37.6	0	M+FA-H	C24H40NO8P	3.18321	2.88271	1.24085e-08	5.09211e-07	4.32037	83304.5	19281.8	83322.5	91793	75316.1	83732	49411.6	110104	106346	72316.1	83010.8	77693.2	22747.4	31576.1	16514.9	13398.7	13554.4	6349.86	16561.2	25471.7	27362.3
16beta-16-Hydroxy-3-oxo-1,12-oleanadien-28-oic acid	0.624922					8.35_468.3240n	491.312	8.34683	pos	95185	Lipids and lipid-like molecules	Prenol lipids	Triterpenoids	*		54.7	79.5	M+H, M+Na	C30H44O4	-0.00749419	2.87525	0.000940589	0.00717325	1.54213	264489	171509	307278	266840	259649	297508	272543	116064	221202	256921	318108	328775	195144	120922	133803	182123	184015	236669	160795	179521	150590
Sagittariol	-1.74685					12.13_324.2893m/z	324.289	12.1275	pos	HMDB0036835	Lipids and lipid-like molecules	Prenol lipids	Diterpenoids	*		54.2	75.4	M+NH4	C20H34O2	-1.36397	7.60171	0.00424237	0.0235064	0.297952	261588	877955	313463	597438	526618	190521	29897.9	52217.4	326975	51706.7	169596	357446	365084	656265	681864	455835	458239	790510	1.68828e+06	884511	1.92101e+06
Floionic acid	0.468824					6.39_346.2354n	345.228	6.38513	neg	LMFA01170030	Lipids and lipid-like molecules	Fatty Acyls	Fatty Acids and Conjugates			45.8	33.4	M-H2O-H, M-H	C18H34O6	-0.52022	7.21226	0.0086086	0.0401778	1.38398	2.31868e+06	1.67537e+06	3.48835e+06	2.20644e+06	2.15596e+06	2.03429e+06	2.94872e+06	1.69948e+06	1.51753e+06	2.5689e+06	2.33307e+06	2.23406e+06	2.1205e+06	1.77796e+06	1.58766e+06	1.70228e+06	1.45779e+06	1.35076e+06	1.38423e+06	1.4702e+06	2.22696e+06
N-(3-hydroxy-eicosanoyl)-homoserine lactone	1.29621					6.59_450.2960m/z	450.296	6.59182	pos	LMFA08030008	Lipids and lipid-like molecules	Fatty Acyls	Fatty amides			47	44.9	M+K	C24H45NO4	-4.89144	7.18466	1.51718e-12	2.41303e-10	2.45584	639611	260445	648658	663577	678535	618987	596589	762258	605954	612475	551395	657679	286948	282044	254636	231859	253744	290523	214589	245426	284238
alpha-Tocotrienoxyl radical	-1.04105					12.10_424.3338n	425.341	12.0991	pos	HMDB0060145	Lipids and lipid-like molecules	Prenol lipids	Diterpenoids	*		45.1	31.8	M+H-H2O, M+H	C29H44O2	-0.879455	7.13835	0.0118744	0.0511573	0.485972	585282	1.20435e+06	580681	812941	926924	642177	92900.6	334665	1.38082e+06	117680	480128	483906	1.0259e+06	1.77257e+06	1.25443e+06	1.13669e+06	602241	288981	2.04743e+06	1.02332e+06	1.68761e+06
Camelliagenin A	3.75548					7.32_497.3584m/z	497.358	7.31503	pos	HMDB0034528	Lipids and lipid-like molecules	Prenol lipids	Triterpenoids	*		51.1	62.9	M+Na	C30H50O4	-3.61654	2.79235	2.7307e-05	0.000402795	13.5056	72011.3	5331.96	86731.4	71662.1	79683.6	24702.7	108642	136700	30759.7	81684.8	46496.9	53049.6	19353.3	6997.11	6237.89	1826.85	274.218	3672.61	986.147	3085.38	5554.11
(3beta,23E)-3-Hydroxy-27-norcycloart-23-en-25-one	-0.693167					11.42_426.3494n	427.357	11.4162	pos	HMDB0037382	Lipids and lipid-like molecules	Steroids and steroid derivatives	Cycloartanols and derivatives	*		50.5	57.2	M+H-H2O, M+H	C29H46O2	-0.90763	6.68193	0.0455385	0.134331	0.618495	1.04606e+06	1.6913e+06	1.14457e+06	1.54528e+06	1.53663e+06	1.39925e+06	248783	491599	1.90518e+06	295703	1.19701e+06	696585	1.5704e+06	1.95203e+06	1.63579e+06	1.72262e+06	915731	524976	3.04149e+06	1.61154e+06	2.2471e+06
Soyasapogenol B 3-O-[a-L-rhamnosyl-(1->4)-b-D-galactosyl-(1->4)-b-D-glucuronide]	-1.6165					9.03_942.5187n	987.518	9.02707	neg	HMDB0041244	Lipids and lipid-like molecules	Prenol lipids	Terpene glycosides	*		44	22.8	M-H, M+FA-H	C48H78O18	-0.153919	6.56296	0.0270664	0.0928591	0.326126	280165	859070	170411	364205	225891	244088	919802	59161.3	95486.9	248635	178063	295910	493030	289014	550765	403488	566545	2.61807e+06	1.10816e+06	1.05317e+06	649384
20,24-Epoxy-25,26-dihydroxydammaran-3-one	-1.34023					11.08_474.3706n	457.367	11.082	pos	HMDB0039692	Lipids and lipid-like molecules	Prenol lipids	Terpene glycosides	*		52.8	71	M+H-H2O, M+H	C30H50O4	-0.606684	6.43777	0.00466408	0.0252728	0.394958	282011	714028	249824	460399	318106	267757	166560	203413	372442	270287	229581	281744	497591	236269	777204	349126	464644	1.3191e+06	1.35564e+06	938747	487935
2-(Methoxycarbonyl)-5-methyl-2,4-bis(3-methyl-2-butenyl)-6-(2-methyl-1-oxopropyl)-5-(4-methyl-3-pentenyl)cyclohexanone	-0.975822					10.57_458.3397n	457.332	10.5723	neg	HMDB0035995	Lipids and lipid-like molecules	Prenol lipids	Monoterpenoids	*		39	0.741	M-H, M+FA-H	C29H46O4	0.165415	6.12292	0.00888797	0.0412434	0.50845	471102	926545	276180	625506	588247	391286	278420	1.09214e+06	360483	707162	74195.5	317399	1.25109e+06	1.13588e+06	848876	519619	800184	397970	1.34863e+06	600296	1.43635e+06
C16 Sphinganine	-0.705568					9.01_274.2738m/z	274.274	9.01037	pos	41556	Lipids and lipid-like molecules	Sphingolipids	Sphingoid bases			53.2	70	M+H	C16H35NO2	-1.0925	5.95908	0.0176464	0.0683069	0.613201	697122	1.13686e+06	492974	750146	1.48976e+06	611903	356466	803559	961853	365081	703113	436364	865504	765842	1.07064e+06	855689	857460	1.41918e+06	1.99491e+06	1.23782e+06	1.16468e+06
Conicasterol D	-1.57133					10.71_444.3602n	427.357	10.7133	pos	LMST01031087	Lipids and lipid-like molecules	Sterol Lipids	Sterols			49.3	50.9	M+H-H2O, M+H	C29H48O3	-0.318594	5.92721	0.0337132	0.108419	0.336498	233275	693244	175519	293126	299848	341742	66445.1	334799	594354	97516.5	55920.2	73482	734221	1.06906e+06	374337	369012	159879	188056	2.07392e+06	386754	883962
Sulfoglycolithocholate(2-)	-1.25971					6.60_512.2683m/z	512.268	6.60397	neg	HMDB0062801	Lipids and lipid-like molecules	Steroids and steroid derivatives	Bile acids, alcohols and derivatives	*		38.6	0.109	M-H	C26H43NO7S	-0.862116	5.89797	0.0392191	0.120749	0.417629	337763	808764	73691.1	445994	585481	365961	160268	60674.9	60105.5	136669	190255	1.29853e+06	971224	145995	501997	643788	638354	1.83115e+06	844592	303337	1.39844e+06
LysoPC(18:2(9Z,12Z))	-1.81234					10.84_519.3323n	520.34	10.8433	pos	HMDB0010386	Lipids and lipid-like molecules	Glycerophospholipids	Glycerophosphocholines	*		58.2	93.3	M+H, M+Na	C26H50NO7P	-0.304793	5.74511	0.0397737	0.12198	0.284729	186339	654441	86836.1	99734.9	467166	108183	57185.9	81151.7	535893	120073	189154	118008	229892	397113	1.43945e+06	378198	1.78248e+06	46274.9	1.20995e+06	190933	215671
MG(18:3(6Z,9Z,12Z)/0:0/0:0)	-1.51724					11.99_352.2609n	353.268	11.9939	pos	62351	Lipids and lipid-like molecules	Fatty Acyls	Lineolic acids and derivatives	*		53.8	75.1	M+H-H2O, M+H	C21H36O4	-1.39748	5.63527	1.70025e-05	0.000267921	0.349354	144445	413465	103695	329531	262831	170016	29933.8	20110.7	178054	23439.6	206172	120672	381520	303883	516442	314303	458055	354569	498391	544338	349684
11Z,14Z-octadecadienoic acid	-1.21606					12.57_280.2399n	263.237	12.5698	pos	LMFA01030299	Lipids and lipid-like molecules	Fatty Acyls	Fatty Acids and Conjugates			56.2	85.5	M+H-H2O, M+H, M+Na	C18H32O2	-1.10203	5.62295	0.000142246	0.00156613	0.430458	217003	504121	189206	482741	392581	199440	41650.4	25397.9	301735	45757.6	263015	228507	443446	483373	640151	410200	500695	353512	550876	618912	535929
17-hydroxy-linolenic acid	-0.710073					11.39_277.2160m/z	277.216	11.3881	pos	LMFA02000239	Lipids and lipid-like molecules	Fatty Acyls	Octadecanoids			56.5	87.6	M+H-H2O	C18H30O3	-0.732293	5.59526	0.00249677	0.0156436	0.611289	486504	795866	489452	622056	525735	358655	386353	191366	314845	810293	325370	840919	668791	693321	649162	917878	750054	588860	986743	952256	955733
PS(O-16:0/0:0)	0.822789					6.05_484.3016m/z	484.302	6.0546	pos	78863	Lipids and lipid-like molecules	Glycerophospholipids	Glycerophosphoserines			51	63.6	M+H	C22H46NO8P	-3.63752	5.51391	0.000342712	0.00322399	1.76882	717667	405732	853270	866187	782462	792728	876795	403659	506194	547533	676436	871405	363451	650552	313223	295555	369649	567340	315048	358896	417871
2alpha-(3-Hydroxypropyl)-1alpha,25-dihydroxy-19-norvitamin D3	-1.60431					13.86_462.3705n	485.36	13.8584	pos	LMST03020627	Lipids and lipid-like molecules	Sterol Lipids	Secosteroids			53.3	71.7	M+H-H2O, M+H, M+Na	C29H50O4	-0.901774	5.48838	0.0192399	0.0727325	0.328893	181835	552871	263954	294681	278588	227242	15768.2	93527.7	396978	21954.3	95718.6	129942	926465	1.19411e+06	435088	324975	153051	85630.3	1.17868e+06	212556	465288
Medicagenic acid	-0.696777					10.30_502.3297n	501.322	10.2956	neg	HMDB0034551	Lipids and lipid-like molecules	Prenol lipids	Triterpenoids	*		54.7	76.1	M-H, M+FA-H	C30H46O6	0.448191	5.46067	0.00788039	0.0375141	0.616949	541284	877356	635074	589576	519713	420934	409284	232656	697694	745581	322724	839602	641382	646772	1.06651e+06	1.12252e+06	748432	385982	1.22802e+06	904550	1.15203e+06
methyl 9,10-epoxy-12,15-octadecadienoate	-1.47867					12.77_308.2348n	309.242	12.7695	pos	74809	Lipids and lipid-like molecules	Fatty Acyls	Fatty Acids and Conjugates			54.2	76	M+H-H2O, M+H	C19H32O3	-1.14001	5.40792	0.000112544	0.00129582	0.358818	149483	416599	163171	230973	357699	150943	32719.6	18109.8	168069	48561	180618	143971	368258	448614	293230	547152	304680	199896	587635	508048	491878
PC(O-14:1(1E)/0:0)	1.37536					6.71_450.2974m/z	450.297	6.7127	neg	LMGP01070001	Lipids and lipid-like molecules	Glycerophospholipids	Glycerophosphocholines			43.2	22.2	M-H	C22H46NO6P	-3.59217	5.32944	3.4891e-10	2.34872e-08	2.59433	348067	134165	346191	345396	354970	329547	285338	459036	359925	362619	279799	357851	136023	144368	134877	126868	137982	122198	131874	126582	146709
1-O-(1E,3E,5E,7E,9E-eicosapentenyl)-sn-glycerol	3.24259					9.20_407.2804m/z	407.28	9.19577	neg	LMGL01020040	Lipids and lipid-like molecules	Glycerolipids	Monoradylglycerols			49.5	51.4	M+FA-H	C23H38O3	0.329139	5.2449	3.167e-06	6.33731e-05	9.46492	271643	28700	315161	347774	100050	236026	181326	256987	202092	479342	241470	356206	31498.2	26206	28044	24380.6	16883.1	39671	33209	33347.5	25060.9
1a,1b-dihomo-15-deoxy-delta-12,14-PGD2	-1.02357					7.46_362.2454n	363.253	7.4569	pos	LMFA03010159	Lipids and lipid-like molecules	Fatty Acyls	Eicosanoids			55.4	81.9	M+H-H2O, M+H	C22H34O4	-0.799786	5.23731	0.0369803	0.11595	0.491896	364561	741133	181886	485968	728726	694748	107847	115698	128611	203946	147770	850409	685732	318058	321550	763018	531682	952474	1.05933e+06	409361	1.62899e+06
LysoPC(0:0/16:0)	-1.37076					11.27_495.3322n	496.34	11.2684	pos	HMDB0240262	Lipids and lipid-like molecules	Glycerophospholipids	Glycerophosphocholines	***		58	92.3	M+H, M+Na	C24H50NO7P	-0.536422	5.20938	0.00380355	0.0216266	0.386686	184743	477760	179774	561056	320615	120361	31038	44739.7	271694	60150.6	125001	133003	458628	142433	795761	433894	634743	294572	722832	542375	274602
MG(0:0/18:2(9Z,12Z)/0:0)	-1.55926					12.74_355.2838m/z	355.284	12.7407	pos	HMDB0011538	Lipids and lipid-like molecules	Fatty Acyls	Lineolic acids and derivatives	***		57.9	94.9	M+H	C21H38O4	-1.31084	5.20127	0.000136954	0.00151712	0.339325	128440	378518	105272	290333	216243	104135	24726.1	8906.81	148290	31774.2	152552	202172	361880	318465	606089	295367	424601	146807	337747	487774	427930
7Z-tetradecenoic acid	-0.55136					6.22_271.1915m/z	271.191	6.21568	neg	HMDB0062243	Lipids and lipid-like molecules	Fatty Acyls	Fatty acids and conjugates	*		42.7	15	M+FA-H	C14H26O2	-0.0322854	1.80522	0.0115043	0.0500239	0.682376	91532.5	134138	105266	76051.5	86477	87122.7	111109	32674.5	112563	107097	97600.4	99363.5	195311	105526	160139	148744	168281	118445	65605.8	97126	148063
Vanillin 3-(L-menthoxy)propane-1,2-diol acetal	-1.06953					10.36_364.2250n	363.218	10.361	neg	HMDB0032553	Lipids and lipid-like molecules	Prenol lipids	Monoterpenoids	*		47.7	42.6	M-H, M+FA-H	C21H32O5	0.109136	5.02501	0.00116193	0.00854703	0.476475	226266	474874	279343	475946	178260	151581	266583	77882.5	100660	352392	147739	232270	491774	723458	322107	448742	383210	668972	487732	516448	231426
13S-HOME(11E)	-0.770081					11.40_298.2505n	281.247	11.4023	pos	LMFA02000094	Lipids and lipid-like molecules	Fatty Acyls	Octadecanoids			55	79.3	M+H-H2O, M+H	C18H34O3	-0.927921	5.00753	0.0275131	0.093932	0.586385	470545	802452	306628	632169	331836	249966	299093	360634	586875	872777	369933	695544	575740	446222	1.60907e+06	556693	1.03492e+06	1.09406e+06	691231	534116	680013
3alpha,7alpha,12alpha-Trihydroxy-5beta-23E-cholestan-26-oic acid	-1.37643					12.08_434.3028n	417.3	12.0842	pos	LMST04030199	Lipids and lipid-like molecules	Sterol Lipids	Bile acids and derivatives			52.8	69.5	M+H-H2O, M+H, M+Na	C26H42O5	-0.888166	4.92974	0.0275031	0.0939187	0.385172	212767	552395	280978	117021	392949	190517	88343.1	184128	410601	194565	122518	146047	690128	1.56519e+06	487861	536173	203940	75073.2	678091	359936	375161
9S-HpOTrE	-1.57165					11.28_310.2140n	333.203	11.2832	pos	LMFA02000018	Lipids and lipid-like molecules	Fatty Acyls	Octadecanoids			49.6	54	M+NH4, M+Na	C18H30O4	-1.44679	2.52309	0.00196944	0.0129841	0.336423	32515.3	96650	61611	55997.3	55712.7	28352.3	14008.8	18409.1	19689.5	11567.5	19597.3	40207.7	35524	117240	32194.3	96562.6	42990.7	145366	180487	126478	93008.5
13S-HpOTrE(gamma)	-1.02511					11.07_310.2141n	293.211	11.0677	pos	35362	Lipids and lipid-like molecules	Fatty Acyls	Octadecanoids			52.2	68.8	M+H-H2O, M+Na, M+NH4, M+H	C18H30O4	-1.14686	4.84632	0.00175526	0.011873	0.491373	232472	473107	317252	285633	284615	174772	146478	296545	163926	195300	171840	288363	208512	584027	250330	446002	306789	735624	652781	658181	415722
5b-Cholestane-3a,7a,12a,23-Tetrol	-1.55959					11.74_459.3465m/z	459.347	11.735	pos	HMDB0001968	Lipids and lipid-like molecules	Steroids and steroid derivatives	Bile acids, alcohols and derivatives	*		52.1	69.3	M+Na	C27H48O4	4.67984	4.8019	6.81918e-05	0.000860166	0.339247	108419	319586	50044.1	73910.3	69362.7	53354.9	39085.4	251533	145418	232940	26810.1	141728	323370	427422	432948	209962	294916	279227	298255	177293	432878
16-F1-PhytoP	-0.78753					7.52_327.2175m/z	327.218	7.51732	neg	LMFA02030001	Lipids and lipid-like molecules	Fatty Acyls	Octadecanoids			48.2	47.2	M-H	C18H32O5	-0.499954	4.78731	0.000250145	0.00250929	0.579335	291553	503254	399595	311265	258642	245548	332637	152798	227412	358681	262048	366901	355277	452032	379341	563755	488136	721437	516038	640404	412866
16:4(4Z,7Z,10Z,13Z)	-0.714579					9.45_293.1759m/z	293.176	9.45082	neg	LMFA01030163	Lipids and lipid-like molecules	Fatty Acyls	Fatty Acids and Conjugates			51.7	60.8	M+FA-H	C16H24O2	0.167951	4.72188	2.52735e-05	0.000376234	0.609383	307931	505315	357267	410905	279430	302520	329341	306632	223223	331317	232040	306631	484750	493729	653232	524292	597740	529647	504427	429494	330526
28-[Glucosyl-(1->6)-glucosyl]oleanolic acid 3-arabinoside	-1.61185					9.33_912.5082n	911.501	9.3304	neg	HMDB0036362	Lipids and lipid-like molecules	Prenol lipids	Terpene glycosides	*		40.4	4.52	M-H, M+FA-H	C47H76O17	-0.0215001	4.68401	0.0218503	0.0796763	0.327179	139829	427377	90952.6	188691	116487	124307	433450	27747.2	46977.8	125860	97334.7	146480	264295	166084	279799	190755	290764	1.27136e+06	493297	549029	341006
10S,11S-epoxy-9S-hydroxy-12Z-octadecenoic acid	-1.36061					10.57_311.2227m/z	311.223	10.5723	neg	LMFA02000010	Lipids and lipid-like molecules	Fatty Acyls	Octadecanoids			50.6	56.6	M-H	C18H32O4	-0.128078	4.61992	0.000950056	0.00722928	0.389419	134546	345506	199367	178092	180302	98964.5	92696	124378	85118.2	104688	101404	180454	121949	465696	127473	387474	193330	481568	522026	487956	322080
24,25,26,27-Tetranor-23-oxo-hydroxyvitamin D3	2.08664					7.25_358.2507n	359.258	7.24987	pos	HMDB0060114	Lipids and lipid-like molecules	Steroids and steroid derivatives	Vitamin D and derivatives	*		52.5	68.3	M+H-H2O, M+H	C23H34O3	-0.375291	4.60673	5.10561e-05	0.000678156	4.24757	256291	60338.1	169951	195596	523964	275033	158743	230348	294534	167027	262140	285569	46908.4	34645.2	39747.6	84990.6	45088.9	56354	86934.6	59719.8	88653.9
9,10-DiHODE	-0.901916					10.38_311.2228m/z	311.223	10.376	neg	HMDB0010221	Lipids and lipid-like molecules	Fatty Acyls	Lineolic acids and derivatives	*		51.7	61.4	M-H	C18H32O4	0.00970443	4.55649	0.0138099	0.057123	0.535175	303662	567406	227129	370752	328384	196980	128167	542391	614960	308369	126452	193030	161288	961041	589517	460890	399569	659830	793074	730284	351159
Muricatin A	1.92351					10.10_657.4583m/z	657.458	10.0968	neg	HMDB0029964	Lipids and lipid-like molecules	Fatty Acyls	Fatty alcohols	*		48.6	50.3	M+FA-H	C35H64O8	-0.0124515	2.39625	0.000542177	0.00466607	3.79345	74337.1	19596.2	144025	82215.5	59203.4	62720.5	57502.5	135374	63591.6	65047.7	36945.1	36745.4	39337.9	24324.1	11077.4	17841.3	7802.96	4578.52	17840.5	19457	34105.7
(9Z,11R,12S,13S,15Z)-12,13-Epoxy-11-hydroxy-9,15-octadecadienoic acid	-1.07836					10.89_310.2140n	293.211	10.886	pos	HMDB0033505	Lipids and lipid-like molecules	Fatty Acyls	Fatty acids and conjugates	*		50.9	60.6	M+H-H2O, M+H	C18H30O4	-1.19586	4.51217	0.00676782	0.0335343	0.473565	206354	435746	302137	273817	248550	167170	150319	202642	120247	157005	173673	267983	141117	496210	155240	421672	234857	743569	654847	675540	398662
Pfaffic acid	-0.843992					11.74_441.3361m/z	441.336	11.735	pos	LMPR0106250001	Lipids and lipid-like molecules	Prenol lipids	Isoprenoids			48.5	50.9	M+H	C29H44O3	-0.430843	4.49182	0.000238583	0.00241542	0.5571	235408	422560	204831	260585	226238	201482	117968	273732	365095	274035	143063	287054	399367	529325	514506	366431	398273	234806	525790	334116	500428
3-Methyl-5-pentyl-2-furanpentadecanoic acid	-1.35777					13.01_392.3286n	393.336	13.0126	pos	HMDB0112082	Lipids and lipid-like molecules	Fatty Acyls	Fatty acids and conjugates			41.3	11.9	M+H-H2O, M+H	C25H44O3	-1.22676	4.49038	0.0138375	0.0571907	0.390185	164729	422181	127704	104473	169871	153507	14743	115500	699673	24027.9	105379	132407	477190	571410	603262	296029	294805	46960.4	580297	231873	697802
2-linoleoyl-sn-glycero-3-phosphocholine	-1.14551					10.98_519.3322n	520.34	10.9756	pos	HMDB0062711	Lipids and lipid-like molecules	Glycerophospholipids	Glycerophosphocholines	*		56.9	89.3	M+H, M+Na	C26H50NO7P	-0.499639	4.44654	0.0276322	0.0942282	0.45203	211587	468081	164242	532268	338959	159653	58518.8	41507.4	285299	161725	214229	159465	352876	123353	830894	406846	879403	249339	827954	402144	139918
13-HpOME(14E)	-3.02246					9.40_343.2488m/z	343.249	9.39902	neg	LMFA02000098	Lipids and lipid-like molecules	Fatty Acyls	Octadecanoids			45.7	31.7	M+FA-H	C18H34O3	-0.639187	4.40417	0.000224179	0.0022961	0.123069	25713.9	208939	78994.8	15450.1	44358.9	20684.1	6819.12	26466.7	13821.6	8588.2	17625.9	24330	28513.4	225719	62689.9	265199	145264	374205	297714	344595	136554
8-tridecynoic acid	-0.203511					8.86_210.1618n	228.196	8.86403	pos	LMFA01030601	Lipids and lipid-like molecules	Fatty Acyls	Fatty Acids and Conjugates			52.4	65	M+H, M+NH4, M+H-H2O	C13H22O2	-0.836681	4.38548	0.0297723	0.0993468	0.868435	1.86942e+06	2.15263e+06	1.60414e+06	2.00325e+06	2.07298e+06	1.78474e+06	1.74039e+06	2.28105e+06	1.5188e+06	1.95628e+06	1.69467e+06	2.03792e+06	2.15329e+06	1.64108e+06	2.26457e+06	2.13669e+06	2.45193e+06	2.57536e+06	2.05474e+06	1.87264e+06	2.2234e+06
MG(0:0/18:3(9Z,12Z,15Z)/0:0)	-0.878528					10.74_352.2608n	353.268	10.7429	pos	62324	Lipids and lipid-like molecules	Fatty Acyls	Lineolic acids and derivatives	*		49.1	53.3	M+H-H2O, M+H	C21H36O4	-1.5847	4.30816	0.00354303	0.020524	0.543922	231081	424843	296279	408720	260020	129348	190493	32560.6	152685	260232	238853	341622	311665	424585	407200	398387	355823	702804	384817	591595	246706
Momordicinin	-0.536275					11.08_438.3493n	439.357	11.082	pos	HMDB0034726	Lipids and lipid-like molecules	Prenol lipids	Triterpenoids	*		45.5	37.4	M+H-H2O, M+H	C30H46O2	-1.10942	4.28661	0.0217164	0.0793672	0.689549	496238	719655	441008	475436	552747	459986	298404	490243	726255	490030	499760	528508	616449	381099	667133	665962	544255	1.03685e+06	1.16651e+06	880337	518303
7alpha,11alpha-Dihydroxy-4(13),8-coloratadien-12,11-olide	-1.36989					12.57_247.1319m/z	247.132	12.5698	pos	LMPR0103380001	Lipids and lipid-like molecules	Prenol lipids	Isoprenoids			39.7	20.8	M+H-H2O	C15H20O4	-3.61001	4.25844	9.143e-06	0.000159372	0.38692	95538.1	246919	69103.6	184914	171077	98539.4	23741.6	7890.21	117503	16666.5	144092	121854	197606	191796	280327	222488	253399	241266	277300	291412	266679
Ichangin 4-glucoside	-0.938235					5.36_631.2410m/z	631.241	5.35938	neg	HMDB0039340	Lipids and lipid-like molecules	Prenol lipids	Terpene glycosides	*		38.2	0	M-H2O-H	C32H42O14	2.17468	2.30685	1.60859e-07	4.76616e-06	0.521871	45259.3	86725.1	43199.2	49851.1	43403.1	41496.3	46401.2	35055.3	40854.9	43358.5	46166.2	62807.1	87152	74487.6	74600.1	79793.5	97459.5	81893.7	92706.7	76967.1	115465
1-(2-methoxy-14-methyl-pentadecanyl)-sn-glycero-3-phosphoethanolamine	1.71752					6.26_452.3118m/z	452.312	6.25788	pos	LMGP02060014	Lipids and lipid-like molecules	Glycerophospholipids	Glycerophosphoethanolamines			51.6	66.7	M+H-H2O	C22H48NO7P	-3.83501	4.22169	2.79878e-16	4.52165e-13	3.28871	186853	56816.6	193860	187647	200752	165562	187589	196139	179474	192348	170208	194953	64969.9	63077.5	59698.9	56022.2	53828.2	50127.4	47933.2	56135.9	59556.1
(1alpha,4beta,5beta)-4-Hydroxy-7(11),10(14)-guaiadien-8-one	-1.47048					8.65_234.1618n	235.169	8.65495	pos	HMDB0036449	Lipids and lipid-like molecules	Prenol lipids	Sesquiterpenoids	*		53.5	72.8	M+H-H2O, M+H	C15H22O2	-0.656419	4.14005	5.72696e-08	1.96638e-06	0.360862	78326.3	217053	84185.9	104790	73972.1	77519.2	55851.1	68258.1	87486.3	76174.8	75945.1	79081.3	194781	171063	174398	284357	263544	226657	168584	273142	196955
16,16-dimethyl-PGA1	-1.35555					11.40_363.2540m/z	363.254	11.3962	neg	4122	Lipids and lipid-like molecules	Fatty Acyls	Eicosanoids			55.1	79.9	M-H	C22H36O4	-0.168229	2.2884	0.0152806	0.0613386	0.390786	43237.2	110642	39404.4	37515.3	49802.4	38567.5	7935.64	53153.4	141132	18305.9	16455.6	30100.4	159029	182186	204468	70423.3	71039.5	12474.7	156003	29308	110844
13-Oxo-9,11-tridecadienoic acid	0.632924					5.72_224.1412n	225.148	5.7245	pos	90028	Lipids and lipid-like molecules	Fatty Acyls	Fatty acids and conjugates	*		51.6	64.7	M+H, M+K, M+NH4	C13H20O3	-0.410328	1.36671	3.01998e-07	8.35148e-06	1.5507	41853.7	26990.1	42679.6	37460	36639.3	41172.4	44799.3	37646.8	42395.2	46004.7	46016.8	43723.2	32935	27191	27931.2	30498	22273.5	25692.6	20132	23893.9	32363.9
Homoursodeoxycholic acid	-2.38282					12.53_406.3077n	407.315	12.5255	pos	LMST04070033	Lipids and lipid-like molecules	Sterol Lipids	Bile acids and derivatives			49.3	53.4	M+H-H2O, M+H	C25H42O4	-1.41044	4.10298	0.00514831	0.0272423	0.191734	43835	228623	40095.8	37302.8	60316.8	57253.8	3393.79	37757	145058	6896.93	21803.2	28472	279779	368888	480554	84363.9	179844	27180	470050	47568.2	119383
10-oxo-13-hydroxy-11-octadecenoic acid	3.19561					5.50_330.2637m/z	330.264	5.49623	pos	LMFA02000249	Lipids and lipid-like molecules	Fatty Acyls	Octadecanoids			46.1	35	M+NH4	C18H32O4	-0.477724	4.07391	9.27964e-09	3.95622e-07	9.16169	141678	15464.2	166959	148494	131377	128513	91640.9	230129	125403	130548	133466	130249	19566.5	17841.7	15345.5	16647.2	8383.62	13470.8	14031.8	15775.8	18114.6
3-hydroxy-cis-5-octenoylcarnitine	0.562812					5.03_302.1962m/z	302.196	5.02865	pos	LMFA07070038	Lipids and lipid-like molecules	Fatty Acyls	Fatty esters			47.3	40	M+H	C15H27NO5	-0.113509	4.06209	1.67227e-05	0.000264189	1.47715	430955	291749	541462	427281	416257	464921	385213	525450	398398	350903	407332	392333	312508	336755	246955	290583	243976	268403	291483	288068	347006
(+)-Desoxyscalarin	-1.29621					12.07_433.2957m/z	433.296	12.0741	neg	LMPR0105060002	Lipids and lipid-like molecules	Prenol lipids	Isoprenoids			53.2	70.6	M+FA-H	C25H40O3	-0.575226	2.22849	0.0235957	0.0842483	0.407195	47436.6	116496	58736.8	30979.7	89488.7	45040.3	22856.6	45167	83273.9	41462.3	24131.6	33228.6	147582	315336	105955	123172	50674.7	19076.1	126492	75541.4	84632.8
(10R,13R,16R)-d14-9-PhytoF[9S,12R]	0.441352					6.00_362.2534m/z	362.253	5.99643	pos	LMFA02040070	Lipids and lipid-like molecules	Fatty Acyls	Octadecanoids			46.6	41.2	M+NH4	C18H32O6	-0.974979	2.22517	0.000162857	0.0017652	1.35788	174059	128185	219481	184823	176317	146754	185954	193062	130760	175878	169420	158139	159854	126763	111922	131448	117409	114525	122344	130646	138749
3-O-a-L-Fucopyranosyl-D-glucose	1.8341					1.09_326.1210n	371.119	1.09018	neg	58523	Lipids and lipid-like molecules	Fatty Acyls	Fatty acyl glycosides	*		37.3	0	M-H, M+FA-H	C12H22O10	-0.809125	2.20979	1.21237e-07	3.71036e-06	3.5655	53907.9	15119.3	47546.7	53603.6	51394.8	65217.8	52346.7	66811.6	46458	56386.6	44976.9	54336	11428.9	3432.55	16090.2	5736.22	19192	41475	7078.05	23325.7	8315.04
Homochenodeoxycholic acid	-2.43307					12.51_405.3008m/z	405.301	12.513	neg	LMST04070032	Lipids and lipid-like molecules	Sterol Lipids	Bile acids and derivatives			53	70.1	M-H	C25H42O4	-0.539483	3.90037	0.00569721	0.0294109	0.185171	38656.8	208762	41110.7	34662.5	53254.2	53876.2	3293	34785.7	116568	6370.81	18522	24124.6	293870	362027	459275	66625.1	146684	20966	385880	40909.7	102624
17-HOME(9Z)	-1.0333					13.30_281.2473m/z	281.247	13.301	pos	LMFA02000180	Lipids and lipid-like molecules	Fatty Acyls	Octadecanoids			57.5	93.8	M+H-H2O	C18H34O3	-0.854286	2.20421	0.0101306	0.0454633	0.488591	54178.9	110888	44924.4	99896.4	86689	57153.5	14325.1	15145.7	94610.1	18829.4	48308.2	61907.1	84291.3	113658	101165	99958.5	79443.7	40687.2	189914	88370.1	200504
20alpha-DHOPA	-1.10412					10.10_362.2091n	345.206	10.0995	pos	LMST02030224	Lipids and lipid-like molecules	Sterol Lipids	Steroids			49.7	55.1	M+H-H2O, M+Na	C21H30O5	-0.706965	2.20393	0.000684403	0.00559479	0.465187	40635.5	87353	49222.5	52820.1	40344.3	35532	48123.7	11439	25804.5	63001.1	30329.3	49738.6	101695	116767	62727	79782.6	69584.8	148445	73065.7	93282.8	40827.5
Stoloniferone Q	-0.424501					10.82_440.3283n	441.336	10.815	pos	LMST01060016	Lipids and lipid-like molecules	Sterol Lipids	Sterols			47.5	47.3	M+H-H2O, M+H	C29H44O3	-1.79134	3.8496	0.0464353	0.13602	0.745097	634370	851394	557161	727124	872268	567404	378268	722946	989220	493160	430913	605239	791300	929758	986054	708035	933362	322975	1.19296e+06	777879	1.02022e+06
9-deoxy-9-methylene-PGE2	-1.0118					11.08_350.2452n	351.252	11.082	pos	LMFA03010058	Lipids and lipid-like molecules	Fatty Acyls	Eicosanoids			51.7	64.8	M+H-H2O, M+H	C21H34O4	-1.55062	3.81127	0.000308528	0.00297536	0.495928	137176	276604	118026	182616	165412	104557	65284.2	133032	268873	102164	101379	130415	293955	361708	413550	240141	227410	161018	312460	231595	247601
2-[(sulfooxy)methyl]butanoic acid	0.558141					0.72_243.0175m/z	243.018	0.7174	neg	HMDB0130847	Lipids and lipid-like molecules	Fatty Acyls	Fatty acids and conjugates	*		38	0	M+FA-H	C5H10O6S	-2.3765	2.17386	0.00822365	0.0387286	1.47237	167399	113694	146984	201199	173900	218094	165243	186749	159155	100663	187964	134042	77701.1	110284	57363.6	149198	49645.6	138110	142263	121314	177365
(2R)-1-O-beta-D-Galactopyranosylglycerol	2.47283					0.76_253.0926m/z	253.093	0.759267	neg	HMDB0038664	Lipids and lipid-like molecules	Glycerolipids	Glycosylglycerols	*		43.2	23.7	M-H	C9H18O8	-1.07835	3.78455	1.0665e-10	8.39415e-09	5.55132	129733	23369.8	115231	145072	113837	133467	121794	178388	107867	130052	124608	127017	21504.6	7610.51	20834.4	16683.4	48457	30986	18876.1	28606.9	16769.5
PE(15:0/0:0)	-1.38204					10.52_439.2696n	440.277	10.5176	pos	LMGP02050031	Lipids and lipid-like molecules	Glycerophospholipids	Glycerophosphoethanolamines			48.7	46.2	M+H, M+Na	C20H42NO7P	-0.687179	3.74916	0.0303327	0.100561	0.383677	127119	331319	63661.9	33914.8	267084	113382	38855.6	171826	376964	24609.5	93154.3	87741.3	143033	647990	352240	128858	397981	25761	396521	145839	743644
6-((Z)-pentadec-10-en-1-yl)salicylic acid	-0.588066					8.49_346.2505n	347.258	8.49248	pos	LMPK15040008	Lipids and lipid-like molecules	Polyketides	Phenolic lipids			51.1	60.4	M+H-H2O, M+H	C22H34O3	-0.753873	3.73817	0.00981276	0.0443677	0.665234	333396	501171	294892	356383	452513	372421	202099	452329	395097	333945	246959	227326	435804	261524	608755	423641	329162	623732	750069	601640	476215
(1R,2R)-3-oxo-2-pentyl-cyclopentanebutanoic acid	-0.92519					5.55_285.1707m/z	285.171	5.54803	neg	LMFA02010017	Lipids and lipid-like molecules	Fatty Acyls	Octadecanoids			46.3	33.3	M+FA-H	C14H24O3	-0.186712	3.72626	0.0117009	0.050616	0.526611	187389	355839	254755	225787	126674	177613	283035	47805.3	97066.9	206688	215425	239036	286593	284068	239591	244041	170620	301745	445540	514240	716112
(Z)-6-Tetradecene-1,3-diyne-5,8-diol	-0.781731					7.93_265.1444m/z	265.144	7.92522	neg	HMDB0038996	Lipids and lipid-like molecules	Fatty Acyls	Fatty alcohols	*		51.6	60.7	M+FA-H	C14H20O2	-0.654134	3.70584	0.000108878	0.00126308	0.581668	175986	302554	206029	212316	176153	183942	200706	108404	132777	191287	160367	187882	254811	219240	368372	327557	376327	403566	272330	302386	198398
9-deoxy-9-methylene-16,16-dimethyl -PGE2	-1.6998					11.74_378.2764n	379.284	11.735	pos	LMFA03010059	Lipids and lipid-like molecules	Fatty Acyls	Eicosanoids			52.1	67.2	M+H-H2O, M+H	C23H38O4	-1.634	3.68251	0.00912776	0.0420258	0.307829	72386.4	235151	59907.5	71006.3	91980.3	74823.3	7581.33	75941.3	250931	14670.6	32899.1	44123.4	297770	391904	491354	126425	155854	31408	367985	58232.2	195430
Spongipregnoloside A	-0.575464					6.38_625.3591m/z	625.359	6.38438	pos	LMST02030217	Lipids and lipid-like molecules	Sterol Lipids	Steroids			49.8	54.1	M+H	C33H52O11	1.41079	3.65332	0.0009913	0.00748928	0.67107	268021	399393	280432	335084	220112	268704	353929	132642	257231	258205	264696	309175	429465	395766	428605	417485	295077	543106	456099	280041	348896
1-(2-methoxy-16Z-tricosenyl)-sn-glycero-3-phosphoserine	-1.47054					10.68_609.4028n	610.41	10.6826	pos	LMGP03060024	Lipids and lipid-like molecules	Glycerophospholipids	Glycerophosphoserines			44.1	30	M+H, M+Na	C30H60NO9P	3.64017	3.63018	2.12839e-08	8.19736e-07	0.360848	56674.5	157059	62847.4	70113.5	69323.6	60649.6	51706.3	26401	46926.8	48960.6	40344	89472	165767	191604	135826	176418	141658	117785	188600	130505	165367
3-hydroxyisovalerylcarnitine	1.57855					4.69_262.1649m/z	262.165	4.69288	pos	LMFA07070041	Lipids and lipid-like molecules	Fatty Acyls	Fatty acid esters	*		48.8	46.9	M+H	C12H23NO5	-0.0346396	3.59203	5.76836e-06	0.00010641	2.98669	158400	53035.4	174945	163138	158455	99620.2	208697	255058	99448.8	146980	142322	135340	78427.9	59521.4	58732.3	47077.5	42360.1	62915.5	39618.5	39811.8	48853.3
S-Japonin	-1.06394					14.05_381.1735m/z	381.173	14.0526	neg	HMDB0035802	Lipids and lipid-like molecules	Prenol lipids	Sesquiterpenoids	*		39.9	9.29	M+FA-H	C19H28O3S	-1.84594	2.13031	0.0245521	0.0865867	0.478323	55419.1	115861	54630.4	135137	104484	63438.7	2421.9	10942.8	105614	3229.33	36390.6	37901.6	119093	151577	146001	86491.5	63703.3	24654.5	176424	66264.2	208542
7-Oxo-11-dodecenoic acid	-0.95874					8.08_213.1484m/z	213.148	8.0849	pos	43202	Lipids and lipid-like molecules	Fatty Acyls	Fatty Acids and Conjugates			51.8	63.1	M+H	C12H20O3	-0.78253	2.12761	3.2546e-05	0.000467492	0.514506	41761.2	81167.6	55029.6	41291.2	34125.2	33835.1	46104.8	21383.6	34828.1	59343.6	34013.9	57657.2	66717.5	74533.7	73619.7	86412.9	81828.6	110803	64662.6	109056	62874.4
10-F2-dihomo-IsoP	-1.6707					11.74_396.2874n	377.27	11.7367	neg	LMFA03110168	Lipids and lipid-like molecules	Fatty Acyls	Eicosanoids			52.6	67.7	M-H2O-H, M-H	C23H40O5	-0.517169	3.57017	0.00831637	0.0390634	0.314102	69600.8	221587	68326.5	65902.1	88470.4	74001.5	8589.03	72147	221997	16400.8	31148.5	49025.1	328202	352197	460259	118321	169249	26896.1	315811	52726.6	170618
Camelledionol	-0.824181					10.58_423.3243m/z	423.324	10.575	pos	HMDB0035730	Lipids and lipid-like molecules	Prenol lipids	Triterpenoids	*		52.2	71.9	M+H-H2O	C29H44O3	-3.26863	3.55429	0.00755341	0.0363587	0.564803	189533	335574	131311	212635	223079	184565	94983.8	367722	203138	236683	84764.4	156452	477598	344021	287660	225769	328824	185072	547696	203620	419910
alpha-kamlolenic acid	-0.579397					10.86_277.2160m/z	277.216	10.8575	pos	LMFA02000156	Lipids and lipid-like molecules	Fatty Acyls	Octadecanoids			53.8	74.7	M+H-H2O	C18H30O3	-0.810443	3.52472	0.0123774	0.0527912	0.669244	284868	425657	348467	376288	315109	211255	243303	154192	170095	383913	220244	425815	264610	420492	247034	522978	330581	534682	567618	529834	413085
Nebraskanic acid	2.35384					5.93_437.3010m/z	437.301	5.92502	pos	LMFA01050558	Lipids and lipid-like molecules	Fatty Acyls	Fatty Acids and Conjugates			41.3	16.5	M+K	C24H46O4	-4.54737	3.47372	2.32385e-09	1.19537e-07	5.11185	115953	22683.1	127936	78884.9	82689.8	151669	107411	108048	130473	111217	120327	140872	39576.6	18884.1	17109.6	23253	12093.7	21811.5	22550.8	18440	30429
Ercalcitriol	-1.44183					10.94_428.3286n	473.327	10.9409	neg	HMDB0006225	Lipids and lipid-like molecules	Steroids and steroid derivatives	Vitamin D and derivatives	*		45.2	31.5	M-H, M+FA-H	C28H44O3	-0.962413	3.42819	0.00208196	0.0135513	0.3681	74932.1	203565	39659.2	61573.6	61290.3	51107.5	39623.5	174667	103624	79702.1	33436.1	104638	249447	232370	129746	98834.2	185462	226656	184510	93828.6	431228
1-(8Z,11Z,14Z-eicosatrienoyl)-glycero-3-phosphate	-1.8955					11.30_478.2926m/z	478.293	11.2983	pos	HMDB0062313	Lipids and lipid-like molecules	Glycerophospholipids	Glycerophosphates	*		50.1	57.5	M+NH4	C23H41O7P	-0.432728	3.40599	0.00240513	0.0152248	0.26878	43126.5	160453	41094.1	57191.6	56003.9	41542.6	33224.2	22299.3	28409.2	31166	54826.4	65508	42623.4	87057.4	98386.7	84000	133504	347715	298218	150946	201624
5-methyl-tetradecanedioic acid	0.26004					5.15_317.1967m/z	317.197	5.14997	neg	LMFA01170020	Lipids and lipid-like molecules	Fatty Acyls	Fatty Acids and Conjugates			41.7	14	M+FA-H	C15H28O4	-1.09255	2.11169	0.0396069	0.121614	1.19751	402626	336219	500508	364833	310889	377388	438799	468956	305139	425153	434336	400264	386416	467468	282663	318228	273558	253070	364427	333441	346701
Lucidone A	2.1544					7.98_420.2736m/z	420.274	7.97627	pos	HMDB0035844	Lipids and lipid-like molecules	Prenol lipids	Sesquiterpenoids	*		41	14.4	M+NH4	C24H34O5	-2.18895	3.38393	5.15269e-07	1.32136e-05	4.45184	118382	26591.7	110209	146042	148535	90926.3	89135.5	194083	90886.3	104596	98744.3	110661	35384.8	39121.3	13740.8	24084.2	35922.3	18956.9	29680.1	15557.1	26877.7
12,13-Epoxy-9,15-octadecadienoic acid	-0.783851					10.05_295.2266m/z	295.227	10.0548	pos	87400	Lipids and lipid-like molecules	Fatty Acyls	Fatty acids and conjugates	*		54.8	83.2	M+H	C18H30O3	-0.750638	3.35601	0.00241767	0.0152764	0.580814	164636	283457	237320	225279	156689	144264	143337	124552	107786	157431	139520	210181	145349	316837	169824	340786	227800	413749	329762	383788	223217
8E-Hydroxy-4,8-dimethyl-4,9-decadienal	1.37648					5.71_241.1441m/z	241.144	5.71495	neg	LMFA06000145	Lipids and lipid-like molecules	Fatty Acyls	Fatty aldehydes			46.3	35.3	M+FA-H	C12H20O2	-2.19403	3.35534	8.88131e-10	5.28335e-08	2.59634	139904	53885.3	147912	130171	124117	148707	156828	99891.7	142068	147540	158278	143529	70623.9	67097.5	47480.8	65429.4	41487.3	43021	39100.1	46409.1	64318.3
PC(0:0/14:0)	1.37193					6.59_448.2816m/z	448.282	6.58857	neg	LMGP01050073	Lipids and lipid-like molecules	Glycerophospholipids	Glycerophosphocholines			41.4	17.3	M-H2O-H	C22H46NO7P	-3.80878	3.32897	1.89138e-12	2.84625e-10	2.58817	133743	51674.7	132773	140673	137266	128839	122347	157149	124589	139127	110981	143686	53519.7	53359.1	54492	44619.3	50019.1	51838.1	44608.6	51388.1	61228.3
Kuhlmanniquinol	-0.355824					5.77_316.1312n	299.128	5.7727	pos	LMPK12100071	Lipids and lipid-like molecules	Polyketides	Flavonoids			48.2	45.1	M+H-H2O, M+NH4, M+Na, M+H	C18H20O5	0.440875	3.32068	0.000190281	0.00200579	0.781423	379276	485365	359362	373234	339678	359287	353910	460863	386414	407529	376257	376221	495014	455000	427949	480119	426650	466651	548095	454013	614793
9,10,11-trihydroxy-12Z-octadecenoic acid	-2.04181					9.72_362.2893m/z	362.289	9.71993	pos	LMFA05000713	Lipids and lipid-like molecules	Fatty Acyls	Fatty alcohols			44.3	32.3	M+NH4	C19H36O5	-2.36784	3.31855	0.000380489	0.00350841	0.242859	34891.7	143671	57616.6	40730.5	50199.9	27711.7	29368.5	7842.8	18908.8	21900.6	51320.3	43317.6	61588.7	159013	38378.2	233085	110610	252171	150627	205420	82144.6
PA(P-16:0/0:0)	-1.54283					11.53_439.2465m/z	439.246	11.5321	neg	LMGP10070003	Lipids and lipid-like molecules	Glycerophospholipids	Glycerophosphates			45.4	30.6	M+FA-H	C19H39O6P	-0.402083	3.28365	0.0293704	0.0984005	0.343211	82498.8	240373	22403.5	84796.2	148926	12692.1	39345.7	207135	79623.6	115234	66670.1	48161.7	169399	179501	394599	73268	640434	34145.8	211340	60231.8	400440
gamma- 12,13-DiHODE	2.90485					5.60_330.2637m/z	330.264	5.60035	pos	LMFA02000050	Lipids and lipid-like molecules	Fatty Acyls	Octadecanoids			51.1	60.6	M+NH4	C18H32O4	-0.65498	3.28146	1.71177e-08	6.77992e-07	7.4894	94833.7	12662.4	111687	96037.3	90994.4	94658.1	56677.5	151647	84419.4	79236.2	97743.6	85235.7	17367.4	16610.6	12076.1	11945.9	8291.74	10358.1	11652.4	10385.1	15274.3
(3beta,17alpha,23R)-17,23-Epoxy-3,29-dihydroxy-27-norlanost-8-ene-15,24-dione	1.11468					8.13_517.3171m/z	517.317	8.1289	neg	HMDB0035112	Lipids and lipid-like molecules	Prenol lipids	Triterpenoids	*		54.2	79.7	M+FA-H	C29H44O5	-0.0445043	3.27244	2.50065e-09	1.26458e-07	2.16547	153862	71052.4	157420	154532	169909	163138	144921	150303	145291	129448	142826	180832	46791	54216.1	57372.6	84037.5	58728.3	75783.5	81319.6	84206.3	97016.4
13,14-Dihydro PGF-1a	0.563762					8.36_403.2699m/z	403.27	8.36103	neg	HMDB0005076	Lipids and lipid-like molecules	Fatty Acyls	Eicosanoids	*		44.4	29	M+FA-H	C20H38O5	-0.729696	1.56115	0.0180135	0.069339	1.47812	101907	68944	140669	107087	90721.2	98907.9	118819	63390.4	80496.9	80852.8	111176	126954	69511	143128	58034.7	72554.5	79343	54567.3	31444.1	52174.5	59738.6
(+)-12-hydroxy-9Z-hexadecenoic acid	-1.37587					11.61_271.2265m/z	271.226	11.609	pos	35625	Lipids and lipid-like molecules	Fatty Acyls	Fatty Acids and Conjugates			49.3	52.2	M+H	C16H30O3	-1.12987	1.56114	6.65641e-06	0.000120831	0.385321	13109.7	34023	10220	14293.2	13148.8	9238.48	10397.6	17292.5	9313.1	16946.5	11181.2	19066.2	25652.6	21442	25558.3	42585	37783.9	24604.2	40954.1	40110.4	47516.2
N-oleoyl asparagine	-0.383773					7.90_396.2985n	379.295	7.9034	pos	LMFA08020137	Lipids and lipid-like molecules	Fatty Acyls	Fatty amides			53.4	73.3	M+H-H2O, M+H	C22H40N2O4	-0.696284	3.24545	0.0334945	0.108021	0.76643	487464	636019	491723	511783	622716	520896	378438	288591	796409	297731	475355	490999	623802	787748	784031	598443	477601	426726	708664	597854	719301
PC(18:2(2E,4E)/0:0)	-1.96501					10.84_564.3310m/z	564.331	10.8432	neg	LMGP01050034	Lipids and lipid-like molecules	Glycerophospholipids	Glycerophosphocholines			55.4	79.5	M+FA-H	C26H50NO7P	0.512948	3.2342	0.0373877	0.116752	0.256138	50713.1	197992	20140.1	25097.5	131550	31347.9	12554.2	34456.8	148033	33592.5	37638	32720.9	69578.4	94995.4	431018	110042	563565	12646.3	369785	55760.7	74533.8
Heliangin	0.879509					7.50_362.1728n	407.174	7.50083	neg	HMDB0036692	Lipids and lipid-like molecules	Fatty Acyls	Fatty acid esters	*		39.6	3.76	M-H2O-H, M+FA-H	C20H26O6	-0.299255	3.22474	9.32871e-05	0.00111375	1.83975	212059	115265	324358	220378	180317	255554	227513	164581	183801	170543	218079	175467	123550	179529	89957.5	92463.4	77327.9	101330	118521	128734	125975
Hyodeoxycholic acid	-2.23756					12.11_393.2995m/z	393.299	12.1131	pos	5701	Lipids and lipid-like molecules	Steroids and steroid derivatives	Bile acids, alcohols and derivatives	*		55	81.4	M+H	C24H40O4	-1.18724	3.22294	0.00789508	0.0375631	0.212044	31939.3	150626	36363.6	20699.5	34615.3	43304.9	2336.91	30545.9	111330	4826.48	14266.9	21103.9	213469	248928	301369	63636.8	84533.9	12692.6	318697	15978.8	96324.4
15-(3-methyl-5-pentylfuran-2-yl)-pentadecanoic acid	-1.51417					13.01_392.3289n	391.322	13.0096	neg	LMFA01150030	Lipids and lipid-like molecules	Fatty Acyls	Fatty Acids and Conjugates			39.1	0.836	M-H, M+FA-H	C25H44O3	-0.408317	3.19862	0.00539999	0.0282816	0.350097	64447.8	184086	62593.5	45837.8	78138.3	68302.3	3804.13	43324	240147	11399.4	36160.3	54771.1	231399	262312	273980	134421	116541	17695.5	224268	95398.1	300756
5S-HETE di-endoperoxide	1.55636					7.37_401.2182m/z	401.218	7.37488	neg	LMFA03000011	Lipids and lipid-like molecules	Fatty Acyls	Eicosanoids			42.7	19.5	M-H	C20H34O8	0.239813	3.1841	0.003128	0.0186296	2.9411	169653	57683.4	339374	197667	195333	216106	299172	64146.7	69369.2	79659.1	131263	104439	83662.3	48095.5	49081.4	49986.7	58903.8	52517	47941.2	61057.7	67904.8
MG(0:0/18:4(6Z,9Z,12Z,15Z)/0:0)	-1.42543					10.84_351.2526m/z	351.253	10.8433	pos	62325	Lipids and lipid-like molecules	Fatty Acyls	Lineolic acids and derivatives	*		53.2	71.4	M+H	C21H34O4	-1.14079	3.17052	0.000358286	0.00334319	0.372308	57087.4	153334	49270.1	132427	84746.9	52533.3	55795.8	16040.8	43089	25269.4	65089.4	46612.1	118539	112368	154019	130524	124406	275497	151402	223839	89410.7
19-norandrosterone	-0.573469					10.41_321.2069m/z	321.207	10.4071	neg	LMST02010042	Lipids and lipid-like molecules	Steroids and steroid derivatives	Estrane steroids	*		51.9	62.8	M+FA-H	C18H28O2	-0.761591	3.16317	0.0044576	0.0244005	0.671999	243902	362950	248920	300646	240485	178324	179345	300622	313034	252355	156980	268310	392498	436661	514576	403904	406313	167869	329976	296460	318293
3alpha,7alpha-Dihydroxy-5beta-cholestan-26-oic acid	-0.700921					11.31_457.3309m/z	457.331	11.3133	pos	LMST04030066	Lipids and lipid-like molecules	Steroids and steroid derivatives	Bile acids, alcohols and derivatives	*		50.7	65.5	M+Na	C27H46O4	4.6732	3.11771	0.00451025	0.0246127	0.615179	168840	274457	126874	136666	159081	121296	108147	200652	182405	287337	91436.3	274505	285925	275953	287428	258759	444448	176113	267509	217138	256836
Dihydroxychaulmoogric acid	-0.971822					10.07_335.2194m/z	335.219	10.0701	pos	LMFA01140029	Lipids and lipid-like molecules	Fatty Acyls	Fatty Acids and Conjugates			43.2	23.3	M+Na	C18H32O4	0.369041	3.10284	0.000120308	0.00136777	0.509862	89684.8	175900	112559	140986	87934.7	73178.3	83353.9	52087.1	47167.8	95642.5	74734.7	129203	120465	182043	126443	197749	168533	266628	183667	195065	142509
PC(14:1(9Z)/0:0)	1.52174					10.36_464.2781m/z	464.278	10.361	neg	LMGP01050014	Lipids and lipid-like molecules	Glycerophospholipids	Glycerophosphocholines			39.4	0	M-H	C22H44NO7P	-0.369339	3.0809	0.0274669	0.0938369	2.87137	199276	69401.1	147537	251409	143636	65933.9	250329	14181.1	364553	181397	511281	62503.8	85431.7	69832	28930.6	207198	67777.9	63114.7	13997.3	70898.4	17429
Muricin A	0.585185					10.80_641.4635m/z	641.463	10.7997	neg	HMDB0036977	Lipids and lipid-like molecules	Fatty Acyls	Fatty alcohols	*		52.5	67.9	M+FA-H	C35H64O7	0.151717	3.05869	0.0144005	0.0588209	1.50023	378169	252073	552788	445464	327260	263771	331254	520122	317761	429018	178615	415634	332584	275302	217818	232350	186487	103042	328913	236786	355379
11-methoxy-12,13-epoxy-9-octadecenoic acid	-1.30413					11.18_326.2453n	344.279	11.1756	pos	LMFA01080007	Lipids and lipid-like molecules	Fatty Acyls	Fatty Acids and Conjugates			48	44.2	M+H-H2O, M+NH4, M+H	C19H34O4	-1.16342	3.04361	6.74152e-05	0.000851946	0.404966	57449.8	141863	76096.2	78522.4	71743.6	53458.8	44605.3	23586	38380.5	37312.4	79137.1	71655.8	84165.6	148169	74197	214843	148752	165301	160625	178810	101907
beta-parinaric acid	-1.12504					7.96_276.2087n	277.216	7.96203	pos	LMFA01030171	Lipids and lipid-like molecules	Fatty Acyls	Fatty Acids and Conjugates			48.2	50.9	M+H-H2O, M+H	C18H28O2	-0.670546	1.97721	0.00200287	0.0131508	0.458491	34947.4	76222.8	57359.7	40633.1	34628.8	25626.1	35428.1	27520.2	20271.1	35903.3	31669.4	40434.4	27290.9	94553.2	41251.4	84845.8	57460.2	128322	85340.8	115942	50998.9
19-HOME(9Z)	-2.74155					9.67_343.2488m/z	343.249	9.67225	neg	LMFA02000181	Lipids and lipid-like molecules	Fatty Acyls	Octadecanoids			43.7	23.1	M+FA-H	C18H34O3	-0.661994	2.9962	0.000554594	0.00474317	0.149524	15438.2	103249	39635.4	11116.8	28627.6	12034	5905.54	15890	6946.04	6105.63	11959.1	16161.5	14091.4	118018	20906.5	120763	61222.5	207732	152842	153957	79703.4
PE(0:0/20:5(5Z,8Z,11Z,14Z,17Z))	0.982695					5.18_500.2753m/z	500.275	5.17763	pos	LMGP02050053	Lipids and lipid-like molecules	Glycerophospholipids	Glycerophosphoethanolamines			37.8	0	M+H	C25H42NO7P	-3.74625	1.0898	0.0122723	0.0524667	1.97615	34285.8	17349.8	25782.4	48137.3	29051	31815.6	51745.2	552.64	27117.6	27740.3	36943.9	63971.8	16441.6	14237.1	9274.94	22073.8	9903	21985.3	18053.4	22037.3	22141.3
6,10,14-Trimethyl-5,9,13-pentadecatrien-2-one	-1.50855					12.74_262.2294n	263.237	12.7407	pos	89972	Lipids and lipid-like molecules	Prenol lipids	Diterpenoids	*		50.9	59.6	M+H-H2O, M+H	C18H30O	-0.953883	2.97857	4.19728e-05	0.000579315	0.351463	42356.8	120515	33723.8	92806.7	70840.7	31682.5	7655.44	2740.54	51066.8	9992.77	56889.4	66168.7	106007	97162.6	176019	98183.9	138274	70049	113341	145248	140354
3-(1-Hydroxymethyl-1-propenyl)pentanedioic acid	1.09199					4.71_201.0760m/z	201.076	4.71062	neg	HMDB0033092	Lipids and lipid-like molecules	Fatty Acyls	Fatty acids and conjugates	*		49.8	56.3	M-H	C9H14O5	-4.0586	1.94294	1.44153e-06	3.18824e-05	2.13168	56782.8	26637.6	79390.5	60888.1	58962.7	53993.9	58761.2	70165.5	46034.9	49249	51908.7	38473.8	26433.2	30280.7	22171.1	26511.3	21670.5	26750.5	26306.1	23800.5	35814.9
Prostaglandin lactone-diol	-1.13505					7.24_268.1674n	267.16	7.24362	neg	HMDB0240213	Lipids and lipid-like molecules	Fatty Acyls	Fatty alcohols			45.7	33.1	M-H, M+FA-H	C15H24O4	-0.262421	2.92952	0.0166988	0.0655651	0.455319	103422	227143	145734	39786.2	57542.6	61557.3	138691	100447	183164	133350	64842.7	109111	199480	195667	449730	311335	106782	370107	59290.5	295377	56517.3
4-methyl-dodecanedioic acid	0.613656					5.50_244.1674n	227.164	5.49623	pos	LMFA01170012	Lipids and lipid-like molecules	Fatty Acyls	Fatty Acids and Conjugates			47.9	43.5	M+H-H2O, M+H	C13H24O4	-0.433271	2.92599	7.94312e-09	3.44381e-07	1.53013	194302	126984	205359	189673	162889	177379	186441	206375	198242	193670	212120	210869	127160	128352	110898	134191	124075	113384	148804	120348	135642
Sorbitan palmitate	-1.49177					11.52_441.2609m/z	441.261	11.5176	pos	HMDB0029887	Lipids and lipid-like molecules	Fatty Acyls	Fatty acid esters	*		45	34.2	M+K	C22H42O6	-0.943032	2.91484	0.0321495	0.104885	0.355576	69697.4	196013	22251.7	80181.5	133111	11289.3	32647.5	169453	63683.7	89821.1	50300.5	44235.3	145226	157182	316225	59951.9	524962	25042.9	162896	49245.8	323385
Licoagroside B	9.35721					4.65_477.1250m/z	477.125	4.6478	neg	HMDB0036523	Lipids and lipid-like molecules	Saccharolipids	Unclassified			53.8	75.6	M+FA-H	C18H24O12	0.0584626	2.90395	6.09433e-12	7.57374e-10	655.845	61616.5	93.9499	57326.6	64090.2	50780.8	51736.9	59474.1	87724.5	66528.7	64036.9	64680.2	49786.5	47.3346	85.003	137.59	90.5163	14.8085	37.6166	298.05	69.8976	64.7325
5-Androstene-3b,16b,17a-triol	-0.663082					8.80_351.2176m/z	351.218	8.80427	neg	HMDB0000523	Lipids and lipid-like molecules	Steroids and steroid derivatives	Androstane steroids	*		52.2	65.8	M+FA-H	C19H30O3	-0.360189	2.90366	1.14283e-08	4.73419e-07	0.631528	109891	174009	129803	96363.2	90480.9	105729	102641	102229	120833	122267	108220	120350	154157	178023	170564	178641	151891	182925	191279	192340	166260
(+)-7-epi--9,10-dihydrojasmonic acid	-1.32586					5.15_257.1392m/z	257.139	5.14997	neg	LMFA02020005	Lipids and lipid-like molecules	Fatty Acyls	Octadecanoids			49.2	50	M+FA-H	C12H20O3	-1.09783	1.92257	0.00508965	0.0270234	0.398911	29207.9	73219.2	20917.4	58722.7	39716.7	28082.2	55323.6	13114.9	16230.4	22672.2	19295.2	18003.7	88417.4	113676	29715.9	42435.2	30620	99100	43402.9	70690.1	140914
2-methyl-16-heptadecenoic acid	-1.17264					13.29_265.2523m/z	265.252	13.2866	pos	LMFA01020206	Lipids and lipid-like molecules	Fatty Acyls	Fatty Acids and Conjugates			55.4	81.6	M+H-H2O	C18H34O2	-1.18917	1.92235	0.000513289	0.00446217	0.44361	27959.1	63026.4	25065.9	52533.3	48942	27728.6	4916.31	6899.19	57318.4	4525.13	29219.3	22443.1	50597.4	50488.1	70754.5	53758.6	62099.9	43855.4	93692.6	65589.1	76402.1
1-Acetoxy-2-hydroxy-16-heptadecyn-4-one	-1.84614					12.19_324.2297n	347.219	12.1876	pos	HMDB0031007	Lipids and lipid-like molecules	Fatty Acyls	Fatty alcohols	*		46.5	40.2	M+H, M+Na, M+NH4	C19H32O4	-1.19786	1.91753	3.80728e-05	0.000534866	0.278135	12449.4	44760.3	17683.7	19989.3	27583.2	12644.6	3359.12	444.895	11403.2	1503.2	16824.6	13058.2	28780.6	56936.3	24757.3	56306.1	24684	38960.7	63057.5	64191.9	45168.5
Aleprylic acid	-0.55577					2.41_196.1462n	219.134	2.40695	pos	LMFA01030189	Lipids and lipid-like molecules	Fatty Acyls	Fatty Acids and Conjugates			45.1	30.3	M+H-H2O, M+Na	C12H20O2	-0.570288	1.91458	0.0293733	0.0984005	0.680294	115532	169826	79300.3	112709	114800	133351	132816	205755	83372.6	84599	89944.7	118669	80139.7	113234	199168	108539	253566	167431	206789	239680	159884
7-Hydroxy-3-oxocholanoic acid	1.24925					9.80_779.5472m/z	779.547	9.80263	neg	HMDB0000460	Lipids and lipid-like molecules	Steroids and steroid derivatives	Bile acids, alcohols and derivatives	*		48.3	61.5	2M-H	C24H38O4	0.542114	1.48968	0.0337622	0.108545	2.37717	59590.2	25067.6	42991.3	75887.9	24674.1	22042.2	9679.66	54574.4	92507.4	121743	49980.4	101822	46831.8	21848.4	19783.8	86308.6	12459.4	564.977	12113.9	12050.2	13647.7
Cucurbic acid	-0.194105					5.25_212.1412n	195.138	5.24752	pos	HMDB0029388	Lipids and lipid-like molecules	Fatty Acyls	Lineolic acids and derivatives	*		54.3	74.3	M+H-H2O, M+H	C12H20O3	-0.0825467	2.84036	0.032469	0.105664	0.874115	796102	910752	885480	876081	717971	760501	852085	628527	682572	796954	910515	850336	1.04778e+06	1.00827e+06	758293	1.00639e+06	712518	863930	912958	876207	1.01042e+06
LysoPE(0:0/15:0)	-1.36642					10.52_438.2625m/z	438.263	10.5221	neg	HMDB0011472	Lipids and lipid-like molecules	Glycerophospholipids	Glycerophosphoethanolamines	*		47.9	43.2	M-H	C20H42NO7P	-0.148099	2.82937	0.029568	0.0988476	0.387853	73347.6	189112	37642.3	22870.5	139036	65090	22221.2	108721	218295	15173.1	53796.5	50629.9	77318.9	362994	202745	69952.3	230460	14823.4	234151	90375.2	419187
Undecanedioic acid	1.10123					5.39_261.1341m/z	261.134	5.38848	neg	HMDB0000888	Lipids and lipid-like molecules	Fatty Acyls	Fatty acids and conjugates	*		51.1	58.6	M+FA-H	C11H20O4	-1.02871	2.81262	0.00116915	0.00858366	2.14538	162345	75672.1	253438	215674	208146	179405	179574	46787.6	68126.3	123511	180972	167818	83743.5	59899.7	85151	69880.8	80813.5	106485	54358.3	75189.5	65527.6
Soyasaponin V	-1.81628					8.83_959.5195m/z	959.519	8.83137	pos	HMDB0039517	Lipids and lipid-like molecules	Prenol lipids	Terpene glycosides	*		56.4	92.7	M+H	C48H78O19	-1.5845	1.899	0.0445342	0.1322	0.283953	19904.8	70099	15604.1	28878.6	12933.5	22192.8	66578.9	768.17	2406.58	17052.2	11165.2	21467.7	34481.2	18208.9	38355.3	22699.4	36367.5	230878	135787	81206	32907.7
PE(17:1(9Z)/0:0)	1.48897					10.35_465.2854n	466.293	10.3545	pos	LMGP02050008	Lipids and lipid-like molecules	Glycerophospholipids	Glycerophosphoethanolamines			40.6	13.2	M+H, M+Na	C22H44NO7P	-0.342469	2.78661	0.0366696	0.115305	2.80688	170878	60878.1	131538	210769	126274	58911.5	215857	12536.3	315381	128441	463024	46043.6	75894.1	64984.8	25577	184533	52327.3	56893.2	12856.4	57646.2	17191.5
MG(0:0/18:3(6Z,9Z,12Z)/0:0)	-1.44391					12.14_353.2682m/z	353.268	12.1421	pos	62323	Lipids and lipid-like molecules	Fatty Acyls	Lineolic acids and derivatives	*		53.9	75.2	M+H	C21H36O4	-1.26057	2.78299	0.00023746	0.00240642	0.367569	41458.3	112791	29758.3	96419.2	77819.6	38640.4	10303	3814.91	52847.8	12751.2	42643.2	49585.8	90111.7	72137.7	180107	75473.3	128560	72595.7	140867	126304	128958
3,14-Dihydroxy-11,13-dihydrocostunolide	-0.688418					7.93_266.1516n	267.159	7.9334	pos	HMDB0035647	Lipids and lipid-like molecules	Prenol lipids	Terpene lactones	*		52.8	68.5	M+H-H2O, M+H	C15H22O4	-0.899045	2.78146	0.000588612	0.00498016	0.620534	126134	203267	143925	150059	128323	132568	136777	81513.1	97931.2	132792	122540	134915	163868	138673	238836	217096	256510	293661	172298	207606	140858
7-phenyl heptanoic acid	-0.484219					7.20_251.1288m/z	251.129	7.195	neg	LMFA01140063	Lipids and lipid-like molecules	Fatty Acyls	Fatty Acids and Conjugates			51.8	60.8	M+FA-H	C13H18O2	-0.53004	2.76057	1.64514e-05	0.000260306	0.714884	167690	234569	190385	128265	183271	141371	156768	149189	190724	172153	176530	188243	250054	229133	283408	238106	260203	219065	201737	202618	226801
Procurcumadiol	-0.730644					5.90_250.1568n	251.164	5.89612	pos	HMDB0034721	Lipids and lipid-like molecules	Prenol lipids	Sesquiterpenoids	*		53	69.6	M+H-H2O, M+H	C15H22O3	-0.577162	2.74342	0.0123734	0.0527855	0.602635	159748	265083	196598	101935	99727.5	125442	222141	122584	243546	168191	140093	177225	252266	323959	463175	329452	172253	210148	126240	336197	172057
LysoPA(i-20:0/0:0)	-1.25998					10.11_465.2972m/z	465.297	10.113	neg	HMDB0114767	Lipids and lipid-like molecules	Glycerophospholipids	Glycerophosphates	*		39.3	1.38	M-H	C23H47O7P	-3.04088	2.70372	0.00224189	0.0143879	0.417549	54919.7	131529	40816	58356.9	39840.8	56485.7	16370.3	110743	68033.9	91824.6	34418.4	32308.1	192462	75813	81306.4	84282.6	231004	160529	177118	64510.2	116733
Spongipregnoloside B	-0.666016					6.66_625.3592m/z	625.359	6.65585	pos	LMST02030218	Lipids and lipid-like molecules	Sterol Lipids	Steroids			49.3	52.8	M+H	C33H52O11	1.61557	2.70254	0.000669435	0.00550763	0.630245	119631	189816	122472	158195	94004	127994	168244	63416.2	110323	100567	110124	140966	196840	199214	180624	190955	143290	261734	237850	125761	172077
PE(18:4(6Z,9Z,12Z,15Z)/0:0)	-3.40474					5.28_496.2444m/z	496.244	5.2765	pos	LMGP02050018	Lipids and lipid-like molecules	Glycerophospholipids	Glycerophosphoethanolamines			37.3	19.7	M+Na	C23H40NO7P	1.99811	2.6833	7.87581e-05	0.000970128	0.0944214	6685.52	70805.1	5468.71	7777.79	5616.59	11996	15193	3664.24	2454.09	1355.08	5300.14	8029.49	49726	79089.1	24526.3	42690.8	124481	59818.3	91510.5	133294	32109.1
Glycyrrhetol	-1.54533					12.25_457.3673m/z	457.367	12.2528	pos	94245	Lipids and lipid-like molecules	Prenol lipids	Triterpenoids	*		52.8	76.6	M+H	C30H48O3	-0.763987	2.67366	0.000470545	0.00416254	0.342618	34762.6	101462	28109.2	58166.6	53411.5	33222.8	18381.2	14307.8	62587.9	16743.1	26070.8	36624.9	102161	46950.9	164159	46958	88076.2	80529.2	154513	152157	77651.5
11b-PGE2	-1.10572					7.96_397.2220m/z	397.222	7.95662	neg	HMDB0060041	Lipids and lipid-like molecules	Fatty Acyls	Eicosanoids	*		44.7	33.4	M+FA-H	C20H32O5	-3.42157	2.6551	0.00075422	0.00601807	0.464671	62602.8	134725	100519	54364.8	52173.9	56778.2	58580.7	63465.7	63120.6	55943.3	61350.9	59730.6	55076.1	144950	81695.1	191459	105841	207197	166985	172067	87255
Isopentyl beta-D-glucoside	-4.00937					4.23_233.1395m/z	233.14	4.22755	pos	HMDB0034750	Lipids and lipid-like molecules	Fatty Acyls	Fatty acyl glycosides	*		38.5	1.05	M+H-H2O	C11H22O6	4.71321	2.63786	1.81289e-08	7.14356e-07	0.0620953	3657.99	58909.3	3455.72	4535.78	2873.13	3939.7	3444.1	3748.5	3160.03	3704.6	3961.99	3756.35	52621.9	91946.2	44177.9	79392.2	67712.2	49086.3	54416.2	35823.3	55007.3
3-(3,4-dimethyl-5-pentylfuran-2-yl)-propanoic acid	-0.750644					4.96_283.1551m/z	283.155	4.96285	neg	LMFA01150023	Lipids and lipid-like molecules	Fatty Acyls	Fatty Acids and Conjugates			47.2	38.3	M+FA-H	C14H22O3	-0.0684726	1.84984	0.0373959	0.116752	0.594338	83368.8	140272	89193.1	32151.9	42139	59846.9	100233	121636	144725	49519.9	58556.9	135685	96607.4	215074	217312	176337	66796	96793.8	77460	227391	88674.5
N-linolenoyl glutamic acid	0.50406					9.94_452.2650m/z	452.265	9.9364	neg	LMFA08020214	Lipids and lipid-like molecules	Fatty Acyls	Fatty amides			39.7	1.14	M+FA-H	C23H37NO5	-0.90977	2.61174	0.0218861	0.0797784	1.4182	329574	232389	306739	390141	221797	252721	165425	392417	364761	452329	318886	430519	317393	201651	195337	354264	195159	121531	229386	205991	270788
2-[hydroxy(phenyl)methyl]heptanal	-1.51263					9.47_265.1444m/z	265.144	9.46733	neg	HMDB0133164	Lipids and lipid-like molecules	Fatty Acyls	Fatty alcohols	*		48	42.4	M+FA-H	C14H20O2	-0.593806	2.60935	0.0207039	0.0767452	0.350472	50956.3	145393	51003.3	50955.1	93087.9	49469.9	39503.6	11357.9	36121.2	56471.1	48140.3	73452.6	46525	69213.3	154080	169616	211579	385672	24290.1	202000	45564.9
N-(9,12-octadecadienoyl)-glutamine	1.11542					6.32_453.2973m/z	453.297	6.32352	neg	LMFA08020216	Lipids and lipid-like molecules	Fatty Acyls	Fatty amides			38.7	0	M+FA-H	C23H40N2O4	0.612912	2.60553	3.71751e-10	2.46464e-08	2.16658	95454.6	44057.8	96670.4	98197.9	93739.7	90604.3	86441	113940	90030.1	100571	88052.3	96298.3	50861.3	60496.4	31339.7	39471.5	32400.4	41005.2	43099.4	44701.6	53144.5
4,7-dioxo-octanoic acid	4.25996					1.18_217.0710m/z	217.071	1.17925	neg	LMFA01060156	Lipids and lipid-like molecules	Fatty Acyls	Fatty Acids and Conjugates			42.4	22.4	M+FA-H	C8H12O4	-4.15742	2.59896	5.43497e-17	1.85369e-13	19.1591	51573.2	2691.84	53754.8	52737	51380.3	49733.2	56998.5	56086.2	42454.8	47423.7	51511	53652.5	2389.92	2888.72	1471.07	3811.3	1581.19	2197.82	3330.55	2657.01	3898.97
ent-8-epi-5-J2-IsoP	-1.08171					10.02_379.2121m/z	379.212	10.0155	neg	LMFA03110276	Lipids and lipid-like molecules	Fatty Acyls	Eicosanoids			50.1	57.4	M+FA-H	C20H30O4	-1.45343	2.5935	0.000111814	0.00129031	0.472469	51717.3	109462	82009.2	60120.9	50216.9	40192.5	44484.8	24790.9	33938.9	89370.8	32882.9	59165.4	134733	136005	68435.8	102055	91094.5	132314	138864	115703	65952.5
3-keto Fusidic acid	-1.40832					5.73_575.3200m/z	575.32	5.72918	neg	HMDB0060745	Lipids and lipid-like molecules	Steroids and steroid derivatives	Oxosteroids	*		38	2.4	M+FA-H	C31H46O7	-4.75776	2.59075	0.00204099	0.0133412	0.376751	40918	108608	31632.9	60121.7	26175.5	24754.1	65797	14179.5	13640	44524.9	20329.4	108025	101552	76787.9	62979.2	74398.8	91375.1	163201	114076	215285	77814.3
Atocalcitol	0.372333					7.43_517.3278m/z	517.328	7.42777	pos	LMST03020683	Lipids and lipid-like molecules	Sterol Lipids	Secosteroids			44.1	40.4	M+Na	C32H46O4	-2.15914	2.56464	0.00508371	0.0270122	1.29444	333555	257682	358040	317758	332736	304889	270226	446069	321377	315797	327189	341467	238534	376136	185524	249640	196034	230575	283987	271878	286829
Annonisin	1.32095					10.02_655.4429m/z	655.443	10.0155	neg	HMDB0031394	Lipids and lipid-like molecules	Fatty Acyls	Fatty alcohols	*		41.6	20.7	M+FA-H	C35H62O8	0.444292	2.54209	0.00045079	0.00401901	2.4983	107066	42855.5	208817	133828	96742.2	107643	101455	106327	56798.5	96693.3	69991.9	92365.9	65838.8	46086.4	23190.4	46807.4	22103.5	23993.3	42497	51247.7	63935.4
Goyaglycoside g	-3.4818					9.26_855.4752m/z	855.475	9.26283	neg	93070	Lipids and lipid-like molecules	Steroids and steroid derivatives	Steroidal glycosides	*		37.5	0	M+FA-H	C43H70O14	0.483663	1.4171	0.00633709	0.0319953	0.0895103	2204.34	24626.7	587.72	5804.03	3583.74	2887.42	7079.46	8.09205e-06	617.953	501.571	498.53	482.994	16383.1	4171.12	10906.9	2845.53	16437.4	72782.8	37227.4	43869.9	17015.9
5a-Cholestane-3a,7a,12a,25-tetrol	-1.53221					12.53_437.3620m/z	437.362	12.5255	pos	5505	Lipids and lipid-like molecules	Glycerophospholipids	Glycerophosphoethanolamines	*		55.9	89.1	M+H	C27H48O4	-1.18971	2.52793	0.0147103	0.0597208	0.345748	41924.4	121257	44115.2	22690.8	44276.4	49705.6	1887.03	19299.2	184559	1490.78	26365.9	24854.2	174164	166238	158339	96659.8	78671.6	9241.62	230910	23876.1	153213
methyl 9,10-Epoxy-11,13-docosadiynoate	1.53937					8.67_360.2661n	343.263	8.67088	pos	LMFA01070038	Lipids and lipid-like molecules	Fatty Acyls	Fatty Acids and Conjugates			45.8	36.2	M+H-H2O, M+H	C23H36O3	-0.826515	2.52706	9.99509e-05	0.00117736	2.90667	94986.3	32678.7	87841.1	123503	55171.7	149800	72297.3	92449.2	64103.9	84812.3	69665.8	150219	49694.5	15065.6	21657.9	30283.4	31523.5	52730.3	44291.1	33436.2	15426.2
MG(0:0/20:4(8Z,11Z,14Z,17Z)/0:0)	-1.31088					12.57_378.2766n	379.284	12.5698	pos	HMDB0011549	Lipids and lipid-like molecules	Endocannabinoids	Unclassified	***		39.1	0	M+H, M+NH4	C23H38O4	-1.12527	2.52481	0.000239911	0.00242566	0.403076	41330.2	102537	36457.2	65180.7	84017	40690.6	4447.53	9554.1	86728.6	3188.71	52346.2	30691.6	123582	119079	115380	113468	102715	38347.3	110377	86743.8	113140
22alpha-Hydroxyerythrodiol	2.73685					7.96_481.3635m/z	481.363	7.96203	pos	HMDB0034549	Lipids and lipid-like molecules	Prenol lipids	Triterpenoids	*		52.5	69.7	M+Na	C30H50O3	-3.79853	1.77192	0.000358191	0.00334319	6.66611	34613.6	5192.47	35120.7	30015.8	42411.1	6195.24	51376	74203.7	11962.7	42292	23771.8	28786.7	11569.1	8438.9	6046.46	3330.96	3705.37	2727.98	2656.64	3997.14	4259.68
Ganoderol A	-0.841186					11.72_438.3492n	439.357	11.72	pos	HMDB0035728	Lipids and lipid-like molecules	Prenol lipids	Triterpenoids	*		49.3	58.4	M+H-H2O, M+H	C30H46O2	-1.32102	2.51587	0.0151643	0.061031	0.558184	96835.2	173483	86369.7	98220.9	146530	75574.4	35776.6	54098.9	266967	48355	78697.4	77763.1	205995	134441	213259	139673	131664	111753	283047	144138	197372
(-)-16alpha,17-Dihydroxy-atisan-3-one	-0.733278					11.84_338.2685m/z	338.268	11.8395	pos	LMPR0104150005	Lipids and lipid-like molecules	Prenol lipids	Isoprenoids			52.4	66.6	M+NH4	C20H32O3	-1.56567	2.46947	0.00950284	0.0432595	0.601536	101953	169488	97571.3	133936	123874	68545.3	85028.5	20563.2	68514.7	162867	66672	191959	139300	141250	136703	208553	146321	90751.9	223759	206825	231931
9-hydroxy-2E-decenoic acid	1.6647					5.76_231.1232m/z	231.123	5.75857	neg	LMFA01050158	Lipids and lipid-like molecules	Fatty Acyls	Fatty Acids and Conjugates			53.2	70.3	M+FA-H	C10H18O3	-3.1257	2.46577	0.0122063	0.0522574	3.17048	119394	37657.8	265854	230476	150729	115197	116926	7223.9	11592.7	36868.4	117731	141337	61096.3	13640.2	29037.7	41380.1	42411	48129.9	18477.1	28608	56140.1
5-Hexyl-3,4-dimethyl-2-furanheptanoic acid	-1.55718					12.79_331.2239m/z	331.224	12.7854	pos	HMDB0112090	Lipids and lipid-like molecules	Fatty Acyls	Fatty acids and conjugates			39	0.54	M+Na	C19H32O3	-1.42398	2.44061	0.000170601	0.00183747	0.339815	28624.4	84235.3	34197.3	38674.2	75203.9	27708.7	5142.43	2323.28	33037.1	6810.93	34127.1	29019	70878.4	85413	49483.9	118692	61197	43975.9	118957	102492	107029
2E-Decenedioic acid	1.09834					1.36_218.1385m/z	218.139	1.36203	pos	LMFA01170032	Lipids and lipid-like molecules	Fatty Acyls	Fatty Acids and Conjugates			46.8	39.5	M+NH4	C10H16O4	-0.885875	2.4358	9.32288e-07	2.20135e-05	2.14108	89345.7	41729.3	100854	74448	78800.2	90080.3	71068.9	131849	97462.6	95424.4	74671	78797.8	38768.8	51900.7	39056.2	36540.8	35635.3	39954.2	42307.7	42097.1	49302.9
8beta-Angeloyloxy-15-hydroxy-1alpha,10R-dimethoxy-3-oxo-11(13)-germacren-12,6alpha-olide	5.08358					1.63_447.1983m/z	447.198	1.62583	pos	HMDB0039013	Lipids and lipid-like molecules	Prenol lipids	Terpene lactones	*		52.8	73.7	M+Na	C22H32O8	-1.54958	2.43537	0.000375554	0.00347543	33.9085	56208.9	1657.66	66150.4	56324	38850.1	42773.4	21982	154887	53316.4	48646.5	48219	30941	2782	1984.32	3801.97	8.09205e-06	1528.46	268.317	8.09205e-06	2176.6	2377.29
12-HETE-Gly	-0.362155					7.67_395.2905m/z	395.29	7.67238	pos	LMFA08020144	Lipids and lipid-like molecules	Fatty Acyls	Fatty amides			52	66.3	M+NH4	C22H35NO4	0.0840313	2.43059	0.00676494	0.0335255	0.778002	229137	294520	228018	214889	283634	244315	189290	149261	312482	154901	240966	273611	322390	324545	310653	272430	245445	241129	339430	280256	314399
11-deoxy-16,16-dimethyl-PGE2	-1.10414					11.40_364.2608n	365.268	11.4023	pos	LMFA03010062	Lipids and lipid-like molecules	Fatty Acyls	Eicosanoids			52.4	69.4	M+H-H2O, M+H	C22H36O4	-1.62084	2.42256	0.0121361	0.0520187	0.465179	63673.5	136880	57381.7	58855.5	70437.4	58884.9	18974.7	68730.8	177803	36129.4	33857	55680.6	172142	202147	232952	99945.3	92864.3	35653.7	189317	55342.3	151553
17,18-dehydro-clavulone I	1.32275					5.93_483.1793m/z	483.179	5.92502	pos	36401	Lipids and lipid-like molecules	Fatty Acyls	Eicosanoids			36.6	0	M+K	C25H32O7	3.10654	1.72484	4.62834e-05	0.000626971	2.50143	41104.2	16432.3	31576.9	44915.3	42315.9	52741.8	56385.7	48226.4	44701.7	23167.2	50014.3	16997	13850.5	17343.4	23710.9	21215.3	13397.5	15188	16069.4	9183.37	17932.1
(4R,5S,7R,11R)-11,12-Dihydroxy-1(10)-spirovetiven-2-one	-0.565188					6.12_297.1706m/z	297.171	6.11823	neg	89028	Lipids and lipid-like molecules	Prenol lipids	Sesquiterpenoids	*		39.1	0	M+FA-H	C15H24O3	-0.710431	2.37598	0.000326857	0.00310991	0.675867	114937	170059	163850	91798.3	105206	114203	140655	66193.5	106392	133992	117859	109225	219765	200747	173323	166028	149361	155583	132281	173978	159466
Homolithocholic acid	-1.44792					13.13_391.3202m/z	391.32	13.1256	pos	LMST04070035	Lipids and lipid-like molecules	Sterol Lipids	Bile acids and derivatives			45.9	35.7	M+H	C25H42O3	-1.29814	2.3759	0.00938808	0.0428962	0.36655	38334	104580	36335.7	20505.5	41286.8	32357	4643	14992.5	157835	3453.67	33386.7	38544.2	114655	149047	119125	82919.2	74163	28460.5	188258	33685.5	150911
Artemether	0.569003					5.21_316.2118m/z	316.212	5.20585	pos	HMDB0015643	Lipids and lipid-like molecules	Prenol lipids	Sesquiterpenoids			38.9	0.0823	M+NH4	C16H26O5	-0.180452	2.35393	0.000118711	0.00135262	1.4835	147018	99102.3	170541	140720	149109	151292	127855	197928	140452	133934	135193	123156	100575	122479	85697.8	113669	68950.8	86681.8	84104.3	102952	126810
N-linolenoyl-glutamine	1.08505					6.97_407.2900m/z	407.29	6.9691	pos	LMFA00000004	Lipids and lipid-like molecules	Fatty Acyls	Other Fatty Acyls			42	20.6	M+H	C23H38N2O4	-1.14801	1.71597	0.000123874	0.00139796	2.12145	50608.6	23855.6	45785.4	36161.7	48789.8	36228.1	53837.8	87731.3	36934.5	59430.7	46009.1	55177.1	36248.1	22041.6	20107.8	20871.6	18887	22717.7	22846.2	23177.6	27803
Dihydrozeatin-9-N-glucoside-O-glucoside	-1.76					12.41_563.2647m/z	563.265	12.4131	pos	HMDB0012212	Lipids and lipid-like molecules	Fatty Acyls	Fatty acyl glycosides	*		51.4	69	M+NH4	C22H35N5O11	-4.40844	2.33366	0.00691404	0.0340111	0.295249	25209.7	85384.4	32798.2	36222.1	42851.9	14053.8	3560	816.904	93310.2	6053.42	13224.3	9205.85	85253.5	49178.4	102406	90256.2	48511.8	30599.7	217058	63248.6	81947.1
Cynaratriol	-1.42081					6.89_281.1393m/z	281.139	6.89212	neg	HMDB0034983	Lipids and lipid-like molecules	Prenol lipids	Terpene lactones	*		48.9	49.6	M-H	C15H22O5	-0.418891	2.3304	2.53168e-08	9.5003e-07	0.373502	25437.2	68104.7	21156.3	16107.1	45924.8	26302.2	21714.1	25125.8	24662.9	26948.6	23916.6	22514.1	76225.9	85449.4	69189	69692.6	56243.2	69277.3	68276.8	46125.7	72462.5
MG(24:0/0:0/0:0)	2.58436					8.08_481.3634m/z	481.363	8.0849	pos	HMDB0011588	Lipids and lipid-like molecules	Glycerolipids	Monoradylglycerols	*		53.9	76.5	M+K	C27H54O4	-4.37165	1.70984	0.00035734	0.00333909	5.99751	32709	5453.77	31290.5	27290	40789.5	5169.95	51841.4	67840.5	13255.5	36545.5	25579.5	27487.9	14145.7	7615.62	5100.09	5537.58	3183.67	2974.53	2968.49	2952.85	4605.42
15-HETE-EA	-0.806419					8.49_381.3110m/z	381.311	8.49248	pos	LMFA08040040	Lipids and lipid-like molecules	Fatty Acyls	Fatty amides			53.7	73.9	M+NH4	C22H37NO3	-0.403579	2.32177	0.0106059	0.0470326	0.5718	89489.4	156505	100625	106900	138688	94783.4	43981.7	51138.1	149827	38418.9	89939.8	80592.5	191281	197362	178748	142459	91851.6	72026.6	183783	89515	261518
zymosterol intermediate 1c	-1.29587					14.38_409.3461m/z	409.346	14.3808	pos	LMST01010170	Lipids and lipid-like molecules	Sterol Lipids	Sterols			50.3	58	M+H-H2O	C29H46O2	-0.936075	2.31408	0.00680665	0.0336723	0.407289	41893.8	102860	26693	50948.3	63395	34387	7501.47	7993.66	109137	5102.24	46841.2	66939.5	87790.5	72312.1	205567	75243.6	91103.3	21005.9	152556	109380	110782
10,11-dihydro-20-trihydroxy-leukotriene B4	1.01645					8.45_385.2232m/z	385.223	8.44682	neg	LMFA03020044	Lipids and lipid-like molecules	Fatty Acyls	Eicosanoids	*		49.4	56.3	M-H	C20H34O7	0.0959539	1.7003	4.1428e-05	0.000573343	2.02293	51611.1	25513.1	82360.2	59772.2	44990	59165.6	57117.4	35123.1	45372.3	43727.2	48902	39581.3	35487.3	30116.8	24080.4	23695.6	24483.4	24182.5	21560	21116.4	24895.3
15-epi-PGA1	-0.626917					6.40_336.2297n	337.237	6.40002	pos	36120	Lipids and lipid-like molecules	Fatty Acyls	Eicosanoids			49.9	58.2	M+H-H2O, M+H	C20H32O4	-0.984725	2.30042	0.00424242	0.0235064	0.647559	119005	183774	170160	99148.1	57051	125347	133236	146728	124429	130382	95568.5	107998	201527	278501	233573	175872	133342	196900	123056	191205	119994
10-F4-NeuroP	-0.788577					9.16_377.2331m/z	377.233	9.16227	neg	LMFA04010005	Lipids and lipid-like molecules	Fatty Acyls	Docosanoids			41.2	13.7	M-H	C22H34O5	-0.609876	2.2957	5.31823e-05	0.000700366	0.578915	62514.8	107986	71949.4	76973.1	51840.4	57287.2	64047.9	30355.1	47850.6	79236.4	56157.1	89450.8	92852.8	89586.5	100491	103161	110457	153872	95553.6	120723	105178
(6R,9R,12R)-d10-5-IsoF[5S,8S]	-0.615015					6.32_369.2281m/z	369.228	6.32352	neg	LMFA03130105	Lipids and lipid-like molecules	Fatty Acyls	Eicosanoids			46.4	39.4	M-H	C20H34O6	-0.42594	1.68332	0.00551671	0.0286921	0.652923	67422.5	103263	74609.6	49854.1	39296.6	63625.7	77165.7	97462.5	78530.4	80820.7	54615.3	58244.3	102049	160695	108626	109438	56415.1	115461	82107.6	122841	71730.6
alpha-calendic acid	-1.56065					11.99_261.2210m/z	261.221	11.9939	pos	LMFA01030144	Lipids and lipid-like molecules	Fatty Acyls	Lineolic acids and derivatives	*		38.5	0	M+H-H2O	C18H30O2	-1.09262	1.17436	2.17484e-05	0.000333128	0.338997	5973.31	17620.5	4138.17	13456.6	10933.8	6416.63	1534.76	514.522	7172.59	995.383	7996.41	6574.13	17290.8	12083.7	21698.3	12392	18332.5	14264.5	22135.6	24741.9	15645.5
12-Oxo-20-trihydroxy-leukotriene B4	-0.297738					5.64_381.1918m/z	381.192	5.63845	neg	HMDB0012553	Lipids and lipid-like molecules	Fatty Acyls	Eicosanoids	*		49.5	53.4	M-H	C20H30O7	-0.261309	2.24791	0.00361434	0.0208354	0.813527	274811	337803	281579	279813	241787	274000	293691	332150	254278	252884	279635	258299	335124	378657	279293	362133	269024	301420	343169	332223	439180
Esculentic acid (Phytolacca)	-0.437827					10.30_502.3292n	503.336	10.2955	pos	90101	Lipids and lipid-like molecules	Prenol lipids	Triterpenoids	*		49.5	60.2	M+H-H2O, M+H	C30H46O6	-0.404084	2.24486	0.0180401	0.0694106	0.738246	173916	235581	178750	152241	173222	156093	138437	121911	219865	214893	134558	249194	192775	171600	239196	298873	213376	140412	314999	267332	281661
Isothankunic acid	2.66598					8.36_549.3435m/z	549.344	8.36103	neg	HMDB0040772	Lipids and lipid-like molecules	Prenol lipids	Triterpenoids	*		37.9	0	M+FA-H	C30H48O6	0.498788	2.23799	2.86358e-07	7.96921e-06	6.3466	50340.4	7931.86	58447.2	56001.7	48574.2	65093.3	52975.1	11727.5	41013.8	51667.9	51504.9	66398.2	9104.88	6340.61	4968.97	8478.74	6999.06	8783.92	7712.49	9507.5	9490.61
Anandamide (20:3, n-3)	-1.09967					10.10_367.3316m/z	367.332	10.0995	pos	LMFA08040005	Lipids and lipid-like molecules	Fatty Acyls	Fatty amides			47.4	43	M+NH4	C22H39NO2	-0.922844	1.67404	0.0234625	0.0839205	0.466623	32927.8	70566.1	39575.5	46646.5	53082.6	39719.9	1365.9	7979.78	99406.1	8.09205e-06	24280.5	17221.2	91314.9	109171	97716.3	49372.8	33818.2	15443.4	97273.2	38290.3	102695
12-oxo-5E,8E,10Z-heptadecatrienoic acid	-0.268038					8.77_323.1863m/z	323.186	8.76977	neg	LMFA01060111	Lipids and lipid-like molecules	Fatty Acyls	Fatty Acids and Conjugates			49.6	52.1	M+FA-H	C17H26O3	-0.526792	1.35921	0.0294432	0.0985731	0.830448	121388	146171	136367	115290	103741	87207.7	107648	110328	132041	157931	115270	148054	156156	167412	128972	126597	147608	133611	117268	144076	193839
(1R,2R,4R,8R)-p-Menthane-2,8,9-triol	1.16275					5.13_233.1390m/z	233.139	5.13417	neg	HMDB0033574	Lipids and lipid-like molecules	Prenol lipids	Monoterpenoids	*		46.3	36	M+FA-H	C10H20O3	-2.54204	1.67161	1.09687e-05	0.000184694	2.23884	44222.7	19752.5	71174.5	51999.9	42527.4	45891.1	46518.8	31770.6	33305.2	39399.9	44714.4	34924.8	23174.1	20525.1	16146.1	17934.3	15685	18241	20395.5	18864.4	26806.7
PGJ3	-0.42286					6.62_333.2057m/z	333.206	6.62337	pos	36227	Lipids and lipid-like molecules	Fatty Acyls	Eicosanoids			50.8	59.5	M+H	C20H28O4	-0.977193	1.66689	0.000128012	0.00143831	0.745944	80585.1	108031	83984.9	62440.7	78811.4	76293.1	79223.6	86131.9	76781.2	78463.1	92456.8	91264.7	111040	122757	100350	120196	86897.9	91201.4	94821.7	116396	128619
Pseudobaptigenin methyl ether	30.8524					4.98_314.1022m/z	314.102	4.98298	pos	LMPK12050058	Lipids and lipid-like molecules	Polyketides	Flavonoids			40.2	6.29	M+NH4	C17H12O5	-0.218968	1.35839	1.91728e-05	0.000298897	1.93867e+09	15687.8	8.09205e-06	13562	13143	29706	25964.8	13716.2	15837	14323.7	2396.65	20357.3	7871.63	8.09205e-06	8.09205e-06	8.09205e-06	8.09205e-06	8.09205e-06	8.09205e-06	8.09205e-06	8.09205e-06	8.09205e-06
Norselic acid C	-2.04083					9.57_469.2950m/z	469.295	9.5689	neg	LMST01031090	Lipids and lipid-like molecules	Sterol Lipids	Sterols			44.8	37.7	M+FA-H	C28H40O3	-2.271	1.6579	4.15553e-05	0.000574846	0.243023	7867.75	32374.5	6301.98	5211.27	12410.6	8724.07	3008.33	3708.06	9240.63	11000.8	9626.41	9445.28	34579.9	27605	17630.3	35699.2	29198.3	17277	41952.4	25211.6	62216.6
7,10-hexadecadienoic acid	-1.40268					11.61_252.2086n	253.216	11.609	pos	5467	Lipids and lipid-like molecules	Fatty Acyls	Fatty Acids and Conjugates			53.6	73.3	M+H-H2O, M+H	C16H28O2	-1.15497	2.20255	1.57324e-05	0.000250348	0.378227	25673.1	67877.4	20311	27875.2	23575.1	16909.4	21791.1	30470.5	18758.6	32793.3	22264.9	41981.5	52503	40607.2	49799.5	84089.7	76105.4	48022.1	85024.2	72665.1	102081
Oleoside 11-methyl ester	10.8596					4.49_449.1302m/z	449.13	4.48538	neg	HMDB0041550	Lipids and lipid-like molecules	Prenol lipids	Terpene glycosides	*		38.3	0	M+FA-H	C17H24O11	0.345006	2.20198	0.00150231	0.0104831	1858.02	52956.8	28.5017	54533.8	60940.7	93034.3	85420	13911.4	14350.3	132418	55600.8	9237.02	10122	8.09205e-06	7.63546	1.0438	3.42792	2.99862	94.122	0.0231018	147.264	8.09205e-06
Stoloniferone H	-0.535051					8.94_489.3224m/z	489.322	8.9397	neg	LMST01031095	Lipids and lipid-like molecules	Sterol Lipids	Sterols			53.2	73	M+FA-H	C28H44O4	0.632731	1.64826	0.0279727	0.0950361	0.690134	86805.9	125781	65297.2	48144.5	141802	96098.9	61242.5	92621.4	118233	62703.5	78942.2	102974	128829	95818.5	91942.3	120679	94948.7	117112	136479	119059	227162
Athanacalvic acid	1.38793					6.71_308.2218m/z	308.222	6.70525	pos	LMFA01031032	Lipids and lipid-like molecules	Fatty Acyls	Fatty Acids and Conjugates			55.4	81.6	M+NH4	C18H26O3	-0.699498	1.64779	3.26136e-05	0.000468245	2.61703	39265.5	15003.8	44750.7	58043.3	40541.5	19876.5	46481.6	49961	23056.9	43361.1	27079.7	39502.6	14916.2	22579.3	11730.7	13752.5	12261.6	22510.7	10096.9	14395.1	12791.4
Cryptocaryone	-1.66109					6.46_327.0873m/z	327.087	6.463	neg	LMPK12120411	Lipids and lipid-like molecules	Polyketides	Flavonoids			51.9	63.5	M+FA-H	C17H14O4	-0.465117	2.16186	0.000208274	0.00216278	0.316201	21876.9	69186.6	18351.5	19219.9	13758.5	19557.6	10618.1	78178.3	28169.3	6065.46	16880.8	7969.28	54406.4	36669.6	74485.7	66159.7	68281.3	119543	72971.1	51252.3	78910.9
6-Epi-7-isocucurbic acid glucoside	0.690794					6.49_373.1867m/z	373.187	6.49252	neg	HMDB0029782	Lipids and lipid-like molecules	Fatty Acyls	Fatty acyl glycosides	*		44.3	27.1	M-H	C18H30O8	-0.231707	2.16186	0.000468559	0.00414971	1.61417	120168	74445.7	172691	138351	119720	120349	159608	96769.4	95353.1	104004	114298	80538.7	100297	87349.9	66487.2	59405.8	70220.9	62833.5	69182.2	72441.5	81794.2
MG(22:1(13Z)/0:0/0:0)	0.979132					8.35_451.3193m/z	451.319	8.34683	pos	HMDB0011582	Lipids and lipid-like molecules	Glycerolipids	Monoradylglycerols	*		37	0	M+K	C25H48O4	2.16523	2.15526	1.033e-06	2.40038e-05	1.97128	81014.2	41097.3	82869.8	66706.4	86590.6	78545.9	77917.3	56343.7	84683.4	85749.1	92519.2	98216.3	47537.6	26705.5	27861.3	49875.1	28282.9	57847	40902.5	49342.2	41521.3
9Z,11Z,13E,15E-octadecatetraenoic acid	-0.447718					9.98_276.2087n	277.216	9.98015	pos	LMFA01030358	Lipids and lipid-like molecules	Fatty Acyls	Fatty Acids and Conjugates			52.7	71.6	M+H, M+Na, M+H-H2O	C18H28O2	-0.68767	1.62893	0.0238258	0.0848049	0.733201	94082.1	128317	121819	123241	78523	88627	85676.9	64713.7	62132.6	98100.7	88290.5	129697	81391.1	120285	86779.1	162740	109520	180529	144264	162690	106653
(R)-1-O-b-D-glucopyranosyl-1,3-octanediol	0.717467					6.01_289.1656m/z	289.166	6.01233	neg	HMDB0029362	Lipids and lipid-like molecules	Fatty Acyls	Fatty acyl glycosides	*		46.7	39	M-H2O-H	C14H28O7	-0.191464	2.14647	0.00203032	0.0132894	1.64429	129325	78651.1	226239	118883	128832	147465	129377	91832.3	84851.9	124390	128041	113344	111807	96255.9	84448.4	77696.4	63992.7	70445.3	63892.8	66876.6	72444.2
3-hydroxyhexadecanoyl carnitine	0.679476					6.84_416.3366m/z	416.337	6.83788	pos	HMDB0061642	Lipids and lipid-like molecules	Fatty Acyls	Fatty acid esters	***		38.3	0.197	M+H	C23H45NO5	-0.980024	2.1408	4.65578e-05	0.000630174	1.60156	108728	67889.2	138971	109616	105118	103487	105787	126953	83072.5	97198.5	105619	111462	81807.4	100006	53005.7	55210.5	51787.4	82071.9	47962.9	67706.6	71443.8
Arjunolic acid	-0.617213					9.33_488.3501n	487.343	9.3304	neg	HMDB0034502	Lipids and lipid-like molecules	Prenol lipids	Triterpenoids	*		42.3	17.9	M-H, M+FA-H	C30H48O5	-0.222766	1.62272	0.0302149	0.100322	0.651929	68217.3	104639	53218.8	47745.5	123784	55775.5	49650.4	61703.8	116359	66039.1	50437.1	57460.9	103786	61102.6	70738.5	97735.6	68730.6	86551.9	144478	133742	174888
Pisumionoside	8.0674					4.00_443.1670m/z	443.167	4.00043	pos	HMDB0039947	Lipids and lipid-like molecules	Prenol lipids	Terpene glycosides	*		38.6	0	M+K	C19H32O9	-1.85484	2.13143	4.08201e-05	0.000566461	268.244	43342.3	161.578	67158.6	69219.9	35541.4	42025.7	57367.2	4832.06	14232.6	28925.3	39852.2	74268.3	8.09205e-06	223.032	577.031	3.53676	282.377	8.09205e-06	8.09205e-06	8.09205e-06	368.223
15-Acetoxyscirpene-3,4-diol 4-O-a-D-glucopyranoside	-2.09999					5.07_469.2079m/z	469.208	5.07403	pos	HMDB0035590	Lipids and lipid-like molecules	Prenol lipids	Sesquiterpenoids	*		44.1	27.2	M+H-H2O	C23H34O11	2.31513	1.61288	0.0287778	0.0969821	0.23326	11005.5	47181.2	7725	16554.7	10017.7	12204.6	28763.7	3073.57	8.09205e-06	6369.25	10468.7	14877.7	19211.5	21821.6	13169.3	23559.4	29829.7	147571	36892	108324	24252
MG(0:0/14:0/0:0)	0.73532					6.65_347.2436m/z	347.244	6.6493	neg	HMDB0011530	Lipids and lipid-like molecules	Glycerolipids	Monoradylglycerols	*		46.7	38.1	M+FA-H	C17H34O4	-1.04615	1.6123	0.00544058	0.0284456	1.66477	76414.2	45900.8	134242	60468.5	91857.1	54646.7	61996.7	83876.6	41741.5	82274	82496	70542.9	55865.1	48700.1	55405.1	36221.7	44950.4	31942.1	33999.7	33169.2	72854.2
(3b,5a,22E,24S)-Stigmasta-7,22,25-trien-3-ol 3-glucoside	-1.52962					12.38_595.3964m/z	595.396	12.3819	pos	88981	Lipids and lipid-like molecules	Steroids and steroid derivatives	Stigmastanes and derivatives	*		36.1	0	M+Na	C35H56O6	-0.973938	1.61074	0.00409919	0.0228821	0.346369	15012.1	43341.3	23215.3	16045	25050.2	14176.6	350.333	5548.18	37936.3	972.983	12941.1	13884.6	42647	72164.7	42235.1	45075.4	15967.5	3745.54	81162.5	36583.3	50490.3
9S-hydroxy-10S,11S-epoxy-12Z,15Z-octadecadienoic acid	-1.18073					10.71_309.2070m/z	309.207	10.7079	neg	LMFA02000019	Lipids and lipid-like molecules	Fatty Acyls	Octadecanoids			53.3	72.3	M-H	C18H30O4	-0.56814	2.11781	0.000144028	0.00158291	0.441129	32979.6	74761.8	44302.5	42599	30374	22028.1	19062.7	60268.4	38828	20054.8	16709.4	35569.3	50301.6	103213	60910.6	67163.7	46903.2	97584.3	93840.4	97027.6	55911.7
Pentalenic acid	-1.11053					10.46_249.1493m/z	249.149	10.4562	neg	LMPR0103890001	Lipids and lipid-like molecules	Prenol lipids	Isoprenoids			46.1	35.3	M-H	C15H22O3	-1.30426	2.11691	0.0108308	0.047809	0.463124	48070.3	103796	49491.7	72559.2	54491.5	43198.9	35652.3	17611.1	33451.2	62254.4	43632.1	68360.3	54467.1	53769.2	88804.9	114313	151140	195605	48231.3	179990	47842.9
N-(3-hydroxy-pentanoyl)-homoserine lactone	-0.539477					3.75_201.1000n	202.107	3.75192	pos	LMFA08030032	Lipids and lipid-like molecules	Fatty Acyls	Fatty amides			49.6	50	M+H-H2O, M+H	C9H15NO4	-0.372898	2.11559	0.00503221	0.0267942	0.68802	127993	186031	142526	108285	127423	165461	104091	193035	122473	132241	115406	68990.5	134004	222250	154873	244435	111034	190073	216575	188652	212382
Rofficerone	-1.54032					9.03_440.3650n	441.372	9.02655	pos	HMDB0039642	Lipids and lipid-like molecules	Prenol lipids	Triterpenoids	*		48.3	54.9	M+H-H2O, M+H	C30H48O2	-0.889557	2.11558	0.0258663	0.0899197	0.343808	31286.6	91000.3	24426.1	43861.4	28343.6	28079.3	91129.8	7137.21	13875	24007.8	20320	31686.1	56681	36353.9	51348.5	45289.6	59270.9	271781	113884	117408	66986.3
Comptonin	0.723463					7.16_284.1048n	329.103	7.16197	neg	LMPK12140188	Lipids and lipid-like molecules	Polyketides	Flavonoids			47	38.2	M-H, M+FA-H	C17H16O4	-0.0567925	2.11209	0.0338039	0.108625	1.65114	155840	94383	95325.4	154106	144032	127390	48807.7	327083	151857	134310	164223	211262	63119.9	64563	132840	99572.3	93633.5	68588.8	93987.5	77651.9	155490
Odyssic acid	4.76869					4.06_222.1124m/z	222.112	4.06215	pos	LMFA01031114	Lipids and lipid-like molecules	Fatty Acyls	Fatty Acids and Conjugates			48.8	48	M+NH4	C12H12O3	-0.550842	1.592	1.33727e-10	9.98755e-09	27.2596	19334.9	709.287	17587.1	23398.6	18399.3	23505.4	18839.1	21588.3	23231.2	12378.2	21294.8	13127.1	949.853	873.611	637.037	1017.55	393.132	523.043	637.631	811.937	539.783
methyl 12,13-epoxy-9,15-octadecadienoate	-1.77276					9.72_309.2420m/z	309.242	9.71993	pos	74810	Lipids and lipid-like molecules	Fatty Acyls	Fatty Acids and Conjugates			50.8	63.6	M+H	C19H32O3	-1.22163	2.10948	0.000737367	0.00590542	0.292648	19204.7	65623.8	31286.6	21273.5	22808	12779.4	19363	9333.95	6830.37	12041.3	34064.1	22266.5	25560.2	68961.6	20855	111117	59302.8	111472	57934.7	96482.1	38928.4
5-(3,4-dihydroxyphenyl)-4-(sulfooxy)pentanoic acid	6.63112					0.79_351.0391m/z	351.039	0.7871	neg	HMDB0127747	Lipids and lipid-like molecules	Fatty Acyls	Fatty acids and conjugates	*		36.6	0	M+FA-H	C11H14O8S	-0.033859	2.08996	1.68682e-13	4.18303e-11	99.121	32055	323.393	26093.4	37785.8	31925.1	33830.1	28670	38124.1	30018.5	28463.2	37780.5	27859.6	1267.14	128.65	8.09205e-06	562.737	8.09205e-06	8.09205e-06	8.09205e-06	839.007	113
PC(10:0/4:0)	1.50957					9.72_462.2624m/z	462.262	9.7223	neg	LMGP01010403	Lipids and lipid-like molecules	Glycerophospholipids	Glycerophosphocholines			38.6	2.47	M-H2O-H	C22H44NO8P	-0.448843	2.08074	0.027739	0.094472	2.84724	89801.2	31539.7	92386.1	104954	72521.8	28032.2	126482	12333.3	163050	70396.7	215750	12105.7	70245.1	31328	6018.13	95380.2	30269.1	19249.1	4449.1	19801.5	7117.29
15-oxo-18Z-tetracosenoic acid	0.726713					7.70_419.2903m/z	419.29	7.703	pos	LMFA01060148	Lipids and lipid-like molecules	Fatty Acyls	Fatty Acids and Conjugates			42.1	17.9	M+K	C24H44O3	-4.87587	2.07568	3.67628e-06	7.1635e-05	1.65486	95441	57673	114031	85198.8	83293.5	103453	78759.3	84584.4	102781	88861.6	87667.6	125780	63502	51438.7	56672.3	53381.7	54345.7	55025.3	48382.3	68154.1	68155.1
Blennin B	-1.44654					12.74_247.1320m/z	247.132	12.7407	pos	HMDB0037528	Lipids and lipid-like molecules	Prenol lipids	Terpene lactones	*		40.1	20.8	M+H-H2O	C15H20O4	-3.48511	2.06795	0.000258845	0.00257553	0.366901	23100.1	62960.1	15779	44863.3	39463.3	18341.7	4958.82	1224.62	27151.4	7639.93	28050.2	43528.8	46038.4	40507.6	84392.2	48592.7	69124	33999.2	67794.9	80281	95910.5
Macrophorin D	-0.588917					12.79_543.2359m/z	543.236	12.7854	pos	HMDB0029618	Lipids and lipid-like molecules	Fatty Acyls	Fatty acids and conjugates	*		37.7	0	M+K	C28H40O8	0.851387	2.06786	0.00434138	0.0239122	0.664842	91551.9	137705	110011	130669	110661	61363.7	88777.7	87595.1	57796	84976.6	73597.2	110071	126909	184161	64870.9	148564	148777	105315	181832	135904	143009
Ketosantalic acid	-0.632742					5.65_251.1641m/z	251.164	5.64558	pos	90658	Lipids and lipid-like molecules	Prenol lipids	Sesquiterpenoids	*		51.3	62.7	M+H	C15H22O3	-0.410695	2.05933	0.00226459	0.0145062	0.644949	90495	140313	105329	67056.4	66161	76410.2	121090	80510.2	109250	90171.1	87217	101755	124313	155171	204757	157448	81320.9	135783	94179.9	181900	127947
9,12,15-octadecatrienal	-0.744585					11.52_262.2294n	263.237	11.5176	pos	75376	Lipids and lipid-like molecules	Fatty Acyls	Fatty aldehydes			49.4	52.3	M+H-H2O, M+H	C18H30O	-1.14467	2.05511	0.0217633	0.0794515	0.59684	78755.3	131954	62057.5	120124	55523.4	58109.9	57161	68016	88373.5	108983	57797.7	111407	76739.4	90659.9	179429	87190.4	147792	265150	135861	81126.9	123637
Heliantriol B2	-1.15768					9.33_458.3758n	441.373	9.32615	pos	HMDB0035034	Lipids and lipid-like molecules	Prenol lipids	Triterpenoids	*		45.4	38.7	M+H-H2O, M+H	C30H50O3	-0.448217	2.03711	0.0242617	0.085809	0.448232	45263.5	100982	37978.7	58507.5	38441.4	42620.5	89324.1	30258	25262.1	38372.8	38474	53395.9	71978.1	48071.7	67303.3	68735.6	73727.1	274690	104270	123837	76227
delta5-8-NeuroF	-0.564199					7.64_417.2250m/z	417.225	7.64262	pos	LMFA04020001	Lipids and lipid-like molecules	Fatty Acyls	Docosanoids			38	0	M+Na	C22H34O6	0.635387	1.30631	0.000362939	0.00337906	0.676331	33987.1	50252.2	44548.9	31490.7	33295.4	32341.5	27622.2	21229.3	30963.3	43915	34026.2	40438.6	63974.4	43853.1	53910.6	47808	58157.8	43977.5	35139.2	55760.5	49688.5
3-​Methyl-​5-​pentyl-2-​furantridecanoic acid	-2.22392					12.10_347.2940m/z	347.294	12.0991	pos	HMDB0061648	Lipids and lipid-like molecules	Fatty Acyls	Fatty acids and conjugates	*		36.3	0	M+H-H2O	C23H40O3	-1.19339	1.30615	0.00579876	0.0298305	0.214059	5224.82	24408.3	4385.22	2860.01	6165	4123.03	8.09205e-06	6041.18	22056.7	8.09205e-06	2721.44	3895.62	21484.6	36626	21118	11183.5	10055.7	1018.08	51374.6	15531.4	51283.1
PGF2alpha isopropyl ester	0.469357					8.64_396.2869n	414.321	8.63843	pos	LMFA03010076	Lipids and lipid-like molecules	Fatty Acyls	Eicosanoids			36.5	13.4	M+NH4, M+Na	C23H40O5	-1.64248	2.02203	0.00479598	0.0257881	1.38449	162721	117531	168824	135263	135503	177688	113907	255667	168990	159470	139432	172470	127852	124666	113222	129788	126209	80976.7	126086	127782	101200
Chlorogenin	-0.458787					10.74_493.3536m/z	493.354	10.7409	neg	LMST01080086	Lipids and lipid-like molecules	Prenol lipids	Triterpenoids	*		49.1	50.9	M+FA-H	C28H48O4	0.269609	2.02146	0.0245192	0.0865304	0.727598	153084	210397	149909	135943	182601	188896	119192	130314	184714	120592	144872	173808	203429	200017	151474	347077	151856	158968	297666	186332	196752
PS(16:0/0:0)	0.232543					5.07_498.2809m/z	498.281	5.07403	pos	LMGP03050002	Lipids and lipid-like molecules	Glycerophospholipids	Glycerophosphoserines			53.6	76.8	M+H	C22H44NO9P	-3.55418	2.02063	0.00363592	0.0209278	1.1749	302557	257516	313486	339319	295940	297426	306138	290543	304437	285825	310502	281953	299088	308206	238657	225625	257939	250955	207729	222189	307257
Norselic acid B	-0.342073					10.38_439.3203m/z	439.32	10.383	pos	LMST01040191	Lipids and lipid-like molecules	Sterol Lipids	Sterols			46.6	44.1	M+H-H2O	C29H44O4	-0.851744	2.01536	0.0209759	0.0774075	0.788907	203595	258073	177476	201229	246060	172206	143191	268944	231563	205184	153253	236847	248105	244438	262471	258004	259165	145093	312509	263759	329109
methyl-10-hydroperoxy-8E,12Z,15Z-octadecatrienoate	-2.07009					12.48_324.2296n	347.219	12.4776	pos	LMFA01040038	Lipids and lipid-like molecules	Fatty Acyls	Fatty Acids and Conjugates			46.2	39.4	M+NH4, M+Na, M+H, M+H-H2O	C19H32O4	-1.51818	2.01292	3.08204e-05	0.000447099	0.238144	10916.5	45840	14901.4	18576.4	27952.2	11136	988.158	482.712	9272.38	1409.42	14138.7	10307.6	36301.8	52079.5	25094.7	58463.4	24582.4	35402.8	78213.9	56263.7	46157.5
cis- and trans-Ethyl 2,4-dimethyl-1,3-dioxolane-2-acetate	0.521201					5.73_375.2022m/z	375.202	5.72918	neg	LMFA07010803	Lipids and lipid-like molecules	Fatty Acyls	Fatty acid esters	*		39.6	0	2M-H	C9H16O4	-0.51662	2.01152	0.000780441	0.0061839	1.43515	130441	90890.4	182818	126931	128493	120615	134678	159204	101977	110494	130653	108549	111716	113620	73566.6	83330.4	76726.5	76641.2	89041.5	82575.6	110796
13,14-Dihydro-15-keto PGF2a	-0.405817					6.79_354.2405n	353.233	6.79302	neg	HMDB0004685	Lipids and lipid-like molecules	Fatty Acyls	Eicosanoids	*		49.2	51.3	M-H, M+FA-H	C20H34O5	-0.318101	2.00947	0.0348435	0.110915	0.754809	201840	267406	260064	170400	92937.7	209771	235151	264468	212058	257535	157413	158606	284582	380533	319578	270828	184598	307368	206451	281441	171274
2-trans,4-cis-Decadienoylcarnitine	1.81073					7.83_356.2076m/z	356.208	7.82658	neg	HMDB0013325	Lipids and lipid-like molecules	Fatty Acyls	Fatty acid esters	*		42.1	15.2	M+FA-H	C17H29NO4	-0.733904	2.00823	1.23649e-05	0.000205386	3.5082	47899.9	13653.7	70652.2	47343.6	40435.4	40777.5	81597.4	41103.5	30589.3	45941.8	48222.6	32335.4	23933.5	19554.5	12446	11522.5	9047.09	10022.8	10060.9	10661.5	15634.5
delta3,5-Deoxytigogenin	0.838583					7.46_419.2902m/z	419.29	7.4569	pos	HMDB0034192	Lipids and lipid-like molecules	Prenol lipids	Triterpenoids	*		39.3	7.05	M+Na	C27H40O2	-4.7345	2.0078	0.000417464	0.00376896	1.78829	98752.4	55221.6	134857	86850.3	70917.8	118689	85650	51599.8	101797	98445.8	90845.4	147871	64818.5	43144.5	54249.9	49884	52498.8	66297.8	48767.7	62638.3	54694.7
7E,9E,11-Dodecatrienyl acetate	-0.940324					6.34_267.1601m/z	267.16	6.33788	neg	LMFA07010233	Lipids and lipid-like molecules	Fatty Acyls	Fatty esters			43.5	19.8	M+FA-H	C14H22O2	-0.375156	2.00408	0.0285733	0.0965421	0.521116	70289	134882	100175	26573	33328.8	49799.7	113016	55553	127933	76015.5	51000.8	69494.4	135119	155115	284653	192144	61116.9	112085	42991.2	174773	55937.5
12-D2c-IsoP	-0.692348					7.55_351.2175m/z	351.218	7.55112	neg	LMFA03110079	Lipids and lipid-like molecules	Fatty Acyls	Eicosanoids			47.4	46	M-H	C20H32O5	-0.482639	2.00035	0.000434225	0.00389622	0.618846	67168.1	108538	88819.7	50461.9	34606.6	68192.3	84071	72332.4	80014.9	77165	54218.2	61798.6	93121.1	153860	124324	114869	78719.5	110553	92021.4	126118	83252.8
PE(17:2(9Z,12Z)/0:0)	1.96512					9.72_463.2697n	464.277	9.71993	pos	LMGP02050016	Lipids and lipid-like molecules	Glycerophospholipids	Glycerophosphoethanolamines			38.4	0	M+H, M+Na	C22H42NO7P	-0.450057	1.98525	0.0239142	0.0850226	3.90444	70073.6	17947.1	85703	92810	53620	5483.26	113631	1907.07	112819	54823	177579	2360.35	53007.6	14801.6	1531.69	73021.4	12052.8	1137.51	715.528	4224.5	1031.63
12-bromo-octadecanoic acid	-1.09586					5.29_380.2176m/z	380.218	5.2921	pos	LMFA01090013	Lipids and lipid-like molecules	Fatty Acyls	Fatty Acids and Conjugates			36	38.1	M+NH4	C18H35BrO2	4.68373	1.9777	0.0254573	0.088911	0.467857	46175.9	98696.6	41779.6	50807.6	49906.8	48235.8	54302.5	46460.5	39839.3	31748.9	46936.2	51741.4	51924.8	71296.1	69243.7	67982.6	75284.7	272153	112773	101133	66478.9
EB 1213	-0.93448					10.18_498.3573m/z	498.357	10.1758	pos	LMST03020682	Lipids and lipid-like molecules	Sterol Lipids	Secosteroids			39.2	0	M+NH4	C31H44O4	-0.99698	1.52427	0.0291005	0.0977499	0.523231	36976.8	70670	20448.9	42456.4	59576.1	50519	25308.8	82914.5	30836.5	23622.7	9205.14	24879.6	98043.6	73418.2	29259.8	29780.3	57612.7	62171.1	92579.1	44097.4	149068
Myricolal	-0.740395					10.13_423.3619m/z	423.362	10.1293	pos	HMDB0033257	Lipids and lipid-like molecules	Prenol lipids	Sesterterpenoids	*		43.3	25.8	M+H-H2O	C30H48O2	-0.593981	1.97152	0.000447652	0.00399684	0.598575	52789.7	88192.3	50705.6	66763.4	55558.9	54521.6	55671.1	36786.6	59379.6	44464.4	44245	59801.3	73339.7	69881	72814.2	78219	72615.6	126901	132023	89707.2	78229.6
Cyclopassifloic acid E	0.515355					9.92_551.3590m/z	551.359	9.9202	neg	HMDB0036298	Lipids and lipid-like molecules	Steroids and steroid derivatives	Cycloartanols and derivatives	*		37.8	0	M-H	C31H52O8	0.108853	1.77958	0.0266321	0.0917772	1.42935	152707	106837	104776	61865.9	178676	125285	130204	179852	217130	178857	149852	200572	123575	62676.8	78630.2	150286	90694.6	133765	106572	143110	72224.1
4-Hydroxy-5-(3'-hydroxyphenyl)-valeric acid-3'-O-sulphate	7.84304					2.77_335.0442m/z	335.044	2.7731	neg	HMDB0059975	Lipids and lipid-like molecules	Fatty Acyls	Fatty acids and conjugates	*		37.9	0	M+FA-H	C11H14O7S	0.025579	1.41166	5.307e-09	2.41467e-07	229.61	14779.1	64.3662	11695	13431	13140.7	17676.6	16899	21765.7	15470.9	10584.8	18763.9	8363.48	8.09205e-06	42.2221	44.7204	85.0415	58.9742	8.09205e-06	223.621	8.09205e-06	124.717
Ginsenoside Rh6	-1.42123					9.50_651.4117m/z	651.412	9.49975	neg	HMDB0039436	Lipids and lipid-like molecules	Prenol lipids	Triterpenoids	*		53.4	78.2	M-H2O-H	C36H62O11	0.430663	1.5159	0.000775383	0.00615813	0.373393	13264.4	35523.9	17787.8	27745.3	17818	20262.3	17362.3	1316.45	8683.55	3972.22	10965.6	6730.44	34612.6	16100.3	49453.3	20539.2	28260.6	56861.6	51892.6	40094.5	21900.7
Butyl butyryllactate	0.56035					5.12_261.1342m/z	261.134	5.1175	neg	HMDB0037137	Lipids and lipid-like molecules	Fatty Acyls	Fatty acid esters	*		43	20.2	M+FA-H	C11H20O4	-0.975533	1.94148	1.55283e-06	3.40226e-05	1.47463	92704.8	62866.6	106354	99638.5	90183.2	106642	96756.5	95050.6	90521.3	73209.5	88551.3	80140.9	70157.3	70102.4	59861	70149.5	49500.2	62797.7	57668.4	61703.8	63859.4
3S-aminodecanoic acid	3.64918					4.56_188.1645m/z	188.164	4.56445	pos	35930	Lipids and lipid-like molecules	Fatty Acyls	Fatty Acids and Conjugates			43	18.2	M+H	C10H21NO2	-0.183048	1.93893	1.09119e-09	6.30796e-08	12.5462	31483.1	2509.36	35069.9	34341.6	20420.7	33839	26062.1	21751	41183.9	33626.1	40596.9	27939.4	1853.63	3430.14	2073.2	2256.48	2156.32	3193.67	733.29	3582.91	3304.64
2S-hydroxy-3-(10Z-tetradecenoyloxy)-propanoic acid	0.986357					8.02_314.2092n	359.207	8.02187	neg	LMFA07010692	Lipids and lipid-like molecules	Fatty Acyls	Fatty esters			47.8	45.1	M-H, M+FA-H	C17H30O5	-0.427628	1.93292	2.19689e-08	8.37712e-07	1.98118	58350.7	29452.5	77304.4	61831.2	58126.2	58508.7	62599.8	54372.5	51298.5	50933.2	58870.9	49661.5	32446.9	34911.5	24152	27998.6	25783.4	29632.8	26115.5	29477.9	34554.3
1-Monopalmitin	-1.1136					13.06_330.2765n	313.273	13.0589	pos	24076	Lipids and lipid-like molecules	Glycerolipids	Monoradylglycerols	*		52.4	69.7	M+H-H2O, M+H	C19H38O4	-1.51541	1.9233	0.0231758	0.0832149	0.462138	44083.9	95391.2	31584	75760.9	67516.3	35931.2	7660.96	21032	111653	18149.8	37924.8	33626.5	69288.1	70042.4	235138	77933.8	112464	42407.5	98264.6	71468.1	81514.3
2,3-dinor-PGE1	0.215608					5.98_327.2164m/z	327.216	5.98222	pos	36216	Lipids and lipid-like molecules	Fatty Acyls	Eicosanoids			53.6	71.8	M+H	C18H30O5	-0.735204	1.92262	0.0155574	0.0622296	1.16119	353760	304652	465656	363287	337881	332982	345482	342034	295703	348509	357759	348304	359877	348182	270753	284628	284652	282331	271652	297722	342071
N-oleoyl glutamine	-0.482455					8.35_410.3142n	393.311	8.34683	pos	LMFA08020128	Lipids and lipid-like molecules	Fatty Acyls	Fatty amides			48	47	M+H-H2O, M+H	C23H42N2O4	-0.604086	1.50028	0.0115382	0.0501182	0.715758	68146.1	95208.3	68279.5	60811.5	115421	96649.8	44732.4	40625.7	92701.5	47164.6	54516.5	60558.1	87469.9	121654	100546	92711	88155.6	80500.8	115366	84228.9	86241.4
18-oxo-nonadecanoic acid	-1.351					12.90_295.2629m/z	295.263	12.8996	pos	LMFA01060129	Lipids and lipid-like molecules	Fatty Acyls	Fatty Acids and Conjugates			47.7	44.4	M+H-H2O	C19H36O3	-0.918668	1.4963	0.0381185	0.118298	0.392019	20767.4	52975.5	17872.6	35586.5	28984.8	26366.9	4266.9	3397.64	31330.6	1298.87	42002	16567	20660.3	44088.4	13526.1	45400.7	51279.9	159210	55750.4	28404.9	58458.2
(4S,8R)-8,9-Dihydroxy-p-menth-1(6)-en-2-one	0.727791					5.70_229.1076m/z	229.108	5.69893	neg	HMDB0039052	Lipids and lipid-like molecules	Prenol lipids	Monoterpenoids	*		51.8	64.8	M+FA-H	C10H16O3	-3.05908	1.4956	4.30173e-05	0.00059006	1.6561	49820	30082.7	73776.1	51277.7	49537	49777.9	53722.4	43200.2	48934.7	42626.5	48438.5	36909.4	35759.1	38970.1	28539.6	30956.5	25116.8	25008.2	26895.4	26299	33199.7
3Z-dodecenedioic acid	1.03967					5.82_273.1343m/z	273.134	5.81817	neg	LMFA01170137	Lipids and lipid-like molecules	Fatty Acyls	Fatty Acids and Conjugates			48.1	44.4	M+FA-H	C12H20O4	-0.162037	1.49552	8.55806e-07	2.04434e-05	2.05576	34954.3	17003.1	50105.1	40024	35725.8	35892.3	35375.9	34240.8	31126.7	29236.5	33188.3	24628	19321.2	19131.6	16029.7	17094.5	15467.1	14920.5	15583.6	14197	21282.9
9-D1t-PhytoP	1.09641					7.83_371.2074m/z	371.207	7.82658	neg	LMFA02030008	Lipids and lipid-like molecules	Fatty Acyls	Octadecanoids			37.3	0	M+FA-H	C18H30O5	-0.487794	1.25734	3.31726e-05	0.000474053	2.13822	25936.9	12130.1	42403.8	26013.6	25405.7	27905.6	29277.1	23062.5	24491.8	20862	24205.8	15741.3	16458.1	15099.8	10071.9	11722.5	8707.49	8484.36	11808.8	12162.7	14655.4
15R-PGE2 methyl ester	-0.982469					7.52_366.2404n	365.233	7.51732	neg	LMFA03010095	Lipids and lipid-like molecules	Fatty Acyls	Eicosanoids			41.8	18.1	M-H, M+FA-H	C21H34O5	-0.526157	1.90978	0.0103508	0.0461412	0.506113	44712.7	88345.4	41038.6	28450.7	60746.7	23487.9	19357.3	57124.1	33487.2	49335.8	27554.5	106544	138201	61165.2	43726.1	83496.3	96693	111324	51332.4	152942	56227.7
Anandamide (20:2, n-6)	-1.0394					12.77_351.3133n	352.321	12.7695	pos	LMFA08040002	Lipids and lipid-like molecules	Fatty Acyls	Fatty amides			38.9	2.45	M+H, M+Na	C22H41NO2	-1.11964	1.90488	0.00368215	0.021099	0.486529	36436.6	74891	54500	60853.5	53053.6	25862.1	13024.6	29449.4	66545.4	16782.2	19892.6	24403.1	94607.7	80117.7	91244.8	48110.7	32335.5	44875.9	125332	68289.3	89105.8
17-dimethylarsinoyl-9Z-heptadecenoic acid	-1.41781					4.08_389.2027m/z	389.203	4.0787	pos	LMFA00000031	Lipids and lipid-like molecules	Fatty Acyls	Other Fatty Acyls			45.8	37.1	M+H	C19H37AsO3	-1.10335	1.90104	0.00236243	0.0150015	0.37428	22995	61438	19500.5	31386.4	21579.3	26752.5	29160.5	20430.6	17440.8	20743.4	14907.3	28048.9	39638.3	36344.4	47135.4	35583.3	67253.1	137529	54708.4	91406.2	43343.6
Phytolaccinic acid	0.782715					8.61_534.3790m/z	534.379	8.60587	pos	HMDB0034640	Lipids and lipid-like molecules	Prenol lipids	Triterpenoids	*		38.8	0.582	M+NH4	C31H48O6	0.165945	1.47901	0.00052427	0.0045422	1.72037	50892.6	29582.4	57355.6	38636.7	58774.7	58592.5	46002.6	70680.2	51832.6	44543.8	33753.7	48753.5	34336.6	46809.2	31389.1	31524.6	16972.2	10702.8	37373.6	32953.4	24180.3
13-F4-NeuroP	-0.616124					9.43_377.2333m/z	377.233	9.43373	neg	LMFA04010003	Lipids and lipid-like molecules	Fatty Acyls	Docosanoids			43.9	27	M-H	C22H34O5	-0.19265	1.89491	8.79705e-06	0.000154482	0.652421	56076.8	85951.8	62310.1	67107.6	45534.6	49332.8	53649.7	41748.7	46963.4	69265.9	50585	74270.1	87037.1	73763.4	84881.3	86961.9	83134.5	105508	74488.5	87817.6	89973.9
(1(10)E,4E,6a,9b)-9-(2-Methylpropanoyloxy)-1(10),4,11(13)-germacratrien-12,6-olide	-0.307957					5.80_363.1812m/z	363.181	5.80293	neg	HMDB0031373	Lipids and lipid-like molecules	Prenol lipids	Terpene lactones	*		41.7	12.3	M+FA-H	C19H26O4	-0.334673	1.89472	0.00225324	0.0144547	0.807785	173258	214485	175653	182445	153128	171596	178863	197486	155777	157166	175621	184845	210886	236574	174806	221572	183748	196354	218936	200950	286540
5beta-Cholestane-3alpha,7alpha,12alpha,25-tetrol	-0.773845					11.24_459.3464m/z	459.346	11.2386	pos	HMDB0000524	Lipids and lipid-like molecules	Steroids and steroid derivatives	Cholestane steroids	*		53	79.3	M+Na	C27H48O4	4.51216	1.89387	0.00356347	0.0206113	0.584857	54877.4	93830.6	51048.8	60633.1	59747.3	49039.8	23524	54135.5	93552.5	56946.6	36768	63378.9	95523.1	132362	90572.9	107198	74713.8	31915.1	132409	77347.2	102433
Polysorbate 60	-0.945383					10.74_415.2701m/z	415.27	10.7409	neg	HMDB0037183	Lipids and lipid-like molecules	Fatty Acyls	Fatty acid esters			38.2	0	M-H2O-H	C22H42O8	-0.0554106	1.89306	0.00639199	0.0321812	0.519292	42963.3	82734.5	58671.3	81244.3	50491.5	27044.4	35191.3	4670.88	25392.8	36947.3	48226.4	61753.1	49315.5	80953.5	73806.3	75422.2	64856.5	155221	76811.9	116082	52141.6
(3beta,5alpha,6alpha,7alpha,22E,24R)-5,6-Epoxyergosta-8,14,22-triene-3,7-diol	-0.616497					10.89_471.3116m/z	471.312	10.8907	neg	HMDB0036304	Lipids and lipid-like molecules	Steroids and steroid derivatives	Ergostane steroids	*		47.2	43.1	M+FA-H	C28H42O3	-0.0968409	1.88428	0.012566	0.0533213	0.652253	84674.7	129819	50210.9	79875.6	140120	69332.6	55504.7	129095	79210.7	77873.5	33111.1	132413	161875	130391	84682.1	136355	135935	93283.9	132261	104004	189583
R-cucujolide V	-1.01356					5.90_267.1601m/z	267.16	5.89675	neg	LMFA07040048	Lipids and lipid-like molecules	Fatty Acyls	Fatty esters			42.2	14.8	M+FA-H	C14H22O2	-0.507194	1.87957	0.0364934	0.114916	0.495323	58585.9	118278	88528.3	14664.7	21043.6	41394.4	103140	53325.8	115177	52482.8	37367	58735.1	101839	153471	264773	164171	48521.1	89071.3	34796.6	164204	43655.5
PGF3alpha-1,15-lactone	-1.88461					10.89_352.2480m/z	352.248	10.886	pos	LMFA03010197	Lipids and lipid-like molecules	Fatty Acyls	Eicosanoids			49.7	61.5	M+NH4	C20H30O4	-0.846829	1.87855	0.0011383	0.00840138	0.270817	13151	48560.5	23298.7	16294.9	18612.4	12990.9	9469.14	10042.9	6604.04	6146.72	12925.6	15125.1	12717.5	54327.2	16261.6	49873.2	22955	87165.7	75962.9	79923.9	37857.5
PC(0:0/18:1(9Z))	-1.45259					11.50_566.3462m/z	566.346	11.4987	neg	LMGP01050082	Lipids and lipid-like molecules	Glycerophospholipids	Glycerophosphocholines	*		50.9	65.6	M+FA-H	C26H52NO7P	-0.260633	1.86897	0.00406835	0.0227596	0.365364	21934.1	60033.6	23338.8	63867.8	36919.8	15731.2	1205.63	8.09205e-06	37125.1	5282.97	17675.3	18194.7	67474.4	17596.3	99563.7	54245.6	93642.5	22938.9	83485.2	65840.5	35515.7
Anandamide (20:l, n-9)	-0.811977					12.49_353.3288n	336.326	12.4936	pos	LMFA08040010	Lipids and lipid-like molecules	Fatty Acyls	Fatty amides			39.1	3.28	M+H-H2O, M+Na	C22H43NO2	-1.52923	1.46515	0.00641933	0.0322659	0.569601	31113.6	54623.6	49197.8	40708.1	46845.5	22772.1	12562.6	31452	41533	18561.2	19972.1	27531.9	72873.2	48293.2	66996.8	38157.4	27014.5	39549.7	91008.1	50878	56841.5
1-(2-methoxy-5Z-hexadecenyl)-sn-glycero-3-phosphoethanolamine	0.242898					5.68_468.3070m/z	468.307	5.67538	pos	LMGP02060018	Lipids and lipid-like molecules	Glycerophospholipids	Glycerophosphoethanolamines			42.7	25.4	M+H	C22H46NO7P	-3.1201	1.8591	0.0282702	0.0957921	1.18337	292475	247155	293069	256729	319570	260355	286814	350218	291626	285118	294097	287153	252680	373870	219625	235498	218077	226364	185163	256614	256502
PE(0:0/16:0)	-3.00836					11.85_452.2782m/z	452.278	11.8542	neg	LMGP02050036	Lipids and lipid-like molecules	Glycerophospholipids	Glycerophosphoethanolamines	*		38.2	0	M-H	C21H44NO7P	-0.149581	1.85467	0.0286449	0.0966989	0.124277	6659.14	53582.8	985.332	3579.51	3452.46	1393.6	8.09205e-06	51256.8	2425.99	467	902.004	2128.65	3255.62	123503	16109	7467.1	11602.6	17626	144333	27993.2	130356
4-Dihydroboldenone	1.93263					8.08_288.2087n	306.243	8.0849	pos	HMDB0006035	Lipids and lipid-like molecules	Steroids and steroid derivatives	Androstane steroids	*		44.5	30.5	M+NH4, M+Na	C19H28O2	-0.791403	1.45299	6.65363e-07	1.64818e-05	3.8175	22822.3	5978.32	35972.5	22906.8	23164.8	25181.7	26135.2	25829.4	20578.2	15449.3	20277.8	12727	4747.16	6221.17	5684.41	2913.66	4838.35	5698.76	8215.37	7499.78	7986.24
(3beta,17alpha,23S)-17,23-Epoxy-3,29-dihydroxy-27-norlanost-8-en-24-one	-0.659999					11.02_459.3468m/z	459.347	11.0205	pos	HMDB0035142	Lipids and lipid-like molecules	Prenol lipids	Triterpenoids	*		54	78.3	M+H	C29H46O4	-0.275415	1.8493	0.00149363	0.0104275	0.632879	60081	94932.9	51571.4	72756	83560.1	66649.1	30178.2	56522.9	81523.3	54355.1	39271	64423	98676.6	97794.7	101465	110218	84041.7	47663.7	133225	88252.8	93058.2
Triacetin	8.58816					4.47_435.1510m/z	435.151	4.46867	neg	HMDB0029592	Lipids and lipid-like molecules	Glycerolipids	Triradylcglycerols	*		39.3	0	2M-H	C9H14O6	0.56544	1.84215	4.81873e-10	3.05611e-08	384.852	25078.9	65.1652	23887.1	21432.4	23947.5	27520.5	19684.3	40126.5	24572.5	22491.6	27356.4	19770.8	8.09205e-06	172.724	37.9781	357.793	11.8478	8.09205e-06	8.09205e-06	6.14079	0.00311232
3-hydroxy-undecanoic acid	2.00832					0.65_225.1456m/z	225.146	0.654183	pos	74540	Lipids and lipid-like molecules	Fatty Acyls	Fatty Acids and Conjugates			37.3	0	M+Na	C11H22O3	-2.49836	1.84032	2.49987e-07	7.08549e-06	4.02313	36865.3	9163.33	44571.5	26347.5	37117.7	30691.7	51435.1	23721.8	30598.6	33969.5	39166.2	51033	12682	8833.96	9462.12	12647.5	10479.5	5790.95	3990.81	10318.7	8264.42
5Z-Tetradecenoic acid	-0.84148					5.88_271.1914m/z	271.191	5.8812	neg	HMDB0000521	Lipids and lipid-like molecules	Fatty Acyls	Fatty acids and conjugates	*		42.3	14.2	M+FA-H	C14H26O2	-0.438563	1.84002	0.00556888	0.028872	0.558071	47674.6	85427.6	61377.2	48030.4	27536	37806.1	59958.7	30130.5	27816.1	89659.2	30748.7	63683.4	98636.4	116845	90825	38520.7	63813.7	52634.2	69304.2	112452	125817
4-hydroxy-5-[4-hydroxy-3-(sulfooxy)phenyl]pentanoic acid	5.72585					1.08_351.0391m/z	351.039	1.07508	neg	HMDB0127746	Lipids and lipid-like molecules	Fatty Acyls	Fatty acids and conjugates	*		36.9	0	M+FA-H	C11H14O8S	-0.0204637	1.83584	7.37042e-13	1.35475e-10	52.9241	24777.8	468.175	21724	24573.7	24804.1	25791.8	24863	32227.4	25077.6	20896.3	28842.7	18977	374.981	887.762	8.09205e-06	429.813	8.09205e-06	46.0767	767.852	375.875	1331.22
(3beta,5alpha,6beta,22E,24R)-23-Methylergosta-7,22-diene-3,5,6-triol	-2.38652					11.84_445.3674m/z	445.367	11.8395	pos	HMDB0033633	Lipids and lipid-like molecules	Steroids and steroid derivatives	Ergostane steroids	*		38.3	0	M+H	C29H48O3	-0.523958	1.8274	0.0026213	0.0162552	0.191243	8210.82	42933.9	5220.26	4639.45	6802.98	10275.9	8.09205e-06	11197.7	35181.7	4497.5	2080.95	2211.83	50151.8	70670.3	55457.1	11340.7	11071.2	21070.4	90273.8	14141.8	62228
19-hydroxyprostaglandin H1(1-)	-0.768598					5.48_369.2279m/z	369.228	5.47688	neg	HMDB0062746	Lipids and lipid-like molecules	Fatty Acyls	Eicosanoids	*		37.6	0	M-H	C20H34O6	-0.869049	1.22053	0.0235013	0.0840006	0.586988	33464.1	57009.8	41983.4	11718.5	21975.8	30061.3	33371.2	49808.1	52467.7	30220.7	32224.7	30809.3	44289.6	91615.7	76289.9	77223.1	19762	55838.4	30232.9	87387.8	30449.3
1-(2-methoxy-hexadecanyl)-sn-glycero-3-phosphoethanolamine	0.380142					5.83_487.3491m/z	487.349	5.83272	pos	LMGP02060016	Lipids and lipid-like molecules	Glycerophospholipids	Glycerophosphoethanolamines			38	0	M+NH4	C22H48NO7P	-3.25447	1.42024	0.00092649	0.00708809	1.30147	86455.2	66428.9	97379.1	84487.2	85600.1	78868	82025.2	106266	84299.3	80150.7	76251.9	89223.9	74382.9	95922.9	56696.6	65192.9	59840.3	65247.3	53027.3	64235.7	63314
Ginkgolide A	8.33679					1.48_426.1751m/z	426.175	1.47602	pos	HMDB0036862	Lipids and lipid-like molecules	Prenol lipids	Sesquiterpenoids	*		37.2	0	M+NH4	C20H24O9	-1.86057	1.2194	8.43201e-15	4.71252e-12	323.313	10946.8	33.8581	9298.61	13383.2	10330.1	11016.7	10049.6	10100.9	10972.4	10573.6	13106.1	10636.5	8.09205e-06	8.09205e-06	8.09205e-06	8.09205e-06	8.09205e-06	8.09205e-06	8.09205e-06	304.723	8.09205e-06
8-methoxy-13-hydroxy-9,11-octadecadienoic acid	-1.70044					11.58_344.2792m/z	344.279	11.5775	pos	LMFA01080002	Lipids and lipid-like molecules	Fatty Acyls	Fatty Acids and Conjugates			52.4	68.6	M+NH4	C19H34O4	-1.1354	1.80512	0.000539359	0.0046476	0.307692	14289.5	46441.1	19745.1	20048.9	26973.4	13323.9	7577.24	6402.83	14168.5	4635.96	16846.9	13172.7	23909.9	77737.9	12471	63850.8	25379.7	44516.4	65168.3	65870.6	39064.7
12-oxo-14,18-dihydroxy-9Z,13E,15Z-octadecatrienoic acid	0.363036					5.72_325.2009m/z	325.201	5.7245	pos	74764	Lipids and lipid-like molecules	Fatty Acyls	Octadecanoids			47.4	45.9	M+H	C18H28O5	-0.289243	1.797	0.00207989	0.0135407	1.28613	148657	115585	187724	148863	133871	153948	154210	173574	121960	137499	149665	125260	136085	148735	98943.4	113200	93422.3	94027.2	112836	116667	126349
Dehydrocyanaropicrin	-0.519578					1.75_362.1595m/z	362.159	1.75258	pos	HMDB0035029	Lipids and lipid-like molecules	Prenol lipids	Terpene lactones	*		48.1	44.9	M+NH4	C19H20O6	-0.946342	1.63504	0.000315521	0.00302852	0.697576	64216.2	92056.2	62172.3	62959.8	63116.5	63688	69139.4	77924.5	58324.1	52772.1	67253.7	64811.7	106859	114114	74277.1	96255.4	65516.3	79454.5	81908.4	91960.7	118161
TG(18:3(9Z,12Z,15Z)/14:0/22:6(4Z,7Z,10Z,13Z,16Z,19Z))	-1.76464					10.59_917.6882m/z	917.688	10.5884	neg	HMDB0010498	Lipids and lipid-like molecules	Glycerolipids	Triradylcglycerols	*		38.5	0	M+FA-H	C57H92O6	0.664769	1.41175	0.00747736	0.0360492	0.2943	9452.88	32119.8	8073.31	16783.9	17866	12289.5	584.952	17951.8	10468	7002.66	8.09205e-06	3508.58	39669.8	59025.3	29342.7	11884	18416.3	1016.54	67470.8	15795.9	46457.2
1-heneicosanoyl-glycero-3-phosphate	-1.06112					10.57_525.3202m/z	525.32	10.5723	neg	HMDB0062317	Lipids and lipid-like molecules	Glycerophospholipids	Glycerophosphates	*		39.6	4.86	M+FA-H	C24H49O7P	0.757811	1.7657	0.00617988	0.0313654	0.479261	33963.1	70865.5	19532.3	46338.3	42308.5	27940.2	21967.7	81784.4	25205.1	49584.1	2924.78	22045.3	97791.2	82360.1	69489.4	38427.8	66222.1	32241.2	97796.2	40027.1	113435
Saponin E	-2.249					9.03_797.4670m/z	797.467	9.02655	pos	HMDB0035958	Lipids and lipid-like molecules	Prenol lipids	Terpene glycosides	*		36.7	0	M+H	C42H68O14	-1.45275	1.2102	0.0414599	0.125691	0.21037	5620.42	26716.9	2877.96	7833.22	1489.36	3053.52	29606.2	8.09205e-06	8.09205e-06	5705.78	1086.75	4551.4	14740.5	6989.05	10366.2	10507.9	13638.3	98378.8	36308.3	34804.1	14719
Blumenol C O-[rhamnosyl-(1->6)-glucoside]	-1.31219					6.04_536.3078m/z	536.308	6.04015	pos	HMDB0031935	Lipids and lipid-like molecules	Fatty Acyls	Fatty acyl glycosides	*		44.8	33.1	M+NH4	C25H42O11	2.41716	1.76384	0.00150902	0.0105227	0.402708	20888.6	51870.2	19610.2	30649.2	13983.8	14132.7	32450.3	11032	9322.15	22898.3	11361.7	43445.2	47844.4	39412.9	29935.4	36480.9	39353.4	84996.4	55731.5	95482.1	37595.1
Epirosmanol	1.567					5.26_364.2120m/z	364.212	5.2616	pos	91042	Lipids and lipid-like molecules	Prenol lipids	Terpene lactones	*		37.1	0	M+NH4	C20H26O5	0.371102	1.75822	6.3077e-11	5.34865e-09	2.96288	34910.6	11782.6	37640.1	25651.7	29310.2	32886.8	39133.7	37521.9	36619.7	33913.3	37489.8	38938.3	9471.31	13386.3	10189	11985.9	11928	8874.77	13205.2	12389.8	14613.4
2-Arachidonyl Glycerol ether	-1.67688					12.14_364.2976n	363.29	12.1414	neg	HMDB0013657	Lipids and lipid-like molecules	Endocannabinoids	Unclassified	*		38.5	0	M-H, M+FA-H	C23H40O3	-0.403831	1.75055	0.00381713	0.0216822	0.312759	15609.3	49908.4	17015.2	12663.4	18415.8	16960.3	368.379	5279.79	62973.4	863.98	10668.4	10884.5	73026.9	62071.7	76039.7	38266.1	31890.2	2861.96	69490.9	23729	71799.4
DG(13:0/0:0/8:0)	-1.55068					9.57_453.2994m/z	453.299	9.56602	pos	HMDB0093140	Lipids and lipid-like molecules	Glycerolipids	Diradylglycerols	*		36.9	0	M+K	C24H46O5	4.2217	1.74299	9.25508e-06	0.000161142	0.34135	13537.4	39658.5	16469.5	9918.61	15147.2	12509.2	14070.9	14520.3	13866.6	9440.3	13038.3	16393.4	42328.3	37273.9	22625.8	40052.7	38670.2	26928.9	50464.1	31999.1	66583.7
2-methyl-4-(sulfooxy)but-2-enoic acid	0.49271					0.79_194.9960m/z	194.996	0.7871	neg	HMDB0129120	Lipids and lipid-like molecules	Fatty Acyls	Fatty acids and conjugates	*		45.9	41.8	M-H	C5H8O6S	-4.72653	1.73538	6.10388e-06	0.00011186	1.40709	87295.8	62040.2	83676.4	90825.5	85718	109076	89414.6	88699.9	72746.4	80126.3	91493	81182.2	60632	59050	61140.9	67349.5	52088.4	60965.8	73471.8	53446.7	70216.2
delta10-12-PhytoF	1.51022					5.16_362.2535m/z	362.253	5.16353	pos	LMFA02040002	Lipids and lipid-like molecules	Fatty Acyls	Octadecanoids			50.3	58.8	M+NH4	C18H32O6	-0.755353	1.73465	0.000185683	0.00196204	2.84854	41561.5	14590.5	54747.7	35234.4	45641.9	29459.4	44505.5	79807.5	24214.5	39475.7	35355.6	27173	21842.5	23421.2	11591.9	13208.9	7931.14	11938.6	14249.2	12445	14685.7
Stachyoside A	5.86122					1.61_571.1883m/z	571.188	1.60818	neg	HMDB0039092	Lipids and lipid-like molecules	Prenol lipids	Terpene glycosides	*		38.4	0	M+FA-H	C21H34O15	0.639619	1.39335	6.32795e-05	0.000808647	58.1303	18507.1	318.373	37502.7	10705.4	6750.87	16637	24696.9	19077.2	13781.1	15572.9	7536.04	32811	8.09205e-06	8.09205e-06	1729.33	8.09205e-06	8.09205e-06	8.09205e-06	1136.03	8.09205e-06	8.09205e-06
15-methyl-15R-PGE2	0.957368					4.55_389.2281m/z	389.228	4.54983	pos	LMFA03010063	Lipids and lipid-like molecules	Fatty Acyls	Eicosanoids			47.5	50.2	M+Na	C21H34O5	-4.79666	1.72403	0.000118447	0.00135091	1.94176	55274.6	28466.2	63064.3	65529.3	71977.8	42595.7	75425.5	59927.6	43786.7	53138.4	45584.3	31716.5	35933.5	31452.3	35419.5	19401.7	37702.3	34114.3	18460.3	17911.5	25800.1
24-ketocholestanol	-2.05005					14.53_425.3410m/z	425.341	14.5314	pos	LMST01010297	Lipids and lipid-like molecules	Sterol Lipids	Sterols			51.7	73	M+Na	C27H46O2	4.99744	1.72388	0.00135344	0.00963031	0.241475	9518.86	39419.7	4837.64	11981.8	10768.5	8925.29	1028.34	4220.59	24368.1	2121.05	1492.96	25444.4	25257.9	42616.4	52228.6	30434.9	26299.1	8591	70555.9	22477.5	76315.7
LysoPC(18:1(9Z))	-2.04645					11.34_566.3464m/z	566.346	11.3447	neg	HMDB0002815	Lipids and lipid-like molecules	Glycerophospholipids	Glycerophosphocholines	*		53.2	79.9	M+FA-H	C26H52NO7P	0.112806	1.72131	0.0124416	0.0529691	0.242078	11295.9	46662.1	8623.01	9028.36	28530.8	8337.26	8.09205e-06	2228.53	32986	2334.73	12175.5	8714.64	25458.5	19331.5	99921.6	39189.5	72899.7	3308.08	110624	17958.9	31267
Genomorphine	0.34638					4.65_319.1650m/z	319.165	4.64952	pos	HMDB0029382	Lipids and lipid-like molecules	Prenol lipids	Sesquiterpenoids			39.3	2.06	M+NH4	C17H19NO4	-0.859006	1.38208	0.00373875	0.0213397	1.27137	98234.7	77267	108270	90820.4	117017	97701.7	90037.7	102547	80049.3	90627.3	98485.3	106792	80962	81494.1	60959.4	91267	53219.8	66598.1	69489.9	86797	104616
8-iso-13,14-dihydro-15-keto-PGF2a	-0.627628					6.34_353.2332m/z	353.233	6.33788	neg	HMDB0006562	Lipids and lipid-like molecules	Fatty Acyls	Eicosanoids	*		45.7	33.2	M-H	C20H34O5	-0.415529	1.7131	0.0200383	0.0749343	0.64724	78282.8	120949	117577	59566.3	35420.7	91284.7	90928.2	104981	81154.9	88308.6	53189.3	60416.4	130776	201877	166274	101401	78129.1	132224	80860.5	135740	61257.2
beta-Micropteroxanthin	0.577277					7.58_419.2901m/z	419.29	7.58478	pos	HMDB0038505	Lipids and lipid-like molecules	Prenol lipids	Sesterterpenoids	*		37.8	6.23	M+Na	C27H40O2	-4.82331	1.37943	0.00248518	0.0155971	1.49203	72131.9	48344.8	88607.4	60822.6	54775.8	87021.9	62010.1	45766.4	75239.1	78818.2	65995.3	102262	73079.4	38930.2	44906.6	45776.8	39961.3	47672.4	55277.7	49278.8	40220.2
9,10-epoxy-11,13-docosadiynoic acid	-0.535099					8.13_346.2503n	347.258	8.12907	pos	LMFA01070037	Lipids and lipid-like molecules	Fatty Acyls	Fatty Acids and Conjugates			45.9	37.4	M+H-H2O, M+H	C22H34O3	-1.29806	1.37902	0.00869747	0.0404941	0.690111	49903.9	72312.8	42026.3	48075.1	64933.8	45658.6	35859.5	57172.7	71834.7	60172.6	38060.3	35244.9	77760	49660.4	77993.9	85044.8	51628.2	66334.9	110846	78636.2	52910.8
Misoprostol	-1.15515					12.14_365.2683m/z	365.268	12.1421	pos	HMDB0015064	Lipids and lipid-like molecules	Fatty Acyls	Eicosanoids			50.5	58.6	M+H-H2O	C22H38O5	-0.961625	1.70735	0.00741126	0.0358262	0.44902	30032	66883.5	28959.7	28270.9	70577.7	29641.3	3916.83	8245.26	62301.2	2450.78	46018.2	19938.5	80012.1	95049.8	42086.7	107716	74640.4	12266	60187.4	48667.7	81324.7
O-(11-carboxyundecanoyl)carnitine	1.57549					7.84_372.2386m/z	372.239	7.84302	neg	LMFA07070083	Lipids and lipid-like molecules	Fatty Acyls	Fatty esters			39.8	12.5	M-H	C19H35NO6	-1.51906	1.70152	5.08644e-05	0.000676487	2.98037	39206.4	13154.9	55973.7	39221.4	31469.5	29728.1	67993	30419.3	23276.7	44072.6	37230.4	32678.7	26432.6	13949.3	13018	14050.2	12127.9	7564.44	10740	9385.16	11126.3
20-Hydroxy-PGF2a	-1.3698					11.59_409.1989m/z	409.199	11.5933	pos	HMDB0004049	Lipids and lipid-like molecules	Fatty Acyls	Eicosanoids	*		36.8	0	M+K	C20H34O6	0.631482	1.37728	1.01291e-05	0.000172831	0.386946	10422.3	26934.8	9882.39	10055.7	10054.1	7514.89	9064.67	12120.8	9721.96	13222.9	7116	15469.8	23857.4	15262.9	18512.8	34574.8	32808.8	20760.7	29400.2	27541.4	39694.2
PE(19:1(9Z)/0:0)	1.28397					7.52_494.3229m/z	494.323	7.51722	pos	LMGP02050019	Lipids and lipid-like molecules	Glycerophospholipids	Glycerophosphoethanolamines			41.9	26.6	M+H	C24H48NO7P	-2.37201	1.17836	0.0114343	0.0498208	2.43508	26578	10914.6	21126.1	15835.3	20378.7	26014.9	17484.7	69015.8	32723.8	18545	28323.9	16331.5	13881.1	18720.9	8319.71	8062.52	8428.28	4431.93	11980.8	7553.72	16852.8
2,3,4,5-tetranor-thromboxane B1	-1.20949					8.94_315.1814m/z	315.181	8.9397	neg	LMFA05000605	Lipids and lipid-like molecules	Fatty Acyls	Fatty alcohols			41.8	18.5	M-H	C16H28O6	0.324666	1.69231	8.73043e-08	2.79425e-06	0.432421	17294.9	39995.6	17653.3	14122.1	17071.5	17299.1	22137.6	9449.12	17849.2	19994.2	21326.3	16046.9	50912.6	49176.1	42380	37649.7	35440.3	28873	38509	33969.6	43049.7
LysoPA(0:0/18:1(9Z))	-3.02659					11.82_454.2922m/z	454.292	11.825	pos	HMDB0007851	Lipids and lipid-like molecules	Glycerophospholipids	Glycerophosphates	*		38.9	0	M+NH4	C21H41O7P	-1.39424	1.36715	0.0282615	0.0957732	0.122717	3626.81	29554.3	173.027	1097.25	1938.72	157.69	233.304	29975.2	1777.06	272.234	496.206	147.467	502.222	70609.1	12229.4	4564.85	4943.27	10961.9	72385.8	13829.7	75962.5
13-dimethylarsinoyl-tridecanoic acid	0.750984					1.48_317.1453m/z	317.145	1.47602	pos	LMFA00000034	Lipids and lipid-like molecules	Fatty Acyls	Other Fatty Acyls			37.7	0	M+H-H2O	C15H31AsO3	-1.11043	1.01488	0.00861247	0.0401898	1.68294	33472.3	19889.2	28058.8	32869	27349.2	31204.1	36219.7	24813.8	23584.8	64040.2	36016.5	30566.7	36945.4	22644.6	23314.8	20098.5	17001.7	13054.7	18887.9	17815	9240.1
6-[3,4-dihydroxy-4-(1-oxo-1H-isochromen-3-yl)butoxy]-3,4,5-trihydroxyoxane-2-carboxylic acid	-0.630617					4.80_426.1168n	425.102	4.80372	neg	HMDB0130085	Lipids and lipid-like molecules	Fatty Acyls	Fatty acyl glycosides	*		40.6	10	M-H2O-H, M-H	C19H22O11	1.46181	1.6815	0.000134128	0.00149066	0.6459	46835	72511.2	46395.2	52363.8	35263.8	60715.4	56054.3	23327.3	38789.9	49867.9	55779.1	49793.3	71900.5	74432.6	64465.7	78285.1	56664.4	59204.6	88122.3	89010.5	70515.1
4a-Formyl-5a-cholesta-8,24-dien-3b-ol	-0.854152					10.58_413.3411m/z	413.341	10.575	pos	HMDB0001203	Lipids and lipid-like molecules	Steroids and steroid derivatives	Cholestane steroids	*		38.5	0	M+H	C28H44O2	-0.695638	1.67685	0.00479704	0.0257881	0.55319	38904.4	70327.3	32084.2	51304.7	41694.9	40792.6	25097.9	70614.1	37650.1	48931.9	14213.8	26659.9	95878.7	93903.9	65281.7	43134.3	67580	32730.7	107229	48601.8	78605.7
Corchorifatty acid F	1.85545					7.70_373.2230m/z	373.223	7.70323	neg	91118	Lipids and lipid-like molecules	Fatty Acyls	Lineolic acids and derivatives	*		37.8	0	M+FA-H	C18H32O5	-0.399103	1.36493	1.01953e-06	2.37266e-05	3.61866	20729.8	5728.58	34062.8	22457	21407.5	19125.1	21959.5	21066.5	19139.4	16157.4	20192.6	11729.8	7245.41	6768.52	4919.06	4658.36	4165.44	2671.84	5401.98	5244.55	10482.1
(Z)-2-Methyl-2-butene-1,4-diol 4-O-beta-D-Glucopyranoside	2.14612					1.73_309.1193m/z	309.119	1.72832	neg	95609	Lipids and lipid-like molecules	Fatty Acyls	Fatty acyl glycosides	*		38.5	0	M+FA-H	C11H20O7	0.825096	1.36182	1.23403e-08	5.07093e-07	4.42635	17995.7	4065.58	15217.5	17694.9	17289.1	17150	15418.4	28214.3	20661.7	17462.3	17423.4	13425.1	5068.36	3812.62	4927.58	4202.64	3876.44	4134.84	3581.01	3334.91	3651.81
Tanacetol A	-0.326505					6.31_339.1811m/z	339.181	6.30887	neg	HMDB0035722	Lipids and lipid-like molecules	Prenol lipids	Sesquiterpenoids	*		52.8	67.2	M+FA-H	C17H26O4	-0.867746	1.16232	0.0425627	0.12793	0.797466	85620.5	107366	100366	47607.5	137557	82153.4	81212.4	90158.6	83912.3	75947.8	85684.9	71605.3	110028	145393	107311	93560.3	84339.1	107549	86569.4	131098	100443
CIS-4-DECENOYL CARNITINE	2.07596					7.23_358.2234m/z	358.223	7.22775	neg	LMFA07070056	Lipids and lipid-like molecules	Fatty Acyls	Fatty acid esters			40.2	6.31	M+FA-H	C17H31NO4	-0.458358	1.35913	2.24329e-06	4.70355e-05	4.21625	19620.5	4653.54	27635.3	18028.7	17025	15554.7	31319.1	23510.3	11961.5	18762	17875.6	14533.2	9883.15	6245.69	4422.22	3770.89	2435.92	3037.25	3349.86	3899.35	4837.56
Goyaglycoside h	-4.02575					8.46_813.4646m/z	813.465	8.46385	neg	HMDB0037123	Lipids and lipid-like molecules	Steroids and steroid derivatives	Steroidal glycosides	*		54.4	82.6	M-H	C42H70O15	0.52182	1.35908	0.00140795	0.00996232	0.0613945	1263.43	20578.9	554.881	1430.95	1989.26	1249.24	4401.3	8.09205e-06	1478.58	1530.1	8.09205e-06	8.09205e-06	16989.5	3816.38	46081.3	3410.86	21857.1	44811.8	14653.1	25879.2	7710.79
5-(3-hydroxyphenyl)-4-(sulfooxy)pentanoic acid	9.42825					1.47_335.0442m/z	335.044	1.4709	neg	HMDB0127756	Lipids and lipid-like molecules	Fatty Acyls	Fatty acids and conjugates	*		37.3	0	M+FA-H	C11H14O7S	0.0518718	1.1592	1.25777e-12	2.04277e-10	688.947	9731.32	14.1249	8622.11	9442.36	9140.82	11681.3	9751.88	12114.7	9252.26	7560.4	11682.1	8065.38	8.09205e-06	14.3584	12.6184	8.09205e-06	8.09205e-06	17.4955	82.652	8.09205e-06	8.09205e-06
Sphingofungin D	0.265952					6.66_432.2957m/z	432.296	6.65585	pos	LMSP01080064	Lipids and lipid-like molecules	Sphingolipids	Sphingoid bases			38.8	3.4	M+H	C22H41NO7	0.369369	1.35275	0.0137197	0.0568472	1.20243	128687	107023	132747	114469	130954	129109	113161	170959	126767	116343	131781	120585	113542	142041	87435.4	107740	86000.2	92311.9	104481	108444	121210
2-O-a-L-Fucopyranosyl-galactose	3.53863					1.37_307.1032m/z	307.103	1.37008	neg	HMDB0006590	Lipids and lipid-like molecules	Fatty Acyls	Fatty acyl glycosides	*		37.3	0	M-H2O-H	C12H22O10	-0.700694	1.6534	1.30751e-11	1.42324e-09	11.6208	21747.7	1871.45	20412.6	21854.5	17959.4	23954.7	19922.3	31084.7	20325.1	20945.7	22042.9	18975	1942.01	1910.07	2562.61	1698.1	1047.6	987.795	1254.46	1972.42	3468.01
2-iodo-hexadecanoic acid	3.9753					3.36_365.1346m/z	365.135	3.35987	pos	LMFA01090037	Lipids and lipid-like molecules	Fatty Acyls	Fatty Acids and Conjugates			37.5	0	M+H-H2O	C16H31IO2	2.76124	1.65224	1.92781e-13	4.58729e-11	15.7284	21256.5	1351.47	21774.3	24354.8	22719.2	22148.3	19803.5	22051.6	21741.3	14562.1	24305.6	19104.1	1505.1	1799.86	1145.36	959.933	886.799	1024.98	1352.07	1674.61	1814.56
PE(0:0/14:0)	-1.31066					10.22_426.2613m/z	426.261	10.2195	pos	LMGP02050033	Lipids and lipid-like molecules	Glycerophospholipids	Glycerophosphoethanolamines			44.6	26.7	M+H	C19H40NO7P	-0.482318	1.3468	0.0485494	0.140111	0.403137	20164.4	50018.8	8654.54	3671.79	33722.7	8803.29	8512.8	49602.7	51739.6	6165.85	12220.1	18550.9	19168	83424.9	116189	11836.9	78675.2	2061.71	42842.9	17727.8	78242.8
Ilicifolinoside A	3.24918					1.51_309.1189m/z	309.119	1.50513	neg	95608	Lipids and lipid-like molecules	Fatty Acyls	Fatty acyl glycosides	*		38.6	0	M+FA-H	C11H20O7	-0.615715	1.34294	1.06276e-09	6.2138e-08	9.50826	14865.3	1563.41	14003.4	14229.3	13948.8	14268.8	13154	23631.2	15503.2	13708.7	14746.6	11458.7	3140.14	922.713	1753.67	2224.91	1091.01	1291.98	1090.54	1529.06	1026.63
Kurilensoside F	4.09361					11.99_648.4307m/z	648.431	11.9939	pos	LMST05050015	Lipids and lipid-like molecules	Sterol Lipids	Steroid conjugates			36.8	0	M+NH4	C33H58O11	-1.6536	1.34268	2.88718e-07	8.02036e-06	17.0726	14997.3	878.441	13352.9	12958.7	13844.2	17852.3	9664.57	25708.2	20003.7	11146.7	13027.1	12414.5	6083.1	8.09205e-06	8.09205e-06	324.863	8.09205e-06	1498	8.09205e-06	8.09205e-06	8.09205e-06
5,9,19-hexacosatrienoic acid	-1.61483					12.45_435.3477m/z	435.348	12.4456	neg	35088	Lipids and lipid-like molecules	Fatty Acyls	Fatty Acids and Conjugates			38.6	0	M+FA-H	C26H46O2	-0.698584	1.64329	0.0151727	0.0610487	0.326504	16261.2	49803.9	19683.2	6992.28	16042	20491.7	8.09205e-06	6253.7	74954.7	321.705	7726.18	10146	77982.5	70661.8	68726	36940.3	29581.3	2451.59	94208.8	8812.27	58870.6
Momorcharaside B	1.40033					10.30_653.4274m/z	653.427	10.2956	neg	HMDB0032941	Lipids and lipid-like molecules	Steroids and steroid derivatives	Steroidal glycosides	*		37.1	0	M-H	C36H62O10	0.584216	1.28558	0.00326401	0.0192381	2.63962	30670.5	11619.3	71156.3	40440.3	28439	29351.7	24703.2	28520.3	20098.9	25436.5	13913.2	24645.4	16482.5	9905.88	4584.88	9478.44	8296.07	3841.9	15484	16501.6	19998
Tetranor 12-HETE	-0.568693					9.47_311.1864m/z	311.186	9.46733	neg	HMDB0060055	Lipids and lipid-like molecules	Fatty Acyls	Fatty acids and conjugates	*		51.8	61	M+FA-H	C16H26O3	-0.143575	1.33757	0.00817371	0.038523	0.674227	44462.5	65945.8	53066.7	59001.8	41553.4	44071.4	40933.6	38867.5	38601.3	39399.8	40175.2	48954.2	43837	50169.5	49407.5	66019.6	54970.1	112257	66230.1	63903.1	86718.6
(2alpha,3alpha,5alpha,22R,23R)-2,3,22,23-Tetrahydroxy-25-methylergost-24(28)en-6-one	-1.67158					11.74_457.3322m/z	457.332	11.7367	neg	HMDB0039443	Lipids and lipid-like molecules	Steroids and steroid derivatives	Bile acids, alcohols and derivatives	*		41.1	13.9	M-H2O-H	C29H48O5	-0.251603	1.6267	0.000109207	0.00126595	0.313909	11276.9	35924.1	3534.03	8298.16	5154.43	4316.13	2375.81	28511.6	15303.4	29794.9	1081.39	14399.5	41592.1	42360.8	53574.1	21914.2	35321	30625.6	30794.4	21230.4	45904.6
Hyrtial	-1.58194					12.01_403.2851m/z	403.285	12.0067	neg	LMPR0105060003	Lipids and lipid-like molecules	Prenol lipids	Isoprenoids			50	56.9	M+FA-H	C24H38O2	-0.926558	1.62305	0.00774309	0.037051	0.334033	15619.4	46760.2	12507.5	19203.5	23793.7	13940.1	679.112	9773.02	59559.1	1607.56	6449.46	8681.26	57669	73020.7	87571.7	29605.4	35622.6	2568.31	68273.2	21237.8	45273.1
3,4-Dimethyl-5-propyl-2-furandecanoic acid	-0.662687					6.20_353.2332m/z	353.233	6.19928	neg	HMDB0094643	Lipids and lipid-like molecules	Fatty Acyls	Fatty acids and conjugates	*		47.8	44.2	M+FA-H	C19H32O3	-0.347641	1.33478	0.0166004	0.0652669	0.631701	43108.9	68242.6	57625.7	44708.9	5533.64	41378.1	48060.4	58646.7	55521.5	49950.2	27562.5	42101.6	53322	112180	80565.5	61924.9	35314.9	69188.7	47726.4	97773.8	56187.8
MG(20:5(5Z,8Z,11Z,14Z,17Z)/0:0/0:0)	0.867418					7.23_377.2689m/z	377.269	7.23325	pos	62362	Lipids and lipid-like molecules	Glycerolipids	Monoradylglycerols	*		46.2	40.1	M+H	C23H36O4	0.667966	1.61352	0.000912594	0.00701377	1.8244	59984.6	32879.2	43535	48301.1	104336	62164.5	39733.9	71483.5	66541.7	42091.6	54068.9	67590	24886	30424.4	25605.1	39580.6	36426.9	40602.3	39158.8	27844.9	31383.5
Sphingofungin B	-0.265853					6.21_389.2773n	390.285	6.21012	pos	LMSP01080062	Lipids and lipid-like molecules	Sphingolipids	Sphingoid bases			39.5	11.9	M+H, M+Na	C20H39NO6	-1.17155	1.33269	0.000848884	0.00661847	0.831707	84567.1	101679	78337.8	91973.8	73091.5	80021.9	83638.8	86636.3	74966.6	90666	84810.1	101528	101271	103866	88631.9	85230.7	110246	107533	100128	101688	116515
docosapentaenoic acid	-1.50746					11.48_375.2539m/z	375.254	11.4819	neg	LMFA04000049	Lipids and lipid-like molecules	Fatty Acyls	Fatty acids and conjugates	*		53	71.7	M+FA-H	C22H34O2	-0.636937	1.33203	0.00587735	0.030159	0.351731	11019.5	31329.5	9407.74	13422.8	13853.9	9815.82	642.565	8225.96	36068.8	4963.26	4712.09	9082.44	43548.5	44112.6	52766	24875.4	22869.1	1587.23	48480.8	10267.4	33458.2
4,8 dimethylnonanoyl carnitine	-0.95595					11.52_330.2634m/z	330.263	11.5176	pos	58362	Lipids and lipid-like molecules	Fatty Acyls	Fatty acid esters	*		53.8	73.7	M+H	C18H35NO4	-1.38585	1.33201	0.00720664	0.0350634	0.515502	21142.2	41012.8	18317.7	37523.2	32824.9	18525.1	14101.9	16028.3	22338.7	5014.46	23692.9	23054.9	23028.9	37850.1	33818.5	29700.5	45058.2	80482.3	55297.9	41687.8	22191.3
7-Ketocholesterol	-1.06007					11.74_400.3337n	423.325	11.735	pos	HMDB0000501	Lipids and lipid-like molecules	Steroids and steroid derivatives	Cholestane steroids	***		37.9	0	M+H-H2O, M+Na	C27H44O2	-1.05393	1.60435	0.000716051	0.00578418	0.47961	23868.2	49765.8	13040.4	19599.8	30367.4	15361.7	7007.57	39359.8	48446.3	28458.9	9556.58	27483.7	50323.1	63564.6	69061.6	35967.5	40588.9	38535.2	54045.4	30928.9	64877.3
LysoPE(0:0/18:4(6Z,9Z,12Z,15Z))	1.07985					7.53_496.2438m/z	496.244	7.53393	pos	HMDB0011480	Lipids and lipid-like molecules	Glycerophospholipids	Glycerophosphoethanolamines	*		39.3	0.429	M+Na	C23H40NO7P	0.79278	1.59944	0.00716559	0.0349301	2.11381	56664.4	26806.7	47487.9	55865.5	65022	105260	86109.8	13157.3	57065.7	23754.6	75361.2	37559.5	25108.9	16825.6	16984.3	34106.2	42906.9	29307	25807.6	18235.3	31978.8
6-[3]-ladderane-1-hexanol	-1.12553					13.29_262.2294n	263.237	13.2866	pos	LMFA05000065	Lipids and lipid-like molecules	Fatty Acyls	Fatty alcohols			55.1	81.4	M+H-H2O, M+H	C18H30O	-1.13008	1.59857	0.00828069	0.0389375	0.458334	24727	53949.6	20358.9	49703.6	41003.5	25308.4	5259.52	2912.18	45198.8	7740	21402.2	28382.6	39679.9	55605.5	51832	47810.4	38552.2	19186	91694.3	42850	98336.5
PA(O-20:0/0:0)	0.711274					9.34_435.3246m/z	435.325	9.34245	pos	82358	Lipids and lipid-like molecules	Glycerophospholipids	Glycerophosphates			38.3	0	M+H-H2O	C23H49O6P	2.72479	1.59408	0.00821422	0.0386961	1.63725	81129.7	49552.4	59955.4	31096.6	94091	69425.8	67494.7	86020.4	111691	88730.3	93108.1	109683	62585.6	33473.2	25498.8	76773.7	37918.5	74299.3	39322	69898.2	26202.2
Geranylcitronellol	-0.564207					14.35_310.3100m/z	310.31	14.3482	pos	HMDB0032147	Lipids and lipid-like molecules	Prenol lipids	Diterpenoids	*		54.1	75.6	M+NH4	C20H36O	-1.60451	1.59295	0.00411655	0.0229479	0.676327	58558.4	86583	63337.4	62210.9	80896.2	53106.4	40929.8	62558	78329.3	39504	48248.5	56463.8	105710	68191.7	113653	78489.5	63282.1	56986.4	117560	95555.2	79819.1
25-deoxyecdysone	0.60987					10.41_449.3256m/z	449.326	10.4113	pos	57632	Lipids and lipid-like molecules	Sterol Lipids	Sterols			36.8	0	M+H	C27H44O5	-1.30084	1.32507	0.0174684	0.0678748	1.52612	72649.8	47604.2	55249.2	83617.2	47703.6	46697.4	57738.8	79870.6	55882.9	78944.6	93974.6	126819	60295.7	48873.2	39665.7	57797.4	56285.6	39294	34596.7	67457.6	24171.9
Geranyl phenylacetate	0.530124					10.21_317.1756m/z	317.176	10.2118	neg	HMDB0038257	Lipids and lipid-like molecules	Fatty Acyls	Fatty alcohol esters	*		42.8	17.8	M+FA-H	C18H24O2	-0.941785	1.58649	0.0180882	0.0695315	1.44405	112198	77696.4	126472	168314	97225.3	116864	84568.4	114532	85575.5	81472.3	111921	135033	59155.1	50760	58169.9	70645.4	77735.3	149671	58857	75830.9	98443.8
Hoduloside III	-1.77836					8.82_957.5066m/z	957.507	8.82133	neg	HMDB0039072	Lipids and lipid-like molecules	Fatty Acyls	Fatty acid esters	*		38.8	1.69	M+FA-H	C47H76O17	0.110497	1.5858	0.0347401	0.110689	0.291515	13773.5	47247.9	8632.05	19972.1	8934.84	13398.7	47405.3	1281.3	4380.97	11195.2	7438.89	15095.3	23314	13083.1	31164.4	17848.6	26233.9	143123	98020.8	48538.7	23904.8
O-methylmalonyl-L-carnitine	2.88834					2.74_262.1284m/z	262.128	2.74083	pos	HMDB0062785	Lipids and lipid-like molecules	Fatty Acyls	Fatty acid esters	***		38.8	0	M+H	C11H19NO6	-0.535428	1.5785	0.00437875	0.0240663	7.4042	34038.7	4597.22	43414.8	41341	76589.2	61769.2	7818.37	8546.16	57983	35150.1	3553.79	4221.49	2399.54	5884.91	3860.21	6624.33	3427.31	6753.63	2740.44	5274.83	4409.76
Asparagoside B	-2.43315					12.38_595.3851m/z	595.385	12.3782	neg	86181	Lipids and lipid-like molecules	Steroids and steroid derivatives	Steroidal glycosides	*		38	0	M-H	C33H56O9	-0.0543507	1.5767	3.89763e-05	0.00054581	0.185161	4928.37	26616.7	7010.83	5633.43	8379.79	9062.99	410.252	8.09205e-06	11088.5	8.09205e-06	2142.87	5554.99	38567.5	24378.6	34137.8	19663.7	16827.4	5054.76	40628.6	24308.3	35984.1
PA(20:2(11Z,14Z)/0:0)	-1.17997					12.34_507.2725m/z	507.272	12.3443	neg	LMGP10050027	Lipids and lipid-like molecules	Glycerophospholipids	Glycerophosphates			38	0	M+FA-H	C23H43O7P	-0.756191	1.1172	0.00922621	0.0423347	0.44136	12020.1	27234.4	11564.5	23811.4	14101.7	10544.1	6174.66	1194.14	13941.2	11028.3	15178.5	12663	29157.9	16798.2	52888.9	24228.4	50388.4	28588.9	17048.2	16427.1	9583.09
methyl 10,12-epidioxy-13-hydroperoxy-8E,15Z-octadecadienoate	1.13735					8.02_356.2198n	401.218	8.02187	neg	LMFA01040042	Lipids and lipid-like molecules	Fatty Acyls	Fatty Acids and Conjugates			39.4	6.41	M-H2O-H, M+FA-H	C19H32O6	-0.298507	1.57513	0.000917962	0.0070477	2.19977	45126.8	20514.4	79918	51117.3	42785.9	53230.1	63184.8	27059.3	35323.6	28097.7	45664.2	24887.2	24542.6	23969.3	22805.5	24666.3	13372	10174.9	18590	18332.1	28176.4
(2E,11Z)-5-[5-(Methylthio)-4-penten-2-ynyl]-2-furanacrolein	31.0642					3.33_250.0894m/z	250.089	3.32712	pos	HMDB0031070	Lipids and lipid-like molecules	Fatty Acyls	Fatty acids and conjugates	*		37.7	0	M+NH4	C13H12O2S	-1.14471	1.56726	1.72713e-14	7.46705e-12	2.24521e+09	18168.3	8.09205e-06	18786.8	21104.2	15652.3	17155.3	17986.8	14415.5	18339.4	17065.9	21918.2	19258.5	8.09205e-06	8.09205e-06	8.09205e-06	8.09205e-06	8.09205e-06	8.09205e-06	8.09205e-06	8.09205e-06	8.09205e-06
Naematolone	-0.725667					6.13_287.1289m/z	287.129	6.13415	neg	HMDB0035781	Lipids and lipid-like molecules	Prenol lipids	Sesquiterpenoids	*		44.8	28.4	M-H2O-H	C17H22O5	-0.0661158	1.56724	2.73869e-05	0.000403585	0.604717	33036.3	54630.9	26479.9	28593.4	42097.5	30090.9	26213.7	30079.7	36080.5	44863	35835.9	30028	41825.4	47817.5	47950.8	66908.7	56766	66960.2	58389	62675	42385.5
Withaperuvin D	-1.81856					6.49_538.3017m/z	538.302	6.49488	pos	HMDB0030116	Lipids and lipid-like molecules	Steroids and steroid derivatives	Steroid lactones	*		37.4	0	M+NH4	C28H40O9	1.15143	1.30658	7.79685e-10	4.75809e-08	0.283504	5268.2	18582.4	4108.3	5198.29	4149.43	10269.1	4924.13	4795.11	6045.61	3001.04	6631.4	3559.57	13159.9	18881.4	19033.3	21960.6	18389.7	21850.2	18596.5	16275.4	19094.9
6-[1]-ladderane hexanoic acid	1.47032					7.32_274.1931n	292.227	7.31503	pos	LMFA01140085	Lipids and lipid-like molecules	Fatty Acyls	Fatty Acids and Conjugates			51.1	62.7	M+NH4, M+K	C18H26O2	-0.75307	1.11375	2.64444e-06	5.42605e-05	2.77084	15708.9	5669.37	25133.8	17066.6	14195	16790.1	17557.3	16434.7	13017.8	12446.6	15889.7	8557.33	5262.75	5715.15	4853.21	6023.05	4787.52	5657.01	5284.04	6703.22	6738.38
alpha-12,13-DiHODE	1.02879					8.26_357.2282m/z	357.228	8.26092	neg	LMFA02000046	Lipids and lipid-like molecules	Fatty Acyls	Lineolic acids and derivatives	*		38.4	0	M+FA-H	C18H32O4	-0.276117	1.11206	3.07835e-06	6.17601e-05	2.04031	20268.2	9933.86	29248	25137.8	17634.4	22195	20769.2	16516.9	15577.1	18750.3	20986	15866.9	11651.3	10359.3	9023.68	10490.6	9810.34	7903.45	8932.02	9625.6	11608.5
3-hydroxyoctanoyl carnitine	0.691408					5.03_304.2116m/z	304.212	5.02865	pos	HMDB0061634	Lipids and lipid-like molecules	Fatty Acyls	Fatty acid esters	*		38.8	0	M+H	C15H29NO5	-0.857938	1.55786	0.0466797	0.136465	1.61486	87100	53936.6	115209	63859.2	79003.5	82694	60781.3	195425	92791.8	75221	60050.8	45965	45921.8	75193.4	36766.3	52492.1	24019.7	56108.7	68953.8	44217.6	81755.7
VD 2716	1.69533					9.41_465.2832m/z	465.283	9.40952	pos	LMST03020640	Lipids and lipid-like molecules	Sterol Lipids	Secosteroids			36.5	0	M+H-H2O	C30H42O3S	2.21469	1.55408	5.04322e-07	1.30414e-05	3.2385	28630.6	8840.7	44876.4	31613	24826.8	29704.1	27993.1	22928.4	23314.3	20375.2	30541.5	30133.5	14499.8	13852.3	6285.39	9500.77	6448.06	5629.16	6436.25	10321.3	6593.27
[6]-Gingerdiol 3-acetate	1.14974					7.82_356.2432m/z	356.243	7.82447	pos	HMDB0040566	Lipids and lipid-like molecules	Fatty Acyls	Fatty alcohol esters	*		39.3	0	M+NH4	C19H30O5	0.225021	1.55235	1.56486e-05	0.000249273	2.21873	40123.6	18084	51544.8	37756.2	37832.1	33189.4	49527.4	21846.7	29238.1	47966.8	41058.9	51275.1	26226.2	15839.9	21623.8	21291.8	21411	11371.5	13781.7	17115.3	14094.9
(R)-1-O-[b-D-Glucopyranosyl-(1->6)-b-D-glucopyranoside]-1,3-octanediol	-1.62038					4.64_488.2714m/z	488.271	4.63557	pos	88721	Lipids and lipid-like molecules	Fatty Acyls	Fatty acyl glycosides	*		37.3	0	M+NH4	C20H38O12	2.57748	1.54346	4.35196e-07	1.14766e-05	0.325251	9382.65	28847.4	11123.7	13409.8	6172.83	11489	13080.8	10100	8457.35	3425.74	5982.68	10584.5	32984.3	20892.4	22723.4	33561.1	27536.5	22292.3	34678.7	41038.1	23920.3
26-Methyl nigranoate	-0.863892					11.43_485.3619m/z	485.362	11.4302	pos	89249	Lipids and lipid-like molecules	Prenol lipids	Triterpenoids	*		38.2	0	M+H	C31H48O4	-1.33459	1.54148	0.0420395	0.12688	0.549468	38066.9	69279.6	29736.1	91746.3	67015.5	37711.7	11624.5	4332.4	43694.6	17445.8	25176.8	52185.6	73920.2	69662.8	73499.6	37817.9	39000.5	19074.9	128941	70447.5	111152
3,4-Methylene suberic acid	3.4866					4.87_243.0870m/z	243.087	4.86777	neg	HMDB0059768	Lipids and lipid-like molecules	Fatty Acyls	Fatty acids and conjugates	*		43.7	24.8	M+FA-H	C10H14O4	-1.94087	1.54063	1.34015e-15	1.24658e-12	11.2091	18845.7	1681.29	20009.2	18800.2	18099.2	18221	20962.9	19800.7	21282.2	17784.8	18446.5	15050.3	1641.79	2186.01	1440.75	1029.39	1761.01	2345.47	1988.74	1311.72	1426.69
Oxysolavetivone	-0.650656					7.29_279.1601m/z	279.16	7.29243	neg	HMDB0034956	Lipids and lipid-like molecules	Prenol lipids	Sesquiterpenoids	*		53.5	69.4	M+FA-H	C15H22O2	-0.467632	1.53806	0.0069194	0.0340111	0.636991	49460.7	77647.4	64454.1	21872.2	63799.6	46516.6	50856.1	17793.7	58924.5	78289.9	36125.9	55974.4	109414	60664.7	82707.5	100506	80175.4	57161.4	52790.6	94252.7	61154.9
3-Hydroxytrichothecene	-1.1249					10.58_251.1639m/z	251.164	10.575	pos	HMDB0035760	Lipids and lipid-like molecules	Prenol lipids	Sesquiterpenoids	*		38.6	0	M+H	C15H22O3	-1.10032	1.53286	6.26439e-08	2.12948e-06	0.458533	15335.7	33445.1	11884.7	20019.7	15843.4	13167.3	12110.9	17902.1	14936.2	20012.8	11263.7	16216.2	34618.2	25109.8	30077.1	34529.1	40935.9	30784.8	41393.9	34008.7	29548.5
17-F4-NeuroP	-0.482527					9.36_396.2743m/z	396.274	9.359	pos	LMFA04010002	Lipids and lipid-like molecules	Fatty Acyls	Docosanoids			37.3	0	M+NH4	C22H34O5	-0.481728	1.53104	0.000225354	0.00230582	0.715723	55150.6	77055.9	60650.3	68937.8	42104.8	55329	60011.4	39905.2	44784.6	52489.2	53239.5	74054.5	82250	77313.4	65233.6	83505.9	69762.7	90250.2	67361	86723.1	71102.9
2-Acetoxy-3-geranylgeranyl-1,4-dihydroxybenzene	-1.86192					12.71_440.2923n	441.3	12.7094	pos	HMDB0040748	Lipids and lipid-like molecules	Prenol lipids	Diterpenoids	*		37.9	0	M+H-H2O, M+H	C28H40O4	-0.913619	1.53096	0.00912402	0.0420148	0.27511	9709.94	35294.8	6493.08	19394.3	21889.4	10270.9	1334.84	890.002	19557.1	8.09205e-06	5471.7	11798	33536.4	32447	30609.1	26019.2	27143	4902.16	101033	33223.9	28739.8
Homo-alpha-muricholic acid	-1.61178					12.01_405.2995m/z	405.299	12.0083	pos	LMST04070037	Lipids and lipid-like molecules	Sterol Lipids	Bile acids and derivatives			38	0	M+H-H2O	C25H42O5	-1.12695	1.52922	0.00528514	0.0277865	0.327194	12927.4	39510.1	9563.66	20370.7	18049.1	12033.5	222.112	7524.65	47633.8	984.064	5057.94	7835.01	43994.8	61950.3	71608.5	25726.6	29194.1	3995.11	59208.1	20824.3	39088.9
5-Hydroxyoctadecanoic acid	-1.00497					8.78_318.3000m/z	318.3	8.78323	pos	HMDB0112180	Lipids and lipid-like molecules	Fatty Acyls	Fatty acids and conjugates	*		41.1	10.1	M+NH4	C18H36O3	-0.977904	1.52858	0.00104475	0.00783334	0.498279	23995	48155.7	20714.9	39771	37101.2	26898.1	8070.11	17521.7	41536.8	11178.4	21322	15835.8	53676.8	48742.4	65855.2	40936.9	35004.3	27118.9	57548	34855	69664.1
Annosquamosin B	-0.485101					7.04_353.2333m/z	353.233	7.04307	neg	HMDB0031379	Lipids and lipid-like molecules	Prenol lipids	Diterpenoids	*		51.7	62.5	M+FA-H	C19H32O3	-0.145027	1.52832	0.0338342	0.108664	0.714447	94000.9	131572	111573	84361	33608.2	83119.7	99862.7	137535	111173	125542	69904.3	83330.7	125259	215032	152906	127579	90124.9	143147	86101.9	150945	93048.8
15-Hydroxy-9Z,15Z-octadecadienoic acid	-2.78807					8.86_341.2331m/z	341.233	8.85605	neg	LMFA02000315	Lipids and lipid-like molecules	Fatty Acyls	Octadecanoids			42.2	18.4	M+FA-H	C18H32O3	-0.705507	1.28579	0.000131921	0.00147038	0.144779	2586.11	17862.5	6910.56	2051.01	3363.88	2654.69	877.023	2471.73	1207.22	2160.83	1644.76	2519.4	3693.26	16498.6	5821.86	24549.5	15589.7	29403.3	26075.7	28213.3	10916.9
1-(2-methoxy-13-methyl-tetradecanyl)-sn-glycero-3-phosphoserine	-1.23714					4.79_499.2892n	544.299	4.78883	neg	LMGP03060007	Lipids and lipid-like molecules	Glycerophospholipids	Glycerophosphoserines			37.8	0	M-H, M+FA-H	C22H46NO9P	-3.68866	1.41492	2.25963e-05	0.000344398	0.424212	13100.6	30882.2	12404.1	16550.9	15450.5	15213.3	14521.1	16542.9	10000.1	5201.48	10979.6	14142.1	23686.5	29779.9	15421.6	32426.7	27264.5	28644	38556.7	47049.9	35109.8
Methyl (R)-3-methyl-2-oxopentanoate	0.486476					6.06_287.1500m/z	287.15	6.05693	neg	92085	Lipids and lipid-like molecules	Fatty Acyls	Fatty acid esters	*		39.7	0	2M-H	C7H12O3	-0.182569	1.09052	0.00370078	0.021185	1.40102	46223	32992.4	73195.8	40020.5	42457.8	46775.2	47689.9	41040.3	43194.4	43575.9	47363.9	36916.5	45924.7	38541.8	33662.6	32956.1	26911.2	26012.9	29160.5	27865	35897.2
3,10-dihydroxydecanoic acid	0.653075					5.45_203.1280m/z	203.128	5.44898	neg	LMFA01050429	Lipids and lipid-like molecules	Fatty Acyls	Fatty Acids and Conjugates			45.2	35	M-H	C10H20O4	-4.2572	1.21175	0.0176127	0.0682538	1.57252	55498.1	35292.5	87027	48276.2	52301.5	68262.4	83064.5	17541.6	32237.4	60659.1	57439.7	48171.4	43402.6	26275.8	35811	31404.2	38982.4	49164.4	22579.2	44580.4	25432.6
3-hydroxy-dodecanedioic acid	1.2723					5.16_291.1449m/z	291.145	5.16497	neg	LMFA01170089	Lipids and lipid-like molecules	Fatty Acyls	Fatty Acids and Conjugates			45.2	30.8	M+FA-H	C12H22O5	-0.293223	1.2839	1.11832e-06	2.56178e-05	2.41546	22332.3	9245.56	29075.8	26925.7	24663.5	24135.5	25154	24525.5	16892.3	18623.9	20565	12761.3	11833.4	8681.26	10337.8	7614.7	10475.8	11154.3	6094.37	7618.42	9399.95
Absindiol	-1.35778					9.47_266.1516n	267.159	9.47315	pos	HMDB0033229	Lipids and lipid-like molecules	Prenol lipids	Terpene lactones	*		51.4	61.7	M+H-H2O, M+H	C15H22O4	-0.904487	1.51459	0.0265564	0.0916237	0.390182	21120.1	54128.8	20290.4	19366.5	35451.4	19769	17214	8931.79	16212.9	22607.5	21311.8	30045.5	17645.1	25238.7	53571.8	63473	77085	144523	11583.1	74729	19310.6
20-HDoHE	-1.04307					7.46_327.2313m/z	327.231	7.4569	pos	HMDB0060048	Lipids and lipid-like molecules	Fatty Acyls	Fatty acids and conjugates	*		57.5	94.6	M+H-H2O	C22H32O3	-1.54276	1.50839	0.0374373	0.116826	0.485294	29580.7	60954.1	10765.4	38321.6	63399.7	58296.5	9533.32	9250.52	10201.9	16128.5	11210.4	68698.5	56028.6	26096.5	27015.7	62562.4	39888.6	79101.2	88278.8	35482.1	134133
Nepetariaside	1.25292					6.83_329.1604m/z	329.16	6.82522	neg	HMDB0039014	Lipids and lipid-like molecules	Prenol lipids	Terpene glycosides	*		41.1	13.7	M-H2O-H	C16H28O8	-0.367392	1.50281	4.78802e-07	1.24821e-05	2.38323	30256.8	12695.7	35623.7	20072.2	29443.7	27598.6	38680.4	34649.5	29066.9	28003.2	36904.2	22525.7	16439.7	9456.52	12610.9	12862.1	9596.83	12348.2	9904.04	13959.7	17083.3
PG(12:0/0:0)	-0.709375					11.36_411.2149m/z	411.215	11.3595	pos	LMGP04050011	Lipids and lipid-like molecules	Glycerophospholipids	Glycerophosphoglycerols			40.4	7.71	M+H-H2O	C18H37O9P	1.56959	1.50091	0.00426663	0.0235894	0.611585	40192.6	65718.7	31470	46884.8	35861	29268.1	38384.5	40776	31323.2	53355.2	39260.8	55342.4	50660.1	44165.7	37546.5	85073.6	76485.7	45894.7	81341.2	66214.3	104087
9,10-epoxy-11-hydroxy-12-octadecenoic acid	-1.07874					11.52_312.2301n	293.212	11.5155	neg	LMFA02000277	Lipids and lipid-like molecules	Fatty Acyls	Octadecanoids			44.1	26.2	M-H2O-H, M-H	C18H32O4	-0.0260778	1.50031	0.000332377	0.00315481	0.473443	18662.7	39419.1	26364.3	23913.3	24202.8	12389.7	11769.8	13850.4	14134.8	24063.8	9348.54	26589.4	23483.6	50750.3	27582	43951.7	27424.3	27862.1	56980.5	51175.8	45561.2
DG(15:0/18:4(6Z,9Z,12Z,15Z)/0:0)	-1.99416					11.24_557.4561m/z	557.456	11.2386	pos	HMDB0007077	Lipids and lipid-like molecules	Fatty Acyls	Lineolic acids and derivatives	*		38.2	0	M+H-H2O	C36H62O5	-0.604918	1.07838	0.0116361	0.0503995	0.251014	4462.74	17778.9	9551.96	5552.52	4058.7	1024.91	2145.34	8.09205e-06	8.09205e-06	6848.24	2139.44	13306.3	1775.65	28769.8	1710.16	21081.5	4763.67	12908.5	40768.5	33218.1	15014.2
12,15-Epoxy-13,14-dimethyleicosa-10,12,14-trienoic acid	3.2302					7.21_393.2646m/z	393.265	7.21137	neg	HMDB0112069	Lipids and lipid-like molecules	Fatty Acyls	Fatty acids and conjugates			42.9	19.7	M+FA-H	C22H36O3	-0.00384069	1.27112	0.00681702	0.0336965	9.38396	22412.5	2388.39	20709	18707.7	61628.1	33764.4	2023.69	1096.34	34166.4	1726.87	36211.6	14091.2	443.78	167.459	179.069	2630.74	1852.09	2958.72	3742.64	5586.33	3934.66
(1beta,2beta,5beta)-p-Menth-3-ene-1,2,5-triol	0.84049					6.07_231.1233m/z	231.123	6.07268	neg	HMDB0038978	Lipids and lipid-like molecules	Prenol lipids	Monoterpenoids	*		50.1	55	M+FA-H	C10H18O3	-2.92863	1.19355	0.00419628	0.0233043	1.79066	37243.5	20798.8	51999.2	46328.6	44019.3	44686.4	54943.1	11730.5	19989.6	29971.6	42239.8	26526.7	21484.1	11872.8	22088	20506.5	25735.6	25065.4	17840.4	19668.2	22928
6-Feruloylglucose 2,3,4-trihydroxy-3-methylbutylglycoside	31.0455					1.14_492.2073m/z	492.207	1.13892	pos	HMDB0036214	Lipids and lipid-like molecules	Fatty Acyls	Fatty acyl glycosides	*		38	0	M+NH4	C21H30O12	-0.582489	1.26257	0.010497	0.0466981	2.21635e+09	17934.8	8.09205e-06	19685.6	14800.5	8632.76	14113.3	7010.69	69402	18984.9	9648.83	7076.05	9993.19	8.09205e-06	8.09205e-06	8.09205e-06	8.09205e-06	8.09205e-06	8.09205e-06	8.09205e-06	8.09205e-06	8.09205e-06
9K,12,13-diHODE	0.34286					7.25_327.2163m/z	327.216	7.24987	pos	74955	Lipids and lipid-like molecules	Fatty Acyls	Octadecanoids			51.3	66.2	M+H	C18H30O5	-0.947286	1.07236	0.0419279	0.12665	1.26827	83859.8	66121.5	128176	84990.3	77589.5	77738.3	91797.6	58177.2	67989.8	91604.9	80433.6	80101.3	95100.4	79398.3	72357	65061	67028	61316	36604.5	65574.6	52653.8
LPIM1(19:2(9Z,12Z)/0:0)	-0.768322					0.61_817.3655m/z	817.366	0.605517	neg	LMGP15040008	Lipids and lipid-like molecules	Glycerophospholipids	Glycerophosphoinositolglycans			37.7	0	M+FA-H	C34H61O17P	3.45961	1.4891	0.00905169	0.0417654	0.5871	40574.4	69109.9	34347	34067.1	19017.3	40036.4	32676.7	44925.5	63078.5	48274.6	65375.5	23945.8	85215.9	95948.4	98033.7	62124	92101.6	18568.1	61697	57604.2	50696.2
3-Hydroxyphenyl-valeric acid	-1.346					6.63_194.0933n	193.086	6.63382	neg	HMDB0041666	Lipids and lipid-like molecules	Fatty Acyls	Fatty acids and conjugates	*		47.2	44.9	M-H, M+FA-H	C11H14O3	-4.86769	1.48754	0.00801874	0.0380027	0.393381	18119.9	46062	18361.7	3647.79	14766.7	9443.94	11401.4	8928.32	55019.3	44739.4	6013.35	8877.19	42718.1	26600.8	86791.8	60637.1	76407.7	34890.2	24920.8	27043.4	34547.9
4,11,13,15-Tetrahydroridentin B	-0.388016					5.31_269.1747m/z	269.175	5.3067	pos	91305	Lipids and lipid-like molecules	Prenol lipids	Terpene lactones	*		52.9	69.2	M+H	C15H24O4	-0.264303	1.48357	0.0385153	0.119132	0.76418	105915	138600	110066	115737	74052.3	117634	113424	72514.9	84270.5	83963.2	117916	169574	141969	127631	129173	128109	121587	112004	108732	155969	222224
4Z-Decenedioic acid	-0.624235					4.95_200.1045n	399.202	4.947	neg	LMFA01170045	Lipids and lipid-like molecules	Fatty Acyls	Fatty Acids and Conjugates			38.3	0	M+FA-H, 2M-H	C10H16O4	-1.84861	1.25163	0.000547686	0.00470128	0.648764	30553.9	47095.6	36127.5	25169.9	27142.8	30491.2	30965.5	41711.5	30690.6	27682.7	31299	24258	37883.2	57962.3	38128.8	50353	27280.7	58925.2	48024.1	59346.7	45956
MG(0:0/21:0/0:0)	-0.669024					10.98_439.3203m/z	439.32	10.9756	pos	HMDB0072868	Lipids and lipid-like molecules	Glycerolipids	Monoradylglycerols	*		37.2	0	M+K	C24H48O4	4.65767	1.47691	0.000634551	0.00529691	0.628932	36698.6	58350.7	29759	30675.4	49833.3	39922.3	16600	54035.8	44786.5	35306.2	19347.6	46720.1	55365.6	59324.7	44610.5	56724.6	58762.9	54412.9	67790.3	50797.4	77367.6
(3beta,6beta)-Furanoeremophilane-3,6-diol 6-acetate	-0.410281					6.01_337.1658m/z	337.166	6.01233	neg	HMDB0034930	Lipids and lipid-like molecules	Prenol lipids	Sesquiterpenoids	*		48	45.2	M+FA-H	C17H24O4	0.640478	1.4759	0.0155022	0.0620736	0.752477	88431.5	117521	95065.8	42347.6	144801	87332.7	94736.4	82017.1	90186.8	71016.2	96118.9	80692.3	124284	154046	132307	95477	90002.2	108714	106531	138355	107968
Avocadene 4-acetate	-0.666569					11.22_328.2610n	329.268	11.2232	pos	HMDB0031045	Lipids and lipid-like molecules	Fatty Acyls	Fatty alcohols	*		47.6	45.2	M+H, M+NH4, M+H-H2O	C19H36O4	-1.22764	1.47507	0.0144358	0.058918	0.630003	49311.5	78271.8	50904.5	44963.3	47423.6	35705.9	41815.4	19661.8	38262.1	57411.2	81140.8	75826.1	78411.1	51652	48327	131853	96840.9	67635.8	52972.5	100099	76654.6
PGB3	-0.333548					10.43_332.1985n	333.205	10.4268	pos	LMFA03010141	Lipids and lipid-like molecules	Fatty Acyls	Eicosanoids			52.9	71.4	M+H-H2O, M+H	C20H28O4	-0.753887	1.4745	0.0251104	0.0880598	0.793582	110820	139646	109366	141543	113557	111631	126004	73978.9	79554.9	121770	91374.5	139423	111710	110976	116249	173143	161404	175866	135969	159796	111696
(+/-)-Methyl 5-acetoxyhexanoate	5.11043					7.78_375.2022m/z	375.202	7.77648	neg	HMDB0032387	Lipids and lipid-like molecules	Fatty Acyls	Fatty acid esters	*		49.3	49.9	2M-H	C9H16O4	-0.719513	1.06458	1.06769e-05	0.000180671	34.5455	10092.9	292.164	17338.6	11451.4	11049	8051.16	18759.7	4303.39	7852.26	9322.52	7427.32	5374.24	761.819	1204.94	8.09205e-06	8.09205e-06	102.941	8.09205e-06	8.09205e-06	313.899	245.871
alpha-Rotunol	-0.750347					8.69_279.1600m/z	279.16	8.6852	neg	HMDB0035869	Lipids and lipid-like molecules	Prenol lipids	Sesquiterpenoids	*		50.6	55.8	M+FA-H	C15H22O2	-0.778014	1.46862	8.75996e-05	0.00106031	0.59446	29548.1	49705.8	35248.5	33923.8	22908.4	21915.4	32362.4	25518.6	24059.4	33399.9	24784.6	41360.4	50646.5	36934.9	64945.5	65031.1	52901.7	47410.2	43032.2	50079.4	36370.7
Ethyl 3-O-beta-D-glucopyranosyl-butanoate	0.459968					4.49_275.1137m/z	275.114	4.48538	neg	LMFA13010042	Lipids and lipid-like molecules	Fatty Acyls	Fatty acyl glycosides			46.8	39	M-H2O-H	C12H22O8	0.131355	1.46783	0.0477289	0.138438	1.37551	107821	78386.1	140502	68825.6	141413	102218	86592	174627	90691.4	85749.1	121154	66437.1	90517.8	131693	80518.7	68830.8	64203.8	60957.4	61489.7	79576.5	67687.4
3-Oxocholic acid	0.254719					7.89_407.2791m/z	407.279	7.88735	pos	57908	Lipids and lipid-like molecules	Steroids and steroid derivatives	Bile acids, alcohols and derivatives	*		54.1	74.8	M+H	C24H38O5	-0.148797	1.46594	0.0465128	0.136145	1.1931	233473	195685	177428	223385	257176	231020	176570	190835	294546	231371	269379	283019	244656	178270	175164	196726	186823	132626	207678	211492	227735
PI(18:2(9Z,12Z)/0:0)	-1.96124					11.13_595.2893m/z	595.289	11.1271	neg	LMGP06050010	Lipids and lipid-like molecules	Glycerophospholipids	Glycerophosphoinositols			42	24.3	M-H	C27H49O12P	0.614013	1.23716	0.0475153	0.138037	0.256808	7240.14	28192.8	1504.26	5890.9	16943	5040.11	14564.7	15386.9	2943.21	1890.78	6542.84	1694.68	22483.7	13965.8	11191	20614.7	31968.4	7913.26	107166	21585.7	16847.6
5-Androstene-3b,16a,17a-triol	-1.42822					12.29_306.2191n	307.226	12.2854	pos	LMST02020097	Lipids and lipid-like molecules	Steroids and steroid derivatives	Androstane steroids	*		51.8	66.5	M+H, M+Na	C19H30O3	-1.30713	1.46248	0.000123208	0.00139198	0.371589	11662.2	31384.8	13564.2	18419.7	28364.7	12145	3178.47	1159.64	11054	3595.2	15108.5	10033.1	27806.3	36432.7	20691.4	45051.1	21532.2	21588.3	42129.4	37668.6	29563.2
PC(4:0/4:0)	-0.997657					4.32_380.1814m/z	380.181	4.3189	pos	LMGP01011222	Lipids and lipid-like molecules	Glycerophospholipids	Glycerophosphocholines			37.1	0.623	M+H-H2O	C16H32NO8P	-4.75357	1.45409	0.000277089	0.00271829	0.500813	20746.9	41426.4	22981.8	19328	25044.5	36606.9	19818.2	22900.6	12328.8	17167.3	16646.5	14646.3	32367	26765.8	26073	56048.3	35836.7	50631.5	60362.3	44843.4	39909.9
Brosimacutin G	-0.484					5.00_374.1600m/z	374.16	4.99813	pos	LMPK12120035	Lipids and lipid-like molecules	Polyketides	Flavonoids			46.3	36.1	M+NH4	C20H20O6	0.384161	1.22999	0.0319448	0.104356	0.714992	63327.8	88571.3	62543.8	42857	56389.3	58929.6	46894.9	123164	90745.2	55281.8	54808.5	41663.6	69406.5	98396.3	65915.9	114145	58289.6	77633.4	110979	90871.8	111505
17-Hydroxypregnenolone sulfate	0.398288					7.18_430.2256m/z	430.226	7.1833	pos	57973	Lipids and lipid-like molecules	Steroids and steroid derivatives	Sulfated steroids	*		38.3	0	M+NH4	C21H32O6S	-0.401118	1.45023	0.000387651	0.00355204	1.31794	83831.7	63608	102751	92415.1	84757.9	90631.5	87620.9	81215.6	66715.3	70052.7	85795.6	76361.7	57208.5	73048	51485	62774.6	57773.8	72265	62101.3	57193.8	78622
5-Methylhexanoic acid	-0.177415					0.38_130.0996n	113.096	0.3804	pos	HMDB0031595	Lipids and lipid-like molecules	Fatty Acyls	Fatty acids and conjugates	*		39.1	0	M+H-H2O, M+H	C7H14O2	1.59749	1.43183	0.035302	0.111993	0.884286	237447	268518	228880	277565	262072	233194	224272	275456	188482	235060	211664	237825	290795	214370	277391	263506	303037	311207	258587	233778	263995
9-amino-nonanoic acid	2.22925					2.42_174.1488m/z	174.149	2.42307	pos	74863	Lipids and lipid-like molecules	Fatty Acyls	Fatty Acids and Conjugates			39.2	0	M+H	C9H19NO2	-0.423993	1.22387	1.49239e-09	8.19507e-08	4.68889	14772.5	3150.52	15721.5	15258.8	12656	15396.6	12825.8	9846.11	15630.4	15800.2	20947	13642.2	2189.74	2287.98	3128.92	2961.49	3242.51	4414.09	2646.38	3832.15	3651.46
4Alpha-hydroxymethyl-5alpha-cholesta-8,24-dien-3beta-ol	0.921599					9.71_437.3391m/z	437.339	9.70585	pos	HMDB0012172	Lipids and lipid-like molecules	Steroids and steroid derivatives	Cholestane steroids	*		53.2	82.5	M+Na	C28H46O2	0.336586	1.42786	0.0498597	0.142633	1.89421	62078	32772.4	34461.9	28971.3	29608.2	40990.6	42688.5	114706	147619	62676	78387.8	40671.2	36617.8	16775.6	27685.5	44396.4	46906.9	45603.7	26314.9	28581.5	22069.4
beta-Elemolic acid	1.63256					7.82_479.3480m/z	479.348	7.82447	pos	HMDB0034961	Lipids and lipid-like molecules	Prenol lipids	Triterpenoids	*		55.1	85.8	M+Na	C30H48O3	-3.39127	1.4273	4.59598e-05	0.000623137	3.10062	26519.1	8552.84	31344	27270.3	29590.3	13243.7	36526.4	39210.9	12427.5	34599.3	17542.1	23436.7	12072.4	11977.1	6960.32	11846.5	6721.08	5257.5	7232.92	8915.74	5992.13
N-oleoyl tryptophan	-1.30243					6.40_491.3223m/z	491.322	6.40002	pos	75478	Lipids and lipid-like molecules	Fatty Acyls	Fatty amides			36.1	0	M+Na	C29H44N2O3	-4.44195	1.42728	0.00338736	0.0198281	0.405444	14778.4	36450	13811	21381.6	11567.4	7847.08	19451.8	12101.3	12217.5	13581.5	8781.33	27043.6	33543.3	26017	14103.2	24316.1	26830.6	59959.2	39359	74777.6	29143.9
Germacrone-13-al	0.82063					5.42_250.1801m/z	250.18	5.42198	pos	HMDB0036881	Lipids and lipid-like molecules	Prenol lipids	Sesquiterpenoids	*		47.9	44	M+NH4	C15H20O2	-0.411681	1.34734	1.38953e-06	3.08962e-05	1.76618	33843.5	19162	43308.2	33503.3	31698.9	30230.7	35739.3	40467.7	28494.4	28830.5	32868.1	33294.4	19125	25564.3	15742.6	18241.9	14140.6	16840.3	18445.7	19118	25239.9
(6E,8R,10Z)-8-hydroxy-3-oxohexadecadienoic acid	-1.09033					9.94_327.1811m/z	327.181	9.9364	neg	HMDB0062365	Lipids and lipid-like molecules	Fatty Acyls	Fatty acids and conjugates			42.9	24.5	M+FA-H	C16H26O4	-0.786851	1.22023	2.55266e-08	9.55568e-07	0.469655	10801.2	22998.2	11133.2	7667.85	9732.07	13720.8	15054.4	9391.6	8935.26	13063	11507.3	7806.95	25449.3	23560.4	23897.7	26291.1	19226.4	20864.7	18785.9	22022.7	26885.8
Methyl 5-(1-Propynyl)-2-thiophenepropanoate	5.57332					5.25_415.1034m/z	415.103	5.2546	neg	90185	Lipids and lipid-like molecules	Fatty Acyls	Fatty acid esters	*		37.7	0	2M-H	C11H12O2S	-2.15051	1.03464	8.48011e-11	6.92302e-09	47.6141	8338.87	175.134	6696.36	9436.21	9343.96	8872.11	9054.75	7336.46	5561.78	7068.58	8510.26	11508.2	8.09205e-06	8.09205e-06	248.574	8.09205e-06	8.09205e-06	1061.64	8.09205e-06	8.09205e-06	265.995
Osmaronin	0.449673					1.56_242.1021m/z	242.102	1.56468	pos	HMDB0032769	Lipids and lipid-like molecules	Fatty Acyls	Fatty acyl glycosides	*		50	56.8	M+H-H2O	C11H17NO6	-0.790245	1.41683	0.0422375	0.12726	1.36573	102653	75163.6	122884	57623.3	96804.7	109796	120712	123501	124456	129401	62254.3	79100.1	40757.2	95090.1	98522.6	92000.4	30526.7	63948.3	68414.5	74878.3	112334
DG(8:0/0:0/13:0)	0.636352					7.58_453.2975m/z	453.297	7.58478	pos	HMDB0092908	Lipids and lipid-like molecules	Glycerolipids	Diradylglycerols	*		39	0	M+K	C24H46O5	-0.487923	1.34009	0.00254673	0.0158762	1.55439	51659	33234.2	45580.1	37206.1	62054.2	55813.8	35058.9	81041.5	53589.2	36972	57002.6	52271.9	30935.1	35424.9	25524.9	42926.9	25854.4	22370.6	37033.2	40030.7	39007.1
Citronellyl cinnamate	0.700399					10.71_331.1914m/z	331.191	10.7079	neg	HMDB0038957	Lipids and lipid-like molecules	Fatty Acyls	Fatty alcohol esters	*		44.8	29.1	M+FA-H	C19H26O2	-0.299781	1.21604	0.00180364	0.0121511	1.62495	41632.4	25620.6	41251	62701.5	35613.5	42386.4	31118.5	45983.2	34668.9	30025.7	45134	47441	19504.5	17976.9	18447.4	23968.6	23117.8	46941.9	21191.8	27498.3	31938.5
17-oxo-octadecanoic acid	-3.91494					10.33_343.2489m/z	343.249	10.3283	neg	LMFA02000261	Lipids and lipid-like molecules	Fatty Acyls	Octadecanoids			42.2	17.7	M+FA-H	C18H34O3	-0.464942	1.03104	0.000579354	0.00492218	0.0662958	748.259	11286.7	4765.02	142.088	352.551	482.927	8.09205e-06	927.732	650.447	8.09205e-06	161.835	8.09205e-06	633.906	15121.1	1556.2	16845.7	7087.68	18917.1	18007.6	19082.7	4328.25
10-amino-decanoic acid	3.39846					4.40_187.1573n	188.165	4.39668	pos	LMFA01100002	Lipids and lipid-like molecules	Fatty Acyls	Fatty Acids and Conjugates			43.2	27.2	M+H, M+K	C10H21NO2	0.265304	1.40664	7.89543e-12	9.38266e-10	10.5448	16258.1	1541.82	17495.3	18477.6	11832.1	16955.5	15279.1	13414.3	17613.2	16127.8	20997.4	14389.2	1604.66	1792.5	1066.16	1690.9	1623.2	1887.96	430.485	1918.73	1861.75
9S,12S,13S-trihydroxy-10E,15Z-octadecadienoic acid	1.09016					6.78_373.2231m/z	373.223	6.77693	neg	74950	Lipids and lipid-like molecules	Fatty Acyls	Octadecanoids			36.7	0	M+FA-H	C18H32O5	-0.358138	1.02953	1.44506e-05	0.000233461	2.12897	16919.4	7947.24	26769.8	16334	17737.8	16553.2	18839.8	15854.8	14202.2	13373.4	17704.2	11825.1	11256	8884.09	6106.85	8197.23	7241.85	6115.41	5879.27	7268.06	10576.4
12-oxo-Resolvin E1	-0.326517					6.18_349.2009m/z	349.201	6.18058	pos	75047	Lipids and lipid-like molecules	Fatty Acyls	Eicosanoids			50	54.6	M+H	C20H28O5	-0.185971	1.40136	3.54002e-05	0.000502146	0.797459	73688.4	92404	82056.5	65774.4	68874.8	76123.1	71943.2	75024.2	75661.7	74808.5	80033.8	66584.1	91581.8	102877	80917.7	109151	82153.5	92795.1	87599.7	93455.6	91104.7
Tephrowatsin B	0.62079					9.18_381.1722m/z	381.172	9.179	neg	LMPK12020283	Lipids and lipid-like molecules	Polyketides	Flavonoids			37.8	3.13	M+FA-H	C22H24O3	4.22265	1.40031	0.0192228	0.0727036	1.53772	81495.1	52997.5	62689.6	95570.4	62455.1	37422.5	55144.1	113070	86807.1	83928.7	96022	121841	51933	68321.4	85101.7	24011.3	39463.5	23821.7	60929.9	62555.3	60839.3
Tuberonone	-0.22712					10.53_219.1741m/z	219.174	10.5321	pos	HMDB0039688	Lipids and lipid-like molecules	Prenol lipids	Sesquiterpenoids	*		53.3	71.1	M+H-H2O	C15H24O2	-0.819947	1.4002	0.0320338	0.104607	0.854339	165906	194193	123794	173864	172508	149839	159335	192575	149380	179589	168708	189473	176265	145418	187414	205288	239392	236947	198898	160675	197437
Mangiferic acid	-1.44194					10.00_298.2738m/z	298.274	9.99637	pos	HMDB0029800	Lipids and lipid-like molecules	Fatty Acyls	Lineolic acids and derivatives	*		38.5	0	M+NH4	C18H32O2	-0.816298	1.39861	0.001805	0.0121511	0.368072	11546.8	31371.2	5390.42	33648.1	22944	8466.44	943.829	4766.6	21777.9	816.716	8278.91	8435.48	27162.5	30413.5	36836.6	19345.8	20357.8	25130.6	52877.3	20749.7	49466.7
Glabric acid	-0.67706					10.28_486.3345n	485.327	10.279	neg	HMDB0034689	Lipids and lipid-like molecules	Prenol lipids	Triterpenoids	*		38.4	12.6	M-H, M+FA-H	C30H46O5	-0.0127151	1.39507	0.0440548	0.131217	0.625438	47041.1	75213.1	57170.6	45459.4	26807.2	65465.2	41442.8	42275.2	41900.2	93831	21151.5	34908.3	104002	60890.8	149768	53028.2	67586.6	65427.5	90528.7	41605.7	44080.3
Auxin b	-1.71712					9.61_328.2478m/z	328.248	9.61135	pos	93163	Lipids and lipid-like molecules	Prenol lipids	Monoterpenoids	*		38.4	0	M+NH4	C18H30O4	-1.30356	1.39489	0.000432497	0.0038864	0.304156	8235.55	27076.7	15970.7	11262.5	10232	7550.01	6841.28	2760.83	4118.63	4826.33	6573.71	12219.5	10813.4	29588.8	8627.17	38572.7	22512.9	42411.4	34039.1	40884	16241
Taraxasterone	-0.904682					14.28_424.3701n	425.377	14.2813	pos	HMDB0034919	Lipids and lipid-like molecules	Prenol lipids	Triterpenoids	*		51.6	65.8	M+H-H2O, M+H	C30H48O	-0.954997	1.32938	0.0312291	0.102712	0.534151	27773.2	51995	23721.5	33368.3	43657.6	25263.7	1893.43	11807.4	73906.3	3614.72	36003.3	24495.2	41864.4	46762.8	66010.4	60991.3	28844.6	13055.1	96835	52854	60737.5
Goyaglycoside c	2.11581					10.80_663.4436m/z	663.444	10.8009	pos	93069	Lipids and lipid-like molecules	Steroids and steroid derivatives	Steroidal glycosides	*		36.2	0	M+H	C38H62O9	-4.58773	1.38985	0.0363682	0.114651	4.33433	38587.2	8902.7	138066	62586.3	25727.3	20905.4	20653.7	37770.7	35774.2	26190.2	4323.64	13874.5	16851.2	22628.7	5731.34	3036.66	2536.5	1102.87	18732.3	4272.96	5231.84
PG(P-18:0/0:0)	-0.745174					10.18_541.3158m/z	541.316	10.1796	neg	LMGP04070002	Lipids and lipid-like molecules	Glycerophospholipids	Glycerophosphoglycerols			39.1	1.45	M+FA-H	C24H49O8P	2.11428	1.38893	0.0417332	0.126278	0.596596	43279.6	72544.3	33272.5	55748.8	62869.5	59935.6	29480.8	80577.7	37920	28341.3	11677	32973.2	101293	73700.2	30959.9	35431.6	67050.6	59589.9	96326.5	45687.3	142859
Exocarpic acid	-0.362011					10.82_275.2003m/z	275.2	10.815	pos	LMFA01030556	Lipids and lipid-like molecules	Fatty Acyls	Fatty Acids and Conjugates			53.3	76.2	M+H	C18H26O2	-0.901422	1.38656	0.0403424	0.123264	0.778079	95107.3	122233	105963	109424	80157.1	99364.9	76671.8	89357.3	82560.7	105055	95028.2	107492	95479.2	101051	94848.3	147089	86187.1	193265	148220	140147	93814.9
ent-12-F2c-IsoP	1.1743					9.59_399.2387m/z	399.239	9.58637	neg	LMFA03110041	Lipids and lipid-like molecules	Fatty Acyls	Eicosanoids			42.4	22.5	M+FA-H	C20H34O5	-0.463171	1.18391	7.30407e-06	0.000131268	2.25683	21370.8	9469.39	33395.4	24507.1	21395.2	22430.5	24576.9	18360.2	17691.4	18257.2	18645.4	14449	12973.9	11571.8	8352.66	8054.06	7974.23	7304.12	8877.46	9107.7	11008.6
5-Hydroxy-7-tetracosanone	-0.899387					11.44_407.3302m/z	407.33	11.4444	pos	HMDB0035633	Lipids and lipid-like molecules	Fatty Acyls	Fatty alcohols	*		38	0	M+K	C24H48O2	4.45454	1.38163	0.00837591	0.0392889	0.536115	25156.7	46924.1	25550.6	32309.5	28361.9	31138.5	8658.35	9936.91	55842.8	16728.2	13234.3	29805.6	42337.2	67354.2	54245.4	44006	34538.2	15789.3	72457.4	34924.8	56664
5β-Cholestane-3α,7α,12α,23,25-pentol	-0.551272					9.85_470.3836m/z	470.384	9.8545	pos	43052	Lipids and lipid-like molecules	Steroids and steroid derivatives	Bile acids, alcohols and derivatives	*		37.6	0	M+NH4	C27H48O5	-0.839578	1.18068	0.0235995	0.0842483	0.682418	39551.3	57957.5	60493.9	60360.6	26649.5	46838.1	31396.6	29564.6	27411.7	47080.9	30519.9	35196.7	88444.7	80124.8	62048.1	48563.2	56390.5	66774.7	48055.1	44215.9	27000.6
PC(O-11:1(10E)/2:0)	0.325313					5.07_496.2665m/z	496.266	5.07237	neg	40007	Lipids and lipid-like molecules	Glycerophospholipids	Glycerophosphocholines			36.3	0	M+FA-H	C21H42NO7P	-3.56275	1.01833	0.00650911	0.032621	1.25294	59399	47407.9	59562.3	66879.1	53010.5	53508	61288.2	63414.9	57063.2	65228.4	61023.5	53012.3	46970.4	63056.5	49506.8	38736.1	48542	43776.1	39068.9	31774.7	65239.5
(9S,13S)-1a,1b-dihomo-jasmonic acid	-0.577773					5.55_239.1640m/z	239.164	5.55343	pos	36063	Lipids and lipid-like molecules	Fatty Acyls	Octadecanoids			49.5	53.4	M+H	C14H22O3	-0.565778	1.37843	0.00766898	0.0367755	0.669997	46269.1	69058.7	54511.6	55926.8	41761.5	49805.6	58862.7	29542.3	28270.3	43058.8	51607.2	49344.6	62718.5	67876.4	63311.1	50508.6	48164.3	59958.8	70017.6	79724.2	119249
(6S,8Z)-6-Hydroxy-3-oxotetradecenoic acid	-1.09077					8.45_301.1655m/z	301.166	8.44682	neg	HMDB0062364	Lipids and lipid-like molecules	Fatty Acyls	Fatty acids and conjugates			40.2	6.71	M+FA-H	C14H24O4	-0.482354	1.17976	9.7198e-08	3.04759e-06	0.469512	9935.44	21161.2	12076.5	8224.17	10463.3	10053.6	12730.2	4783.51	9852.46	11226.3	10860.9	9083.5	26599.1	23089	23646.4	21203.2	19486.3	17579.6	16165.9	19686.4	22995.1
Armillyl everninate	-1.1548					10.59_434.2535m/z	434.253	10.5893	pos	HMDB0035849	Lipids and lipid-like molecules	Prenol lipids	Sesquiterpenoids	*		38.6	0	M+NH4	C24H32O6	-0.630802	1.17974	9.35849e-10	5.54572e-08	0.449128	8674.76	19314.7	9829.16	8981.15	8109.4	9335.96	9085.32	8268.65	9784.13	6593.66	9175.05	7585.09	17408.6	18740	17465	17970.7	16961.3	21299.7	21010	18156.5	24820
Methylsuccinic acid	2.99909					1.27_263.0770m/z	263.077	1.27	neg	HMDB0001844	Lipids and lipid-like molecules	Fatty Acyls	Fatty acids and conjugates	***		39	0	2M-H	C5H8O4	-0.75306	1.31113	5.63154e-10	3.51353e-08	7.99493	15009.7	1877.4	14421.3	15166.1	11160.8	14774.8	17768.6	15712.8	11981.2	11745	15684.2	21682.3	1631.87	2503.92	1747.45	1858.83	1166.4	1949.11	1913.35	1736.66	2389.04
1-(2-methoxy-13-methyl-pentadecanyl)-sn-glycero-3-phosphoserine	-0.81933					10.18_558.3045m/z	558.305	10.1796	neg	LMGP03060009	Lipids and lipid-like molecules	Glycerophospholipids	Glycerophosphoserines			39	0.00422	M+FA-H	C23H48NO9P	-0.645519	1.36991	0.040376	0.123309	0.566705	37275.8	65776.4	22460	49517.7	55072.2	52339.3	23236.6	76897.6	31190.5	26865.7	8038.04	27140.4	103464	67483.2	28858.8	31425.2	55747.5	47904.2	86441.1	41049.6	129614
Stoloniferone O	-0.595109					11.18_471.3115m/z	471.311	11.1776	neg	LMST01031100	Lipids and lipid-like molecules	Sterol Lipids	Sterols			50.8	60.1	M+FA-H	C28H42O3	-0.261539	1.17513	0.0490228	0.141011	0.661994	41191.4	62223.1	18539.3	21964.1	48904	13474.7	23292.3	48779.1	58396.4	48003.5	30503.2	100057	41688.5	46595.1	75013.5	78160.6	78156.2	62531.6	40190.1	70383.6	67289.2
2-(3,7-dimethylocta-2,6-dien-1-yl)benzene-1,3,5-triol	-0.589325					9.47_262.1567n	263.164	9.47315	pos	HMDB0133061	Lipids and lipid-like molecules	Prenol lipids	Monoterpenoids	*		43	20.1	M+H-H2O, M+NH4, M+H	C16H22O3	-0.762231	1.23916	0.0179671	0.0692426	0.664654	43654.6	65680.1	55273.5	24732.3	57934.9	49563.6	38713.2	55316.8	38681.4	55105.4	28311.9	32912.5	40087.1	82471.1	74137.4	72591.2	63108.8	104542	40702.3	78425.1	35056
LysoPE(0:0/14:0)	-0.783916					8.16_464.2178m/z	464.218	8.16157	pos	HMDB0011470	Lipids and lipid-like molecules	Glycerophospholipids	Glycerophosphoethanolamines	*		38.7	0	M+K	C19H40NO7P	0.84447	1.17421	0.00974261	0.0441286	0.580788	22455	38662.9	32349.9	18369.2	35784.1	15922.6	13410.2	13982.3	15928.2	22698.1	25236.9	30868.2	19219.1	52155.8	28751.8	41201	30268.6	71576.3	36986.5	37128.7	30678.4
11R-HEPE	-0.664485					6.40_301.2160m/z	301.216	6.40002	pos	HMDB0012534	Lipids and lipid-like molecules	Fatty Acyls	Eicosanoids	*		36.7	0	M+H-H2O	C20H30O3	-0.761526	1.36497	0.00939243	0.0429047	0.630914	42407.9	67216.6	59375.4	28473.2	18429.9	42786.4	51423.6	53186.1	43141.1	52932.3	34705.7	39625.3	70556.4	101948	93975	65517.5	47204.5	76581.4	38222.4	75569.7	35374.4
Pitheduloside D	-3.71853					10.02_897.4857m/z	897.486	10.0155	neg	HMDB0031358	Lipids and lipid-like molecules	Prenol lipids	Terpene glycosides	*		36	0	M-H	C46H74O17	0.389234	1.16869	0.00721442	0.035079	0.0759645	1255.41	16526.2	8.09205e-06	3791.85	2651.05	1401.04	3723.63	8.09205e-06	8.09205e-06	519.417	8.09205e-06	467.068	9901.57	1759.81	7186.48	826.203	7958.98	44800.1	29111.3	35166.8	12025
13'-Hydroxy-gamma-tocotrienol	-0.891008					13.09_409.3098m/z	409.31	13.0923	pos	HMDB0012562	Lipids and lipid-like molecules	Prenol lipids	Quinone and hydroquinone lipids	*		52.2	69	M+H-H2O	C28H42O3	-0.793225	1.16841	0.0442086	0.131544	0.539237	23228.7	43076.9	21710	31762.7	36296.6	27734.3	1818.02	9479.76	66152.3	1494.98	18259.4	17578.5	43486.4	62337	44265.6	43453.8	21065.9	5393.82	74716.1	38364.6	54608.9
Nonanoylcarnitine	3.95828					4.86_302.2324m/z	302.232	4.85843	pos	LMFA07070082	Lipids and lipid-like molecules	Fatty Acyls	Fatty acid esters	*		38.4	0	M+H	C16H31NO4	-0.483478	1.00893	7.90965e-06	0.000140562	15.5439	8965.72	576.799	11937.8	5525.92	10031.5	9750.62	4016.84	17304.9	8097.66	5581.45	11222.4	6188.01	1409.66	416.925	624.581	375.934	27.3342	553.184	670.147	627.415	486.012
hellebrigenin	0.641769					6.35_434.2545m/z	434.255	6.35295	pos	LMST01130004	Lipids and lipid-like molecules	Sterol Lipids	Sterols			42.7	26.3	M+NH4	C24H32O6	1.96809	1.16092	0.00664076	0.0330649	1.56024	43845.7	28101.9	66034.6	43325.4	43391.8	34109.5	44161.2	51928	36678.4	36832.9	41505.2	40490.2	29500.3	61120.5	21192.9	22971.1	21000.3	21531.8	20422.5	28008.3	27169.1
13-Hydroxy-9-methoxy-10-oxo-11-octadecenoic acid	-0.431834					11.02_325.2370m/z	325.237	11.0205	pos	HMDB0040901	Lipids and lipid-like molecules	Fatty Acyls	Lineolic acids and derivatives	*		53.5	74.8	M+H-H2O	C19H34O5	-1.04653	1.00646	0.00359058	0.0207213	0.741319	32343.7	43629.9	39997.8	36776.3	30964.3	45745.1	25963.6	22619.3	25997	26113.7	31354.2	37905.3	42109.9	40694.8	36069.7	56398.9	38751.7	35911.6	50312	49495.5	42924.9
(3beta,22E,24R)-5,8-Epidioxy-23-methylergosta-6,22-dien-3-ol	-1.04671					9.71_487.3429m/z	487.343	9.70672	neg	88609	Lipids and lipid-like molecules	Steroids and steroid derivatives	Ergostane steroids	*		37.6	0	M+FA-H	C29H46O3	-0.0750478	1.00489	0.00116859	0.00858161	0.48407	9287.62	19186.5	10590.2	10594.4	13046	8718.59	6874.8	2319.81	10990.9	10681	6708.81	12351.8	22661	11544.1	11864.2	21655.6	13006.1	34618	22422.9	15959.7	18947.3
3-hydroxypentadecanoic acid	-0.607154					6.39_303.2176m/z	303.218	6.38513	neg	HMDB0061657	Lipids and lipid-like molecules	Fatty Acyls	Fatty acids and conjugates	*		44.7	27.8	M+FA-H	C15H30O3	-0.540849	1.15839	0.00229262	0.0146613	0.656491	28864.6	43968.1	31398.5	18448.8	26583.5	24393.3	35890.3	17080	36020.2	41200.7	32581.1	25049.8	62916.5	47343.6	47208.6	46688.2	45241.6	27733.4	30292.1	40254.5	48034.1
(1beta,2alpha,3alpha)-1,2,3,24-Tetrahydroxy-12-oleanen-28-oic acid	0.37948					8.46_503.3380m/z	503.338	8.46385	neg	HMDB0035487	Lipids and lipid-like molecules	Prenol lipids	Triterpenoids	*		44.3	30.2	M-H	C30H48O6	0.302729	1.35205	0.0267708	0.0921149	1.30087	126055	96900.6	149357	104709	147438	158290	131680	59776.3	126612	118774	115117	148800	104670	70001.9	64141.1	116061	70191	118957	116356	99849.7	111877
(3b,5b,22a,25R)-Furostane-22-methoxy-3,26-diol 3-[glucosyl-(1->2)-glucoside] 26-glucoside	-1.70068					7.00_952.5490m/z	952.549	7.00308	pos	HMDB0034375	Lipids and lipid-like molecules	Steroids and steroid derivatives	Steroidal glycosides	*		36.7	0	M+NH4	C46H78O19	1.58571	1.22073	0.00450589	0.0245977	0.307641	6992.11	22728.1	5347.85	10029.7	3970.01	2557.04	8331.19	2720.12	595.336	10738.6	2430.96	23200.3	21073.5	16417.6	7339.28	13454.4	15740.6	34174.9	26715.5	52300.5	17336.8
1-arachidonoyl-sn-glycerol	-1.48575					12.74_396.3105m/z	396.31	12.7407	pos	LMGL01010032	Lipids and lipid-like molecules	Glycerolipids	Monoradylglycerols	*		37.9	0	M+NH4	C23H38O4	-0.960723	1.15638	0.000582847	0.00494567	0.357062	7377.99	20663	7361.14	16716.2	11873.6	4040.19	220.158	267.275	13715	1158.17	8457.48	9970.77	19354.3	21425.7	34450.5	16440.6	21677.1	5371.71	17527.2	26055.9	23664.2
Monic acid	0.625877					7.57_343.2113m/z	343.211	7.56768	pos	HMDB0061154	Lipids and lipid-like molecules	Fatty Acyls	Fatty acids and conjugates	*		47.1	43.2	M+H	C18H30O6	-0.577379	1.15405	0.00038286	0.00352498	1.54315	36410.3	23594.8	54172	32618.1	40956.4	37639.1	42238.5	30315.1	32072.8	33536.4	33123.4	27431.4	29866.2	30016.5	21276.6	22481.6	21161.4	23518.8	17090.1	24680.3	22261.8
Cinncassiol C3	-0.216025					5.63_382.1992n	365.196	5.63058	pos	HMDB0036859	Lipids and lipid-like molecules	Prenol lipids	Sesquiterpenoids	*		47.1	38.3	M+H-H2O, M+H, M+NH4	C20H30O7	0.0272399	1.15401	0.00502448	0.0267717	0.860935	104477	121353	107508	100339	99310.9	108626	110074	113997	94386.8	96742.1	110699	103085	129121	146579	104875	122565	101943	110561	114692	122956	138883
O-(17-carboxyheptadecanoyl)carnitine	-0.942786					6.16_496.3032m/z	496.303	6.1646	pos	LMFA07070085	Lipids and lipid-like molecules	Fatty Acyls	Fatty esters			39	0	M+K	C25H47NO6	-0.54526	1.09054	0.0286711	0.0967662	0.520227	18722.9	35989.9	16223.6	20337.6	21445	22920.2	43542.2	1126.47	2801.79	13474.7	24954.8	20402.9	52716.4	32655.3	44583.1	9548.34	52969.7	55294.3	3424.63	44529.2	28188.2
Pitheduloside A	-1.7226					9.33_767.4566m/z	767.457	9.32615	pos	HMDB0031357	Lipids and lipid-like molecules	Prenol lipids	Terpene glycosides	*		37.4	0	M+H	C41H66O13	-1.27833	1.15118	0.0404089	0.123397	0.303003	8374.02	27636.8	5895.32	11941.2	5332.73	8908.36	30003	1040.62	2890.83	6081.23	5032.6	6614.4	16764.8	8320.73	15090	11306.2	17311.4	92368.8	29875.9	40029.4	17664
4-Hydroxy-5-(4'-hydroxyphenyl)-valeric acid-4'-O-sulphate	8.44491					5.30_271.0281m/z	271.028	5.3	neg	HMDB0059976	Lipids and lipid-like molecules	Fatty Acyls	Fatty acids and conjugates	*		37.6	0	M-H2O-H	C11H14O7S	-0.352004	1.14941	2.74702e-11	2.63508e-09	348.474	9685.16	27.7931	10427.8	9704.46	7894.92	10290.2	8950.19	14311.5	7597.35	8575.32	10318	8781.8	8.09205e-06	8.09205e-06	14.9982	53.5284	66.0111	18.7976	8.09205e-06	66.7021	30.1
7,10,13-hexadecatrienoic acid	0.792847					6.01_273.1814m/z	273.181	6.01075	pos	LMFA01030138	Lipids and lipid-like molecules	Fatty Acyls	Fatty Acids and Conjugates			40.7	36.8	M+Na	C16H26O2	-4.30485	1.33663	5.39541e-05	0.000707767	1.73249	41235.4	23801.3	50095.7	42620.5	38359.5	37094	44194.7	23000.8	33889.3	44640.9	42849.7	55609.3	31987.4	20733.2	22852.8	26665.6	22784.8	16925.1	23741	23356.1	25165.2
(x)-2-Heptanol glucoside	1.98466					5.13_277.1653m/z	277.165	5.13417	neg	HMDB0035028	Lipids and lipid-like molecules	Fatty Acyls	Fatty acyl glycosides	*		38.1	0	M-H	C13H26O6	-1.12933	1.1457	1.25175e-06	2.81905e-05	3.95769	14020.3	3542.55	20258.1	15789.1	11496.2	16767	9575.34	20127.2	12514.3	11127.8	12826	9722	5384.81	5799.07	2949.13	3841.22	2516.54	997.906	3031.07	1975.46	5387.73
Guggulsterone	-0.645799					9.09_343.2263m/z	343.226	9.08648	pos	HMDB0002726	Lipids and lipid-like molecules	Steroids and steroid derivatives	Androstane steroids	*		37	0	M+H	C22H30O3	-1.3779	1.14239	0.000312714	0.00300346	0.639139	21300.6	33327	21292	23289.1	21622.1	20179.5	21069.6	10665.2	19722	22971	22282.1	29912.7	28542.6	28268.1	26654.8	33547.1	34203.4	48295.1	29620.1	39580.8	31230.6
13S,14S-epoxy-Maresin	-0.321316					4.72_381.1843m/z	381.184	4.72312	pos	LMFA04050002	Lipids and lipid-like molecules	Fatty Acyls	Docosanoids			41.2	21.4	M+K	C22H30O3	4.75594	1.14127	0.000211505	0.00218967	0.80034	51222.6	64001.1	55344.2	53526	52304.3	57450.4	61111	45452.7	44066.9	39447.7	54647.6	48875.6	68937	61813	54884.3	66193.3	68707.2	68539.5	65382.2	58005.2	63548.6
MG(21:0/0:0/0:0)	-0.697099					11.55_439.3202m/z	439.32	11.5467	pos	HMDB0072871	Lipids and lipid-like molecules	Glycerolipids	Monoradylglycerols	*		36.5	0	M+K	C24H48O4	4.39171	1.1399	0.00598178	0.0305977	0.616811	24015.8	38935.4	14975.7	24374.1	26033.1	14947.7	9452.35	31007	40603.1	20712.9	17245.3	40806.8	35550.7	38410.4	53275.4	39463.7	48395.8	17870.1	42903.3	35863.8	38685.6
Scyphostatin A	-2.927					13.16_512.3384m/z	512.338	13.1589	pos	LMSP01080060	Lipids and lipid-like molecules	Sphingolipids	Sphingoid bases			37.1	0	M+H	C31H45NO5	2.62124	1.13782	0.0138303	0.0571687	0.131488	2366.61	17998.7	1253.38	1820.73	3236.16	2797.89	8.09205e-06	8.09205e-06	10410.6	8.09205e-06	8.09205e-06	4147.37	3770.7	39793.1	13061.6	16955.2	2806.37	8.09205e-06	49577.5	6499.94	29524
15-Methylpalmitate	-0.41612					9.49_288.2895m/z	288.289	9.4881	pos	HMDB0061709	Lipids and lipid-like molecules	Fatty Acyls	Fatty acids and conjugates	*		47.7	42.8	M+NH4	C17H34O2	-0.817927	1.13781	0.0338519	0.108683	0.749438	55458.9	74000.7	20220	38868.5	61233.2	52063.5	53181.7	73980.6	66441.8	61147	61571.8	65881.4	31157.7	63228.3	71708.4	67807.4	80693	87579.8	97400	78366.8	88065.4
(3b,16b,20R)-Pregn-5-ene-3,16,20-triol 3-glucoside	0.745252					10.11_514.3380m/z	514.338	10.1144	pos	HMDB0041331	Lipids and lipid-like molecules	Steroids and steroid derivatives	Steroidal glycosides	***		37.4	0	M+NH4	C27H44O8	1.06634	1.33052	0.00588835	0.0301852	1.67627	51636.8	30804.6	90390.6	60199.5	45079.5	50430.5	63723.9	49783.6	38354.7	37013.1	45826.8	35565.8	45272.9	41764.9	21738	33557.2	19427.1	14688	46381.2	26306.6	28105.6
(3beta,8beta)-3-Hydroxy-7(11)-eremophilen-12,8-olide	-1.13019					7.90_250.1567n	251.164	7.9034	pos	95219	Lipids and lipid-like molecules	Prenol lipids	Terpene lactones	*		50.5	60	M+H, M+NH4, M+H-H2O	C15H22O3	-0.965743	1.19387	0.0459842	0.135139	0.456856	19830.1	43405.6	23163.8	14650.5	14590.5	20412.3	27684.8	11042.5	22611	23826.3	22250.3	18069.2	13515	19166	88473.8	44796.1	33313.3	91379.5	8987.98	79484.5	11534.1
5alpha,6beta-dihydroxycholestanol	-2.47432					12.38_420.3603n	421.368	12.3819	pos	LMST01010052	Lipids and lipid-like molecules	Glycerophospholipids	Glycerophosphoethanolamines	*		37.6	0	M+H-H2O, M+H	C27H48O3	-0.196083	1.32907	7.37837e-05	0.000917693	0.179952	3442.33	19129.2	4800.67	3417.62	4882.66	6230.39	8.09205e-06	8.09205e-06	9883.85	8.09205e-06	1509.83	3698.3	23851.3	17163.2	21924.9	17079.8	10072.2	4188.51	33955.1	16314.8	27612.9
2-furan-octanoic acid	-1.97766					7.23_255.1236m/z	255.124	7.22775	neg	LMFA01150037	Lipids and lipid-like molecules	Fatty Acyls	Fatty Acids and Conjugates			49.8	53.2	M+FA-H	C12H18O3	-1.00819	1.12706	0.00214709	0.0138898	0.253901	4615.76	18179.4	8815.1	2942.73	5669.88	4496.64	2516.8	4646.06	3776.72	2486.93	4390.59	6416.14	7766.57	27315.4	4871.62	14449.4	7949.45	40773.1	17010.9	27887.3	15590.4
1-O-(8R-hydroxy-8-methyl-3Z,9-decadienoyl)-beta-D-glucopyranose	8.31005					1.92_378.2121m/z	378.212	1.9237	pos	98324	Lipids and lipid-like molecules	Fatty Acyls	Fatty acyl glycosides			38	0	M+NH4	C17H28O8	-0.529035	1.32555	0.000301677	0.00292769	317.376	16145.2	50.871	19003.5	8088.3	7910.96	21356.9	9267.57	40407.6	7926.13	6037.25	22240.3	19213.7	8.09205e-06	212.922	124.944	8.09205e-06	8.09205e-06	8.09205e-06	8.09205e-06	119.972	8.09205e-06
Cinncassiol A	2.3731					7.91_427.1973m/z	427.197	7.91052	neg	HMDB0035164	Lipids and lipid-like molecules	Prenol lipids	Terpene lactones	*		49.2	50.3	M+FA-H	C20H30O7	-0.0421512	1.12485	2.34053e-05	0.000354614	5.18054	13912.9	2685.62	25177.1	19057.8	17177.4	14315.8	16125.4	6829.27	10908	10056	12929.1	6553.47	4409.23	4070.96	2497.98	1332.06	2810.27	2325.24	1486.99	2721.83	2515.99
3,5-Dihydroxyergosta-7,22-dien-6-one	-1.10837					11.55_473.3271m/z	473.327	11.5491	neg	HMDB0031953	Lipids and lipid-like molecules	Steroids and steroid derivatives	Ergostane steroids	*		48.6	50.6	M+FA-H	C28H44O3	-0.409864	1.32431	0.000721958	0.00581875	0.463817	16081.3	34671.7	8458.52	11610.1	8474.01	6722.12	6910.61	35733.6	26000.6	23243.2	12518.7	21141.8	30523	35599.1	54330.3	33405.6	44563.2	32206.5	26227.3	21283.9	33906.4
Apigenin 7-(6''-crotonylglucoside)	1.65014					4.18_545.1293m/z	545.129	4.18348	neg	LMPK12110390	Lipids and lipid-like molecules	Polyketides	Flavonoids			38.4	2.03	M+FA-H	C25H24O11	-1.49854	1.32374	0.000500178	0.00436799	3.13864	25397.3	8091.81	32948.7	40757.3	16816.1	15426.2	15246.8	43486.7	32988.5	24993.9	11258.3	20050.6	12466.7	6017.6	15547.9	6063.08	5987.69	4808.2	11308.3	3536.85	7090.03
Blumenol C glucoside	0.748197					7.50_417.2130m/z	417.213	7.50083	neg	HMDB0040668	Lipids and lipid-like molecules	Fatty Acyls	Fatty acyl glycosides	*		42.3	32.1	M+FA-H	C19H32O7	-0.0244552	1.3156	0.00226427	0.0145062	1.67969	46827.1	27878.4	68816.4	60720.9	50479.2	56636.8	57057.3	28127.8	35560.5	42299.2	45091.3	23481.4	40319.6	32311.2	23131.4	22554.7	33594	23812	26230.8	22371.4	26580.1
N-palmitoyl threonine	-0.582817					8.06_375.3214m/z	375.321	8.05607	pos	LMFA08020107	Lipids and lipid-like molecules	Fatty Acyls	Fatty amides			52.1	66.6	M+NH4	C20H39NO4	-0.867888	1.31537	0.0141327	0.0580436	0.667659	43308	64865.5	51032.2	48434.2	56247	49178.6	28915.7	15337.1	61654.9	24636	48276.6	49367.9	80545.3	67226.8	84731.6	54788.6	59671.3	33626.2	66974.5	43553.1	92672.2
MG(22:4(7Z,10Z,13Z,16Z)/0:0/0:0)	-1.61524					13.46_407.3152m/z	407.315	13.4579	pos	HMDB0011584	Lipids and lipid-like molecules	Glycerolipids	Monoradylglycerols	*		54.8	82.6	M+H	C25H42O4	-0.985409	1.24966	0.00385437	0.0218332	0.32641	8481.41	25983.9	8936.77	5024.05	17458.9	12347.4	995.999	1601.24	22272	255.839	9340.28	6581.55	40663.8	31918.9	18078.7	33978.8	22906.4	1543.86	41597	6293.85	36873.7
(6beta,8betaOH)-6,8-Dihydroxy-7(11)-eremophilen-12,8-olide	1.22113					3.01_266.1516n	305.116	3.00873	pos	90911	Lipids and lipid-like molecules	Prenol lipids	Terpene lactones	*		38.2	0	M+H, M+K	C15H22O4	-0.751652	1.31127	2.5796e-06	5.32863e-05	2.33129	24340.5	10440.8	23533.4	19058.7	21347.1	22433.3	23475	31951.3	30191.4	21243.5	22694.1	27477.2	6326.61	15884.2	19432.8	12577.2	8933.42	7079.82	6545.66	9861.65	7325.72
OA-PS	-1.99018					5.90_738.3834m/z	738.383	5.89675	neg	LMGP20040024	Lipids and lipid-like molecules	Glycerophospholipids	Oxidized glycerophospholipids			38.4	0	M+FA-H	C33H60NO12P	-0.21105	1.24349	0.000703551	0.00570272	0.251707	4943.53	19640	5585.79	5141.58	4444.26	1565.43	4849.05	1739.77	1430.95	7513.5	3578.95	13586.1	17712.4	15152.7	7325.01	11082.4	18576	31811.5	20287.9	41261.5	13550.5
2-methyl-dodecanedioic acid	0.745643					10.20_244.1673n	245.175	10.2045	pos	LMFA01170010	Lipids and lipid-like molecules	Fatty Acyls	Fatty Acids and Conjugates			47.2	39.8	M+H-H2O, M+H	C13H24O4	-0.822087	1.31096	0.0468426	0.136707	1.67672	58902.2	35129.4	58446.9	52639.8	52039.8	71530.1	50598.3	32540	111361	40193.1	97722.7	21950.3	30156.7	34420.9	32269	73094.2	56418.3	32078.9	14024.7	12193.2	31508.6
PGE1 alcohol	0.880674					9.48_385.2595m/z	385.26	9.48332	neg	LMFA03010053	Lipids and lipid-like molecules	Fatty Acyls	Eicosanoids			50.8	66.5	M+FA-H	C20H36O4	-0.0776356	1.11386	2.39737e-05	0.000361442	1.84124	25381	13784.8	35420.6	32669.6	21397.2	25828.2	21816.2	18873	22801.2	24982.2	19866.1	30155.8	16050.8	14091.8	14445.6	12580	15178	17068	11161.1	13789.4	9698.24
7,8-Dehydro-beta-micropteroxanthin	-2.10069					12.70_439.2851m/z	439.285	12.6968	neg	93184	Lipids and lipid-like molecules	Prenol lipids	Sesquiterpenoids	*		38.3	0	M+FA-H	C27H38O2	-0.755238	1.01502	0.00751385	0.0362055	0.233147	3395.56	14564	2550.5	7621.12	7383.48	3529.96	666.641	8.09205e-06	6078.89	323.098	1660.01	4141.88	15289.9	8316.09	13583.1	12548.7	11124.1	1121.78	42457.3	12951.5	13683.7
20-hydroxy-PGE2	-0.507866					7.58_391.2099m/z	391.21	7.58478	pos	LMFA03010014	Lipids and lipid-like molecules	Fatty Acyls	Eicosanoids	*		38.5	0	M+Na	C20H32O6	2.02573	1.06181	0.000433108	0.00388961	0.703262	27446.2	39027	36296.7	23372.7	30897.9	23439.3	29131.1	23842.6	23820.1	27481.8	29254.8	26925.4	46773.9	49643.3	44483.1	42250.1	38954.3	30258.3	29856.1	34500.7	34523.6
2,3-dinor, 6-keto-PGF1α	0.719927					8.04_343.2113m/z	343.211	8.03978	pos	36156	Lipids and lipid-like molecules	Fatty Acyls	Eicosanoids	*		53.4	72.8	M+H	C18H30O6	-0.520575	1.30265	4.92088e-06	9.28405e-05	1.6471	36267	22018.7	48493.6	40947	33271.2	40968.3	39197.6	30516.7	31863.5	33429.5	34039.4	29942.6	24359.9	26189.2	17860.1	23409	18510.9	22525.4	19322.1	23387.9	22603.7
6,8,10,12-pentadecatetraenal	-0.594014					5.54_219.1743m/z	219.174	5.53917	pos	75363	Lipids and lipid-like molecules	Fatty Acyls	Fatty aldehydes			53.4	73.1	M+H	C15H22O	-0.264694	1.30247	0.0359139	0.113522	0.662497	52781.4	79670.4	56898.9	35154.6	48378.8	43264.4	69113.2	47595.9	57218.2	61771.8	47279.9	61138.6	50029.1	61109.5	138801	82053.7	70045	115729	38652.7	115551	45061.8
3-Hydroxy-6,8-dimethoxy-7(11)-eremophilen-12,8-olide	0.340453					6.94_355.1762m/z	355.176	6.94125	neg	HMDB0040756	Lipids and lipid-like molecules	Prenol lipids	Terpene lactones	*		49.5	56.1	M+FA-H	C17H26O5	-0.0784412	1.30241	0.0045852	0.024938	1.26615	87354.1	68991.6	118646	82811.9	89846.6	83817.1	94941.9	88911.5	80713.3	72482.3	90419.6	70950.1	82678	82880.5	61242.6	72335.4	58978.1	53873.2	64920.8	64480.6	79535.8
3,4,5-trihydroxy-6-[3-oxo-2-(phenylmethylidene)butoxy]oxane-2-carboxylic acid	4.96386					5.31_375.1046m/z	375.105	5.3067	pos	HMDB0133690	Lipids and lipid-like molecules	Fatty Acyls	Fatty acyl glycosides	*		38.1	0	M+Na	C17H20O8	-1.3221	1.1039	1.01762e-08	4.2908e-07	31.2083	9587.61	307.213	6297.81	11029.5	8973.39	10610.7	13668.6	8582.64	7404.34	7034.15	14034.7	8240.23	691.932	8.09205e-06	243.916	251.314	330.782	609.159	8.09205e-06	8.09205e-06	637.815
Avocadyne 2-acetate	-1.30238					6.67_344.2793m/z	344.279	6.67295	pos	HMDB0031047	Lipids and lipid-like molecules	Fatty Acyls	Fatty alcohols	*		48.7	50.1	M+NH4	C19H34O4	-0.804926	1.30145	0.000131427	0.00146568	0.405456	10386.2	25616	7387.65	11816.3	10218.3	10914.3	11811.2	3317.42	11150.9	11853.4	10349.1	15043	23186.2	11830.7	37561.2	17845.9	37513.7	35364.2	25478.1	22545.2	19219
3,​4-​Dimethyl-​5-​pentyl-2-​furantridecanoic acid	-1.60543					12.58_379.3202m/z	379.32	12.5839	pos	HMDB0061649	Lipids and lipid-like molecules	Fatty Acyls	Fatty acids and conjugates	*		38.9	0	M+H	C24H42O3	-1.17596	1.29876	0.00487598	0.0261255	0.328638	9361.3	28485.1	9917.02	7490.99	13447.2	10268	720.136	2904.93	34471.8	685.558	7632.97	6074.43	43905.3	39894.5	38936.2	26116.1	16633.4	2215.33	44079	9542.47	35043.7
Tuberonic acid	-0.839353					4.66_271.1187m/z	271.119	4.66333	neg	LMFA02020007	Lipids and lipid-like molecules	Fatty Acyls	Octadecanoids			48.9	48.1	M+FA-H	C12H18O4	0.105844	1.29849	0.0373205	0.116671	0.558894	29926	53545	13259.8	63154.7	14418.8	27385.8	45817.1	18343.4	13156	39938.1	6184.53	57601.5	55513.7	72612	44060	13390.6	71185.8	66595.3	28799.9	36089.5	93658.4
5-(3-methoxyphenyl)-4-(sulfooxy)pentanoic acid	-0.594149					4.58_343.0248m/z	343.025	4.57882	pos	HMDB0127785	Lipids and lipid-like molecules	Fatty Acyls	Fatty acids and conjugates	*		37.2	0	M+K	C12H16O7S	-0.240633	1.29798	0.001175	0.00861632	0.662435	31126.9	46988.5	35672.8	40285.2	33680.1	34256.3	28350.6	5447.13	21264.6	40814.5	32747	38750.2	46656.4	37544.1	37565.1	47795.3	49229.2	55697.8	52147.3	45937.9	50323.8
Milleyanaflavone	3.54997					6.27_314.1025m/z	314.103	6.27368	pos	LMPK12110046	Lipids and lipid-like molecules	Polyketides	Flavonoids			40.1	10	M+NH4	C17H12O5	0.736707	1.09852	0.0213554	0.0784778	11.7124	17219.8	1470.22	7285.09	17332.1	13365.1	60057.6	39481.8	3944.16	5035.67	824.701	9367.1	15504.8	477.568	1211.42	485.43	2821.1	1200.98	1755.22	1847.79	2580.64	851.808
Dihydrojasmonic acid	0.402133					6.18_257.1392m/z	257.139	6.18292	neg	HMDB0033601	Lipids and lipid-like molecules	Fatty Acyls	Lineolic acids and derivatives	*		49.7	56.3	M+FA-H	C12H20O3	-1.17763	1.15827	0.00709873	0.0347089	1.32146	62921.9	47615.4	90957.1	57653.8	62262.5	56855.8	77319.9	52663	52644.3	64728.9	66968.1	47165.4	56801.7	59301.6	44361.8	53534.6	40400.7	40692.7	37051.9	47975.5	48418.3
(25R)-Delta(7)-dafachronic acid	-0.343899					9.79_414.3129n	415.32	9.79327	pos	LMST04030218	Lipids and lipid-like molecules	Sterol Lipids	Bile acids and derivatives			36.3	0	M+H-H2O, M+H	C27H42O3	-1.16481	1.29459	0.0138788	0.0572998	0.787909	72431.3	91928.5	74177.3	59736.9	79971.9	73205.1	89413.1	54670.2	61871.3	65854.6	71837	93575.7	110069	113589	82500.8	81829.2	101890	87785.8	102634	92823.1	54235.8
Tsugaric acid B	-2.29188					12.05_528.3804n	511.377	12.0539	pos	HMDB0031962	Lipids and lipid-like molecules	Prenol lipids	Triterpenoids	*		37.2	0	M+H-H2O, M+H	C33H52O5	-1.96786	1.2935	0.00355837	0.0205912	0.204209	4376.26	21430.3	4274.79	14001.8	8262.28	5945.01	8.09205e-06	1034.23	2644.72	577.621	2526.87	4495.21	15790.1	12449.2	21804.3	4573.28	10173.5	12715.2	55059.2	28414.8	31893.4
(3beta,6beta)-Furanoeremophilane-3,6-diol	0.352118					7.13_250.1567n	499.303	7.1284	neg	HMDB0035117	Lipids and lipid-like molecules	Prenol lipids	Sesquiterpenoids	*		41.3	10.4	M+FA-H, 2M-H	C15H22O3	-0.749274	1.28888	0.00444865	0.0243762	1.27643	88799.7	69568.6	111901	92004.5	93318.3	72790.4	108690	75173.1	78285.4	94034	83748.3	78052.3	87571.7	83374	63501.4	60784.7	62832.4	57135.2	57085.4	76433	77400
(E)-10-Oxo-8-decenoic acid	1.25987					6.13_229.1076m/z	229.108	6.13415	neg	HMDB0040883	Lipids and lipid-like molecules	Fatty Acyls	Fatty acids and conjugates	*		49.7	53.8	M+FA-H	C10H16O3	-2.95204	1.03169	0.000160412	0.00174302	2.39475	17866.4	7460.68	29600	23379.9	16112.1	18084.3	20369.4	6453.06	15221.3	19286.8	16765.1	13392.6	10146.7	11189.4	4202.5	8032.81	6514.16	6753.9	6263.68	5955.45	8087.56
PGD2-EA	-0.305515					7.66_413.3011m/z	413.301	7.65735	pos	36201	Lipids and lipid-like molecules	Fatty Acyls	Eicosanoids			37.6	0	M+NH4	C22H37NO5	0.341854	1.18691	0.000868408	0.00673828	0.809153	56872.3	70286.1	58946.8	45653.4	60790.6	59181.3	51103.4	47983.9	65220.9	50606.6	58170.2	71065.4	82451.1	62992.9	70707.1	64256.3	74234.3	64212.1	72578.9	73827.2	67315.4
(±)-Sulfobutanedioic acid	3.80532					0.76_196.9752m/z	196.975	0.759267	neg	HMDB0040585	Lipids and lipid-like molecules	Fatty Acyls	Fatty acids and conjugates	*		36.8	0	M-H	C4H6O7S	-4.63214	1.25514	0.0122662	0.0524477	13.9802	21402.9	1530.94	10699.8	24769.1	33137.6	10839.6	5611.79	27354.8	75257.7	7499.54	11018.6	7840.04	383.088	1662.56	1224.2	1374.79	698.531	2542.52	2376.45	692.227	2824.07
methyl 15-hydroperoxy-9Z,12Z,16E-octadecatrienoate	3.81348					11.33_369.2280m/z	369.228	11.3277	neg	LMFA01040039	Lipids and lipid-like molecules	Fatty Acyls	Fatty Acids and Conjugates			39.6	4.02	M+FA-H	C19H32O4	-0.72774	1.0304	4.40902e-05	0.000602579	14.0596	10496.6	746.579	20932	18841.9	8923.73	9203.32	12296.2	5655.44	5577.91	7850.74	6603.44	9081.24	1285.36	908.215	562.424	1139.1	428.561	587.78	394.461	998.378	414.933
Lansioside B	-2.19366					11.60_599.3955m/z	599.396	11.6007	neg	90443	Lipids and lipid-like molecules	Prenol lipids	Terpene glycosides	*		37.5	0	M-H2O-H	C36H58O8	0.33089	1.08224	3.4442e-05	0.000489685	0.218596	2871.4	13135.6	3277.62	6298.05	4253.93	2267.59	8.09205e-06	8.09205e-06	6712.5	8.09205e-06	1313.4	4590.86	15921.3	13872.9	21019.3	8710.51	9762.41	3212.97	14459.5	16383.9	14877.7
2beta,9xi-Dihydroxy-8-oxo-1(10),4,11(13)-germacratrien-12,6alpha-olide	-1.54699					7.44_277.1079m/z	277.108	7.43708	neg	HMDB0036662	Lipids and lipid-like molecules	Prenol lipids	Terpene lactones	*		49.1	53.8	M-H	C15H18O5	-0.724754	1.28275	1.72899e-05	0.000271891	0.342224	7621.93	22271.7	8963.09	1528.93	12695	10554.1	7242	7122	10991.5	8038.91	3764.82	5319.01	34560.4	26411.8	27133	24060.9	19210.8	24417.3	18129.1	14187.3	12335
4-hydroxy-5-[3-methoxy-4-(sulfooxy)phenyl]pentanoic acid	5.15115					2.50_365.0546m/z	365.055	2.49737	neg	HMDB0127778	Lipids and lipid-like molecules	Fatty Acyls	Fatty acids and conjugates	*		37.5	0	M+FA-H	C12H16O8S	-0.636207	1.07984	1.3455e-08	5.47766e-07	35.5347	8970.67	252.448	8329.77	7443.68	8204.05	10624	7472.29	14398.3	11186.8	7893.15	9054.31	5100.33	384.677	8.09205e-06	1080.52	8.09205e-06	70.1161	8.09205e-06	8.09205e-06	51.1486	685.573
beta-Ionol	-1.16566					5.60_194.1670n	177.164	5.60035	pos	HMDB0036820	Lipids and lipid-like molecules	Prenol lipids	Sesquiterpenoids	*		45.4	32.3	M+H-H2O, M+H	C13H22O	-0.0869972	1.27825	0.00376282	0.0214531	0.445759	15321.7	34372.1	14591	11773.5	16386.5	14136.5	17310.1	8418.8	13369	20391.8	20654.1	16185.7	27618.9	15823.2	66035.6	30260.6	51936.6	48371.5	15626.4	33660.4	20016.1
7-tridecenoic acid	-1.26513					5.60_213.1848m/z	213.185	5.60035	pos	35249	Lipids and lipid-like molecules	Fatty Acyls	Fatty Acids and Conjugates			47.8	44.3	M+H	C13H24O2	-0.369357	1.07955	0.00277121	0.0169892	0.416063	9340.94	22450.8	9272.55	7516.56	10859.7	7775.31	10522.6	5125.11	6969.49	12854	12622.4	9891.55	19896.4	10222.1	37562.7	21437.5	38923.7	33026.9	11461.8	20628	8897.92
(-)-Illudin S	-0.654211					7.81_264.1359n	265.143	7.80847	pos	LMPR0103590002	Lipids and lipid-like molecules	Prenol lipids	Isoprenoids			50.7	59.5	M+H-H2O, M+H	C15H20O4	-0.882606	1.27322	0.0401594	0.12288	0.635423	42192.8	66401.1	35166.8	50077.4	47086.4	52957.1	46318.5	16008.2	35440.5	46691.1	45757.8	46424.2	65056.7	25534.4	84765.5	64493.8	100425	119856	35498.6	73918.1	28061.4
Dihydroroseoside	2.02225					8.38_388.2097n	406.244	8.38032	pos	HMDB0040614	Lipids and lipid-like molecules	Fatty Acyls	Fatty acyl glycosides	*		42	18.9	M+NH4, M+Na, M+H, M+H-H2O	C19H32O8	0.0629026	1.19443	0.000269828	0.00266666	4.06216	18602.8	4579.54	38031.7	24467.6	22861.4	17104.7	24028.1	7117.15	12751.7	16982.7	12933.8	9749.4	7962.68	3949.8	4352.8	3999.54	5606.08	4016.61	3289.27	3737.32	4301.78
5,9,17-hexacosatrienoic acid	-1.4593					12.63_435.3477m/z	435.348	12.63	neg	LMFA01030426	Lipids and lipid-like molecules	Fatty Acyls	Fatty Acids and Conjugates			44.5	29.4	M+FA-H	C26H46O2	-0.741808	1.13499	0.0429542	0.1288	0.36367	10217.8	28096.3	11644.2	2687.95	8064.84	13710.2	1181.32	3543.24	48366.5	8.09205e-06	5162.22	7817.22	43041.7	39444.2	38511.4	15271.3	11517.1	2800.08	66374.3	4267.24	31639.1
Calonectrin	0.454353					4.58_368.2067m/z	368.207	4.57882	pos	HMDB0034915	Lipids and lipid-like molecules	Prenol lipids	Sesquiterpenoids	*		39	0	M+NH4	C19H26O6	-0.297625	1.02358	0.000419627	0.00378415	1.37017	36624.8	26730.2	37953.5	33675	35387.7	33549.3	34083.7	47972.6	38070.2	35898.9	35200	34457.2	29225.1	34457.6	18284.3	28234.9	21860.2	22589.6	27101	24289.5	34529.2
Methyl-delta-ionone	-1.52186					12.37_206.1668n	207.174	12.367	pos	88421	Lipids and lipid-like molecules	Prenol lipids	Sesquiterpenoids	*		38.6	0	M+H-H2O, M+H	C14H22O	-1.20956	1.07509	0.000340838	0.00321523	0.348235	5599.08	16078.4	4667.13	9424.3	7739.03	6385.4	3282.65	4348.11	6813.51	2868.09	4650.08	5812.48	11770.5	8787.55	15341.9	7466	12785.5	16016.2	29755.2	23037.4	19745.6
Ikshusterol	-2.10003					13.35_469.3421m/z	469.342	13.346	pos	HMDB0030022	Lipids and lipid-like molecules	Steroids and steroid derivatives	Stigmastanes and derivatives	*		36.7	0	M+K	C29H50O2	-4.9671	1.06043	0.00067317	0.00553278	0.233253	3327.49	14265.6	1947.86	9927.39	6599.54	3058.79	8.09205e-06	8.09205e-06	7384.12	8.09205e-06	2818.35	1538.86	10706.1	13743.1	13438.7	14422	8833.55	2860.89	28551.2	13090.1	22744.5
PG(a-13:0/i-16:0)	2.57124					9.16_725.4614m/z	725.461	9.16227	neg	HMDB0116646	Lipids and lipid-like molecules	Glycerophospholipids	Glycerophosphoglycerols	*		36.4	0	M+FA-H	C35H69O10P	0.509541	1.23343	1.10769e-08	4.60725e-07	5.94318	14221.1	2392.85	18989.1	12289.3	12506.6	14605.5	12434.7	17721.1	13568.2	14147.6	10364.3	15584.9	7761.05	943.29	671.418	2506.81	794.189	329.069	2608.41	1531.76	4389.65
(S)-17-Hydroxy-9,11,13,15-octadecatetraynoic acid	0.623216					7.67_284.1412n	329.139	7.67395	neg	HMDB0038995	Lipids and lipid-like molecules	Fatty Acyls	Fatty acids and conjugates	*		43.7	23.6	M-H, M+FA-H	C18H20O3	-0.219462	1.2538	0.0444305	0.131989	1.5403	67220.3	43640.9	91251	46521.6	75900.7	72717.6	51006	35701.7	63282.9	46046	104950	84824.8	35894	31326.5	64047.5	84811.6	42584.2	71148	18380.5	34701	9874.72
9,10-dihydroxy-13-hydroperoxy-11-octadecenoic acid	0.783409					6.66_364.2690m/z	364.269	6.65585	pos	LMFA02000160	Lipids and lipid-like molecules	Fatty Acyls	Octadecanoids			40.8	11	M+NH4	C18H34O6	-1.1119	1.25374	0.0299026	0.0996731	1.72119	60256.6	35008.6	111745	68793.4	45226.6	38173.4	91850	19635.9	12273.1	78008.4	65594.2	71265.8	43548.8	36121.1	31016.8	22015.3	38508.5	34057.7	34582.6	38766.3	36460.6
PG(O-18:0/16:0)	0.864258					9.80_781.5619m/z	781.562	9.80263	neg	LMGP04020073	Lipids and lipid-like molecules	Glycerophospholipids	Glycerophosphoglycerols			37.5	0	M+FA-H	C40H81O9P	2.50489	1.06803	0.0193498	0.073049	1.8204	36509.1	20055.5	42049.9	49246.2	13411.9	20823.7	11666.3	29583.7	55917.7	57066.6	39942.6	45382.1	27833.5	16266.2	18937	39074.2	17150.3	3829.26	19552.5	22658.8	15197.7
Diethyl succinate	0.932522					5.39_347.1709m/z	347.171	5.38848	neg	HMDB0033838	Lipids and lipid-like molecules	Fatty Acyls	Fatty acid esters	*		38.7	0	2M-H	C8H14O4	-0.561802	1.24998	0.00181909	0.0122132	1.90861	33323.4	17459.5	58541.6	25761.2	30521.5	30800.8	28228.3	46788.8	26906.9	27371.6	37989	20324	21103.6	29936.4	18314.3	18114.7	14320.7	6453.45	16932.7	15252.2	16707.4
20-dihydroxyleukotriene B4	-0.688579					7.25_391.2100m/z	391.21	7.24987	pos	LMFA03020061	Lipids and lipid-like molecules	Fatty Acyls	Eicosanoids	*		37.6	0	M+Na	C20H32O6	2.3714	1.17977	1.27953e-06	2.8743e-05	0.620464	19041.8	30689.5	25684.7	17256.6	17766.4	16719.4	19391.9	15468.1	16826.7	20270.1	18941.1	22092.6	36480.5	32810.8	31774	31310.5	29586.9	26964	22958.9	30704.2	33616.1
methyl 10,13-dihydroxy-9-oxo-11-octadecenoate	-1.02139					5.45_387.2388m/z	387.239	5.44898	neg	LMFA01050150	Lipids and lipid-like molecules	Fatty Acyls	Fatty Acids and Conjugates			42.2	24.3	M+FA-H	C19H34O5	-0.205169	1.24647	0.0038318	0.0217414	0.492643	17967.5	36471.6	22486.6	12040.4	8850.32	17798.8	17567.4	25253.1	22628.4	20155.7	13471.6	19422.1	32854.6	71915.5	40765.5	42337.1	14770.2	38353.1	27471.4	41244.5	18532.1
8-Mercapto-p-menthan-3-one	1.24795					8.18_371.2074m/z	371.207	8.1793	neg	92304	Lipids and lipid-like molecules	Prenol lipids	Monoterpenoids	*		38.3	0	2M-H	C10H18OS	-2.70379	1.1171	1.8876e-05	0.000294569	2.37503	18594.4	7829.14	28529.7	18734.1	20832.9	20871.8	21159.1	15525.1	19402.9	12437.4	18868.6	9582.71	11356.3	9559.86	6662.17	6412.89	6763.49	5483.9	8820.47	7237.59	8165.59
N-palmitoyl dopamine	-0.809016					10.90_407.3269m/z	407.327	10.9013	pos	LMFA08020245	Lipids and lipid-like molecules	Fatty Acyls	Fatty amides			37.9	0	M+NH4	C24H39NO3	0.19023	1.11675	0.0073368	0.0355446	0.570771	18869.4	33059.4	13049.9	11117.1	24916.5	15601.6	13082.1	7652.31	36976.2	23776.5	17196.4	25325.1	41476.5	23765	49560.2	38607.8	38830.1	14808.1	41741.5	24750.9	23994.7
8-hydroxy-17-octadecene-10,12-diynoic acid	-0.90381					9.43_335.1864m/z	335.186	9.43373	neg	LMFA02000201	Lipids and lipid-like molecules	Fatty Acyls	Octadecanoids			48.6	47.5	M+FA-H	C18H26O3	-0.159283	1.23917	0.00898001	0.0415762	0.534473	20716.2	38760	20980.6	38839.7	16880.9	20227.2	35027.3	4628.53	9579.37	22258.3	17244.1	21496.1	49071.2	33561.7	25115.8	36130.3	35504	74132.3	34921.3	42836.3	17567.4
10-Undecenyl acetate	-1.29463					5.36_213.1847m/z	213.185	5.36372	pos	87350	Lipids and lipid-like molecules	Fatty Acyls	Fatty alcohol esters	*		38.9	0	M+H	C13H24O2	-0.74105	1.06362	0.00248308	0.015587	0.407642	8725.39	21404.6	7613.05	8389.54	9402.61	8716.51	11333.5	3847.38	4129.23	10884.6	11938.1	10999.5	19285.8	6551.39	31822.1	24619	27920.3	37460.6	11497.5	25960.8	7523.61
(3beta,22E,24R)-Ergosta-4,6,8(14),22-tetraen-3-ol	-0.939106					10.58_394.3231n	395.331	10.575	pos	95483	Lipids and lipid-like molecules	Steroids and steroid derivatives	Ergostane steroids	*		37.5	0	M+H-H2O, M+H	C28H42O	-1.21482	1.06317	0.00805273	0.0381049	0.521556	14473.5	27750.7	13712.8	22607.9	16273.1	14778.7	7817.01	26803.7	14271.2	18766.3	3398.59	6306.14	39552.3	41459.1	26258.2	14897.3	25481.9	11601.3	42299.6	16891	31315.7
Hovenidulcigenin A	-0.557167					10.23_543.3332m/z	543.333	10.2282	neg	HMDB0041027	Lipids and lipid-like molecules	Prenol lipids	Terpene lactones	*		47.1	43.6	M-H	C32H48O7	0.86283	1.09264	0.000714588	0.00577389	0.679636	25637.1	37721.8	25883.2	32042	28573.7	32606.8	23615.1	21378.1	22790.3	20028.6	29038.8	20414.3	30560.9	23753.5	30954.2	43847.7	38719.8	43298.9	48830.1	39440	40091.2
PA(17:1(9Z)/0:0)	-4.10143					11.45_467.2413m/z	467.241	11.4475	neg	3887	Lipids and lipid-like molecules	Glycerophospholipids	Glycerophosphates			37.7	0	M+FA-H	C20H39O7P	-0.557891	1.02209	0.00221464	0.0142482	0.0582569	684.124	11743.2	184.742	8.09205e-06	475.588	8.09205e-06	208.63	1072.8	2472.28	2427.2	8.09205e-06	8.09205e-06	10114.2	16917.1	29457.5	1697.78	17145.5	8.09205e-06	17699.1	1515.59	11142.4
Melleolide B	-3.21636					9.85_450.2483m/z	450.248	9.8545	pos	93430	Lipids and lipid-like molecules	Prenol lipids	Sesquiterpenoids	*		37.8	0	M+NH4	C24H32O7	-0.793733	1.23091	5.57123e-13	1.09625e-10	0.107592	1354.82	12592.3	1417.32	1339.48	1554.92	844.098	1675.21	1025.22	1929.42	1655.32	2107.23	8.09205e-06	10893.9	12073.3	10126.3	12668	13613.5	12190.7	13068.5	12443.2	16253.2
Ginsenoside Rh1	2.04857					10.96_637.4323m/z	637.432	10.958	neg	94113	Lipids and lipid-like molecules	Prenol lipids	Triterpenoids	*		36.2	0	M-H	C36H62O9	0.314584	1.05857	0.00690253	0.0339988	4.13695	17992.5	4349.22	46935.8	25887.7	11089.5	7738.58	10247.8	29136.4	9599.36	19483.5	3689.16	16117.3	5689.7	10255.8	2210.73	2752.96	1931.02	631.884	5590.39	3576.98	6503.54
Claussequinone	30.4941					8.63_285.0768m/z	285.077	8.6344	neg	LMPK12080051	Lipids and lipid-like molecules	Polyketides	Flavonoids			42.5	17.1	M-H	C16H14O5	-0.214175	1.22969	9.05457e-07	2.14459e-05	1.51225e+09	12237.2	8.09205e-06	17780.7	10624.5	9060.72	15076.7	8188.39	13856.6	21909.1	10777.4	9220.32	5877.87	8.09205e-06	8.09205e-06	8.09205e-06	8.09205e-06	8.09205e-06	8.09205e-06	8.09205e-06	8.09205e-06	8.09205e-06
9-hydroxy-10E,14Z-octadecadien-12-ynoic acid	-0.566881					11.07_275.2003m/z	275.2	11.0677	pos	LMFA02000192	Lipids and lipid-like molecules	Fatty Acyls	Octadecanoids			50.4	55.7	M+H-H2O	C18H28O3	-0.713249	1.22939	0.000729726	0.00585918	0.675075	29485.8	43677.9	34005.5	33927	34073.5	26823.1	21388.8	26924.5	24429.4	28587.6	24588	40110.8	33847.3	49548.5	31846.3	47769.6	33438.9	46992.7	58017.6	50163.6	41476.2
11,13-dimethoxy-12-hydroxy-9-octadecenoic acid	-2.0829					7.98_376.3053m/z	376.305	7.97627	pos	74814	Lipids and lipid-like molecules	Fatty Acyls	Fatty Acids and Conjugates			37.4	0	M+NH4	C20H38O5	-1.11773	1.05443	0.00148949	0.0104078	0.236039	3550.7	15042.9	3799.59	5005.42	4109.56	1530.31	2490.44	6748.18	839.599	3971.01	1509.09	5503.81	3783.41	10565	7922.44	14315.8	16443.1	35915.9	18269.6	19668.6	8501.81
delta10-13-PhytoF	-0.431912					8.23_325.2019m/z	325.202	8.2294	neg	LMFA02040001	Lipids and lipid-like molecules	Fatty Acyls	Octadecanoids			48.9	57.9	M-H2O-H	C18H32O6	-0.545452	1.22331	0.00010833	0.00125863	0.741279	37749.9	50925.3	38301.8	39168.2	33828.4	32362.2	35454.4	28897.8	38260.4	49318	37035.7	44871.9	57536.1	55020.9	46956.6	45795.3	53367	46731.4	42947.6	58112.1	51861
Gingerglycolipid B	-1.75507					10.86_723.3811m/z	723.381	10.8586	neg	HMDB0041094	Lipids and lipid-like molecules	Glycerolipids	Glycosylglycerols	*		55.7	90.3	M+FA-H	C33H58O14	0.281793	1.22244	0.000265116	0.00262856	0.296259	5639.93	19037.2	2742.84	17406.8	10835.9	3435.7	701.387	8.09205e-06	2022.98	2095.72	7238.89	9919.07	13593.2	11470.4	20876.1	9720.15	16294.6	31110.3	25569.8	24764.6	17935.5
Cholestane-3,7,12,24,25-pentol	-1.90231					13.26_435.3465m/z	435.346	13.2557	pos	HMDB0002208	Lipids and lipid-like molecules	Steroids and steroid derivatives	Bile acids, alcohols and derivatives	*		37.8	0	M+H-H2O	C27H48O5	-0.902822	1.05227	0.00752577	0.0362541	0.267514	4552.28	17016.9	4473.11	5554.1	5922.58	10157	1630.87	3363.79	12326.6	245.474	1202.09	647.177	26024.7	26876.2	17783.4	10830.6	4518.09	5510.01	40736.9	5130.14	15742.5
ACRL Toxin II	0.96052					4.30_326.1963m/z	326.196	4.30397	pos	HMDB0030496	Lipids and lipid-like molecules	Fatty Acyls	Fatty alcohols	*		39.1	7.5	M+NH4	C17H24O5	0.385283	1.15695	4.04931e-05	0.000562433	1.94601	23160.7	11901.7	28961.1	26472.8	18474.5	27196.6	25070.9	29280.8	19757.8	17059.9	22877.5	16455.6	13462.9	16147.3	9445.98	13977.7	5395.83	8732.3	11624.2	10397.5	17931.1
3,5,7-Trimethyl-2E,4E,6E,8E-decatetraene	-0.714266					10.58_177.1636m/z	177.164	10.575	pos	97469	Lipids and lipid-like molecules	Fatty Acyls	Hydrocarbons			49.6	51.9	M+H	C13H20	-0.76741	1.04488	0.00122121	0.00889146	0.609515	17159.6	28152.9	13629.9	21277.7	21340.7	17077.7	10206.2	23764.8	19806.8	18946.6	10840.2	14705.4	31753.7	32307.9	27378	22259.5	23810.6	16831.5	40816.2	22825.8	35392.5
Gibberellin A110	0.903952					5.80_366.2276m/z	366.228	5.80222	pos	HMDB0032010	Lipids and lipid-like molecules	Prenol lipids	Diterpenoids	*		39	0	M+NH4	C20H28O5	0.268765	1.09376	2.01918e-06	4.28933e-05	1.87119	20973.1	11208.5	27093.9	23572.6	18006	19066.3	24054.2	22527.3	17359.8	17485.7	19597.1	20968.2	14222.9	14158.9	8798.45	11791.3	10554.1	6889.05	9898.43	9773.78	14789.4
delta10-5-IsoF	-0.904792					5.25_369.2280m/z	369.228	5.2546	neg	LMFA03130003	Lipids and lipid-like molecules	Fatty Acyls	Eicosanoids			49	51.8	M-H	C20H34O6	-0.634797	1.18854	0.0335436	0.108081	0.53411	27419.3	51336.5	36161.7	8002.4	13154.2	21289.5	31961.2	52286.4	39676.2	27582	18900.2	25179.4	35318.1	97164.3	56494.4	72763.1	14799.8	51490.7	20709.6	87313	25975.2
Dodecanoylcarnitine	-1.11475					11.98_344.2792m/z	344.279	11.9784	pos	34490	Lipids and lipid-like molecules	Fatty Acyls	Fatty acid esters	*		53.8	77.2	M+H	C19H37NO4	-0.99059	1.01452	0.00472269	0.0254776	0.461772	9703.71	21014.1	10000.8	23324.7	19973.3	10632.1	5153.92	2695.97	6114.95	1474.99	10277.5	7388.96	8184.74	27918.1	12723.7	18547.7	20471.3	30748.4	27301.4	28878.7	14352.7
3,4,5-trihydroxy-6-(2-methyl-3-phenylpropoxy)oxane-2-carboxylic acid	-0.57756					8.20_326.1365n	307.119	8.19617	neg	HMDB0133673	Lipids and lipid-like molecules	Fatty Acyls	Fatty acyl glycosides	*		43	19.5	M-H2O-H, M-H	C16H22O7	-0.199111	1.18494	0.00358968	0.02072	0.670096	32358.9	48289.9	33027.4	24184.6	38475.7	34980.9	31323.2	33177.1	32907.4	38610.7	25348.3	31553.7	74704.2	57905.6	42810.3	56788.4	48216.5	45110.4	47556.5	24719.3	36797.9
Momordicoside L	-1.73072					9.33_635.4147m/z	635.415	9.32615	pos	HMDB0035917	Lipids and lipid-like molecules	Steroids and steroid derivatives	Cucurbitacins	*		36.7	0	M+H	C36H58O9	-1.04901	1.02048	0.0452075	0.133583	0.301302	6597	21895	6768.03	9654.14	4655.02	5466.14	20955.5	470.142	1893.16	4623.43	4712.22	6772.14	15617.7	6621.62	11675.3	8157.85	13826.3	76785.5	22265.1	28130.4	13974.8
N-(3-oxo-heptanoyl)-homoserine lactone	0.844198					5.76_272.1139m/z	272.114	5.75857	neg	LMFA08030033	Lipids and lipid-like molecules	Fatty Acyls	Fatty amides			45.4	29	M+FA-H	C11H17NO4	-0.0861678	1.21038	0.000676292	0.00555066	1.79527	34886.4	19432.4	29157.9	32166.1	28103.1	38653.9	37962.8	33263.1	24713.3	55682.3	36691.8	32469.5	29765.3	29543.1	18002.4	19687.1	9823.36	10641.1	25183.1	19702.9	12543.4
14,15-DiHETE	-0.356719					7.05_319.2265m/z	319.227	7.0534	pos	HMDB0010204	Lipids and lipid-like molecules	Fatty Acyls	Eicosanoids	*		55	85.2	M+H-H2O	C20H32O4	-0.768367	1.03015	0.00711844	0.0347831	0.780939	49170.8	62963.7	55885.7	46061.9	27208	52063.7	51540.1	57164	53218.2	55236.2	39324	54006.2	64678.1	75703.8	65000.3	67827.1	57433.3	71875.8	44009.8	69314.7	50830.3
Sophoracarpan A	0.708941					5.65_345.0981m/z	345.098	5.65287	neg	LMPK12070140	Lipids and lipid-like molecules	Polyketides	Flavonoids			48.1	46.4	M+FA-H	C17H16O5	0.269273	1.20888	0.0274225	0.0937269	1.6346	49933.4	30547.7	33641.6	52263.3	72370	67148.7	82801	34523.6	27369.6	22197.9	78320	28697.9	32184.2	29416.3	20259.2	34853.7	31529.5	38623.4	35736.2	23329.5	28997
PG(17:0/0:0)	0.975595					6.84_499.3032m/z	499.303	6.83788	pos	80021	Lipids and lipid-like molecules	Glycerophospholipids	Glycerophosphoglycerols			37.6	0	M+H	C23H47O9P	0.314614	1.20437	2.41228e-07	6.87533e-06	1.96645	23544.9	11973.3	24905.9	17564.8	22130.1	26170.8	20027.9	28768.2	23773.4	23216.3	22463.8	26427.5	17528.9	9390.75	9277.21	13037.6	9650.53	9956.93	11358.4	13284.5	14274.6
3-Epinobilin	3.67888					2.53_369.1655m/z	369.166	2.53227	pos	91726	Lipids and lipid-like molecules	Prenol lipids	Terpene lactones	*		36.2	0	M+Na	C20H26O5	-4.94632	1.20366	4.317e-10	2.78392e-08	12.8072	12083.6	943.504	12191.1	13765.3	9827.48	11039.9	14294.1	8047.08	9141.39	13825.3	16005.9	12698.7	1062.58	2509.63	8.09205e-06	1620.11	301.244	995	733.296	794.549	475.135
Polyporusterone G	-1.00812					11.94_460.3186n	441.301	11.9392	neg	93179	Lipids and lipid-like molecules	Steroids and steroid derivatives	Bile acids, alcohols and derivatives	*		38.4	0	M-H2O-H, M-H	C28H44O5	-0.505322	1.02452	0.0126062	0.0534473	0.497194	12996.1	26138.9	12149.5	15500.7	16282.8	14839.5	3775.22	9546.36	31936.2	3563.62	12516.7	9850.31	27073.1	41984	26451.1	25023.7	16940.5	3119.78	40196.1	18712.9	35748.7
Methyl (Z,Z)-10-hydroxy-2,8-decadiene-4,6-diynoate	4.77651					4.55_191.0702m/z	191.07	4.54983	pos	HMDB0039359	Lipids and lipid-like molecules	Fatty Acyls	Fatty alcohols	*		38.3	0	M+H	C11H10O3	-0.328878	1.07954	2.57953e-14	1.00229e-11	27.4077	8858.31	323.206	9577.85	10335.3	7794.89	9883.05	9115.53	8359.26	7038.18	7650.95	9673.45	9154.67	477.943	587.521	384.684	300.963	358.782	242.13	199.725	160.852	196.249
1-(2-methoxy-13-methyl-pentadecanyl)-sn-glycero-3-phosphoethanolamine	1.12634					7.41_452.3115m/z	452.311	7.41247	pos	LMGP02060015	Lipids and lipid-like molecules	Glycerophospholipids	Glycerophosphoethanolamines			40.1	10.2	M+H-H2O	C22H48NO7P	-4.37083	1.02431	0.0143951	0.0588064	2.18304	27891.5	12776.4	30783.2	41581.5	45549.9	22539.9	42112.2	5892.45	9941.62	21240.5	15798	43475.2	6968.98	21526.1	8149.33	8840.13	12449.3	29856.1	8605.3	12338.1	6254.46
(-)-11-Hydroxy-9,15,16-trioxooctadecanoic acid	1.27767					8.38_387.2026m/z	387.203	8.37855	neg	HMDB0038940	Lipids and lipid-like molecules	Fatty Acyls	Fatty acids and conjugates	*		45.3	28.5	M+FA-H	C18H30O6	0.342312	1.13319	0.00103305	0.00776267	2.42446	23185.2	9563.03	45300.8	27554.2	27369.4	19551	29267.9	9382.76	19175.4	23416.7	18547.2	12286.8	14878.7	8828.01	8278.57	8731.84	9147.17	8762.25	7989.07	9311.02	10140.6
Methyl linoleate	-1.13756					14.97_295.2628m/z	295.263	14.974	pos	89890	Lipids and lipid-like molecules	Fatty Acyls	Lineolic acids and derivatives	*		56.3	86.5	M+H	C19H34O2	-1.22854	1.02384	0.00702424	0.0343995	0.454528	10403.2	22887.9	6046.11	17321.1	21773	10583.8	1009.49	93.8423	12914.4	527.407	22211.4	11551.6	14219.2	13866.8	15900.6	32157.6	21066.7	13722.9	31365	25113.9	38578.9
PA(O-16:0/0:0)	1.11191					5.82_397.2696m/z	397.27	5.81692	pos	82360	Lipids and lipid-like molecules	Glycerophospholipids	Glycerophosphates	*		48	47.9	M+H	C19H41O6P	-4.44446	1.12788	0.000680207	0.00557014	2.16131	22369.4	10349.9	23708.4	20948.1	20117.1	12023.5	34976.7	34442.5	12406.1	23715.2	23616.1	17740.5	17602.7	10589.9	7064.64	14131.3	6547.68	4307.98	9626.05	11157.7	12121.5
19-Hydroxy-13-cis-retinoic acid	-0.869057					5.44_317.2111m/z	317.211	5.43715	pos	41520	Lipids and lipid-like molecules	Prenol lipids	Isoprenoids			49.7	65.7	M+H	C20H28O3	0.0393504	1.01388	0.000488906	0.00429152	0.547505	13008.8	23760.2	14133.1	6777.76	13385.9	12494.2	13229.8	15863.9	16062.7	12806.1	10502.9	14831.6	24622	35217.4	25859.6	30362.5	12705.2	24873.9	18286.3	27571.3	14343.3
T2 Triol	-0.649482					5.21_383.2060m/z	383.206	5.20585	pos	HMDB0035396	Lipids and lipid-like molecules	Prenol lipids	Sesquiterpenoids	*		38.7	0	M+H	C20H30O7	-1.14121	1.10899	0.025775	0.0896837	0.637509	28231.7	44284.4	23893.3	24709	24493	20727.7	24980.2	28646.5	14569.6	18852.1	29124.5	72321.2	36820.3	51914.9	36925.9	32324.3	31186.5	52416.9	36138.8	62596.8	58235.4
PG(O-18:0/18:2(9Z,12Z))	0.797531					9.85_805.5604m/z	805.56	9.85305	neg	79839	Lipids and lipid-like molecules	Glycerophospholipids	Glycerophosphoglycerols			38.7	0	M+FA-H	C42H81O9P	0.559273	1.18115	0.0407991	0.124354	1.73812	46983.7	27031.3	44642.3	44159.1	25385.9	55921.1	12263.4	74498.4	86615.7	54501.1	54859.8	16990.1	25246	27432.5	57995.9	22790.2	26033.8	9660.68	33723.5	22294.9	18103.8
(S)-4-(4-Methylphenyl)-2-pentanone	-0.281827					5.25_176.1201n	177.127	5.24752	pos	89756	Lipids and lipid-like molecules	Prenol lipids	Monoterpenoids	*		51.7	61.6	M+H-H2O, M+H	C12H16O	-0.293539	1.01845	0.00473218	0.0255133	0.822549	53904.4	65533.4	58497.4	60606.3	47358.4	50572.9	57075	42493.9	46963	53861.9	62537	59078.6	74001.3	70771	52330.5	70037.1	49987.3	63111.1	67705.9	67899.2	73957.3
Aplidiasphingosine	-1.94792					13.06_352.3206m/z	352.321	13.0589	pos	LMSP01080016	Lipids and lipid-like molecules	Sphingolipids	Sphingoid bases			53	74.4	M+H-H2O	C22H43NO3	-1.19424	1.11957	0.0108672	0.047949	0.25919	5190.11	20024.4	1391.59	4096.42	12533.8	3468.18	8.09205e-06	3313.28	19558.6	543.482	4171.47	2824.37	5454.9	37983.3	27036.2	5717.37	11966.7	1808.54	41257.4	15719.7	33275.2
(3R,5Z)-5-Octene-1,3-diol	-0.183158					0.54_145.1222m/z	145.122	0.541783	pos	86920	Lipids and lipid-like molecules	Fatty Acyls	Fatty alcohols	*		43.1	18.8	M+H	C8H16O2	-0.946813	1.11741	0.033071	0.107027	0.880773	137852	156513	122382	149238	144877	132972	128333	169981	114180	140719	130234	145608	160309	118165	158312	148306	175762	184543	153889	143835	165497
3,4,5-trihydroxy-6-{[5-(4-methoxyphenyl)-3-oxopentan-2-yl]oxy}oxane-2-carboxylic acid	8.54948					1.72_402.1759m/z	402.176	1.71967	pos	HMDB0132999	Lipids and lipid-like molecules	Fatty Acyls	Fatty acyl glycosides	*		38.3	0	M+NH4	C18H24O9	-0.0097873	1.01638	0.013228	0.0553153	374.671	12379.1	33.0398	4292.16	8325.02	507.847	3534.53	39703.6	17600	916.112	5184.61	30996.3	12730.6	8.09205e-06	86.6357	2.52832	8.09205e-06	8.09205e-06	8.09205e-06	93.1384	8.09205e-06	115.056
DG(8:0/0:0/10:0)	-1.35912					11.75_372.2870n	355.284	11.7495	pos	HMDB0092902	Lipids and lipid-like molecules	Glycerolipids	Diradylglycerols	*		37.7	0	M+H-H2O, M+Na, M+H	C21H40O5	-1.45468	1.06575	0.01568	0.0625651	0.389821	9509.02	24393.3	21357.5	22682	13170.6	6603.59	2452.43	379.01	6667.11	1315.93	11055.4	9406.54	19358.3	62577.5	25767.9	20201.1	9969.26	23367.7	13245.2	29089.8	15963.1
Citronellyl anthranilate	2.2043					6.40_293.2220m/z	293.222	6.40002	pos	HMDB0032208	Lipids and lipid-like molecules	Prenol lipids	Monoterpenoids	*		38.9	0.569	M+NH4	C17H25NO2	-1.37018	1.065	6.80061e-07	1.67807e-05	4.60851	11533.1	2502.58	12143	10278.7	13006.3	7744.41	12910.1	19530.7	8252.67	10989.6	8821.94	11654	4231.84	3906.66	1637.13	1941.04	777.084	2715.84	1784.15	2572.01	2957.43
Tetradecanoylcarnitine	-2.1186					11.18_372.3100m/z	372.31	11.1756	pos	HMDB0005066	Lipids and lipid-like molecules	Fatty Acyls	Fatty acid esters	***		37.5	0	M+H	C21H41NO4	-2.35337	1.17824	0.000110326	0.00127475	0.230271	3906.9	16966.5	4996.18	5102.27	6244.62	3297.72	2010.1	2873.68	3540.03	1592.14	5283.36	4128.9	6957.9	15739.6	5698.89	28890.2	16823.4	23470.5	20783.1	24300.1	10035.1
(4E,9a)-9-(3-Methyl-2E-pentenoyloxy)-4,10(14)-oplopadien-3-one	-0.950803					7.52_330.2192n	331.227	7.51722	pos	HMDB0034632	Lipids and lipid-like molecules	Prenol lipids	Sesquiterpenoids	*		38.2	0	M+H-H2O, M+H	C21H30O3	-0.999882	1.01512	0.0164821	0.0649842	0.517344	13997.1	27055.6	13753.4	7769.84	18483.1	9005.7	6214.68	17024.1	10327.2	14628.8	8814.47	33949.4	41275.8	16842.1	12592	27908.9	29979	37098.7	14902.6	47815.2	15086.2
Gibberellin A93	1.95025					4.49_380.1710m/z	380.171	4.48627	pos	87619	Lipids and lipid-like molecules	Prenol lipids	Diterpenoids	*		38.8	0	M+NH4	C19H22O7	1.59863	1.00994	1.94159e-08	7.61162e-07	3.86441	10772.8	2787.7	10156.9	10124	13320.7	9482.52	7189.23	14931.2	12521.3	9236.74	9564.28	11201.2	4249.31	3160.99	3024.64	1915.83	3649.33	2130.95	3344.51	1414.71	2199.01
Polyoxyethylene (600) monoricinoleate	-1.9289					12.27_340.2974n	363.288	12.2688	pos	HMDB0032476	Lipids and lipid-like molecules	Fatty Acyls	Fatty alcohols	*		37.7	0	M+H-H2O, M+Na	C21H40O3	-1.14871	1.14664	0.00405992	0.0227332	0.26263	5069.48	19302.8	6289.15	4962.58	4663.4	5753.63	750.9	1713.09	20227.7	8.09205e-06	3642.79	2691.59	28234.9	28775.5	19977	14525.8	9285.98	2876.78	39323.6	5593.25	25132.3
17beta-hydroxy-5beta-estran-3-one	0.661377					8.58_321.2070m/z	321.207	8.58267	neg	HMDB0062677	Lipids and lipid-like molecules	Steroids and steroid derivatives	Estrane steroids	*		42.2	14.3	M+FA-H	C18H28O2	-0.522891	1.0079	0.0474097	0.137819	1.58159	38833.3	24553.3	43912.6	22957.3	3730.39	32515	53337.7	40720.7	70200	38727.1	39159	43073.6	13888.6	19327.7	22174.9	41783.5	25218.3	17819.4	15351.1	24893.2	40523.1
cholestan-6-oxo-3,5-diol	-1.32847					14.10_419.3515m/z	419.351	14.0996	pos	LMST01010126	Lipids and lipid-like molecules	Sterol Lipids	Sterols			39.5	5.57	M+H	C27H46O3	-1.14106	1.12697	0.0394287	0.121236	0.398191	11534.6	28967.6	11642.8	5119.12	11996.5	12427.6	427.507	3929.95	50796.1	1396.87	9010.65	8599.24	32562.9	37087.6	27263.5	21005.3	16060.5	5620.06	67736.4	8474.52	44897.9
Stoloniferone J	-0.300349					8.48_459.3469m/z	459.347	8.4769	pos	LMST01060014	Lipids and lipid-like molecules	Sterol Lipids	Sterols			51.5	66.3	M+H	C29H46O4	-0.0492159	1.10174	0.0407433	0.12424	0.812056	68344.5	84162.3	69268.5	53478.8	86957.3	80380.5	41621.7	76508.8	77547.8	62825.4	59427.2	75429	89551.3	72628.4	66270.8	62769.3	92256.5	78777.5	119115	81588.6	94502.7
13,14-dihydro-19R-hydroxyPGE1	0.943531					6.86_417.2494m/z	417.249	6.85915	neg	LMFA03010165	Lipids and lipid-like molecules	Fatty Acyls	Eicosanoids			36.2	0	M+FA-H	C20H36O6	0.0823463	1.00404	2.05959e-05	0.000318174	1.92323	17773.1	9241.29	25807.4	18649.5	17731.3	18027.1	18035.7	20913.7	15923.6	15635.3	15336.3	11671.2	12060.8	10367.3	9299.79	7619.93	11826	6585.46	7078.33	6298.55	12035.5
1-O-(2-methoxy-hexadecyl)-sn-glycerol	-0.384799					8.56_346.3080n	385.273	8.55623	pos	LMGL01020037	Lipids and lipid-like molecules	Glycerolipids	Monoradylglycerols			38.9	0	M+H, M+K, M+Na, M+H-H2O	C20H42O4	-0.965993	1.02839	0.00394873	0.0222527	0.765886	39511.6	51589.4	45508.6	36610.8	33030.5	51564.4	36439.2	26724.6	34780.4	30897.4	47331.5	52228.4	54604.6	47011.9	50760.5	65128.2	56791.2	45310.5	50485.6	44643	49568.6
Ptilosaponoside B	-1.13191					7.79_599.2496m/z	599.25	7.7919	pos	LMST05050002	Lipids and lipid-like molecules	Sterol Lipids	Steroid conjugates			37.8	0	M+Na	C27H44O11S	-0.111581	1.10266	6.39901e-05	0.000815376	0.45631	9077.56	19893.4	9638.01	10790.4	9338.31	8444.1	9912.52	4303.17	4978.82	8701.12	11988.9	12680.2	16173.9	14912.5	12866.7	21221.8	16995.9	32499.5	20960.9	19443.7	23966
18-carboxy dinor Leukotriene B4	30.5376					1.40_377.1371m/z	377.137	1.40495	pos	HMDB0062301	Lipids and lipid-like molecules	Fatty Acyls	Fatty acids and conjugates	*		37.6	0	M+K	C18H26O6	3.0684	1.11665	0.000203012	0.00211673	1.55855e+09	12611.8	8.09205e-06	11601.6	14434.7	7649.61	13008.4	19400.7	772.738	6300.96	6041.65	18734.8	28173.1	8.09205e-06	8.09205e-06	8.09205e-06	8.09205e-06	8.09205e-06	8.09205e-06	8.09205e-06	8.09205e-06	8.09205e-06
(1(10)E,4E,6a,9b)-9-(2-Methylbutanoyloxy)-1(10),4,11(13)-germacratrien-12,6-olide	-0.487932					10.83_377.1967m/z	377.197	10.8284	neg	HMDB0031374	Lipids and lipid-like molecules	Prenol lipids	Terpene lactones	*		44.8	33.5	M+FA-H	C20H28O4	-0.825435	1.07227	0.0102334	0.0457907	0.713047	37418	52476.2	42746.4	42140.5	34800.1	33946.1	39799	52702.4	24102.5	36373.1	26110.5	41459.1	61526.5	65824.2	27861.4	68916.6	56710.2	51769.4	54729.3	32501	52447
PE(12:0/0:0)	-1.89285					5.28_378.2035m/z	378.203	5.28467	neg	LMGP02050005	Lipids and lipid-like molecules	Glycerophospholipids	Glycerophosphoethanolamines			36.9	8.1	M-H2O-H	C17H36NO7P	-4.07468	1.11986	0.0374275	0.116816	0.269275	6554.75	24342.2	5390.26	10136.6	6531.48	7410.6	8265.71	5556.47	3866.16	4754.58	3783.73	9851.91	7414.02	14913.4	16958.5	11339	15960.2	88871.5	24927.7	25185.6	13509.8
6-beta-hydroxydexamethasone	-1.81634					12.56_453.1948m/z	453.195	12.5627	neg	HMDB0061022	Lipids and lipid-like molecules	Steroids and steroid derivatives	Hydroxysteroids	*		37.9	0	M+FA-H	C22H29FO6	4.42827	1.04576	3.90386e-05	0.000546433	0.283941	3781.52	13318	2189.6	12337.9	8698.97	3166.38	8.09205e-06	8.09205e-06	3676.14	8.09205e-06	3778.21	3968.08	13006.8	14244.9	19723.2	10854.3	12660.1	7026.61	16301.1	13946.1	12098.8
(3beta,22R,23R,24S)-3,22,23-Trihydroxystigmastan-6-one	-3.14803					15.66_463.3775m/z	463.377	15.6563	pos	94268	Lipids and lipid-like molecules	Steroids and steroid derivatives	Stigmastanes and derivatives	*		50.5	69	M+H	C29H50O4	-1.50783	1.1104	0.0109614	0.0482397	0.11281	1785.76	15829.8	6360.58	3435.92	8.09205e-06	1102.25	8.09205e-06	8.09205e-06	6958.85	8.09205e-06	8.09205e-06	8.09205e-06	29840.6	18396.9	27797.1	4180.79	1559.68	8.09205e-06	44512.4	7753.27	8427.6
27-Nor-5b-cholestane-3a,7a,12a,24,25-pentol	-0.840417					9.28_483.3328m/z	483.333	9.27917	neg	HMDB0002126	Lipids and lipid-like molecules	Steroids and steroid derivatives	Bile acids, alcohols and derivatives	*		39.9	9.85	M+FA-H	C26H46O5	0.140045	1.02874	0.0329548	0.106752	0.558482	18192.8	32575.5	27964.1	26622.5	10424	27284.1	19849	15242.2	15905.5	19662.6	11761	7213.49	31681.6	37698.5	36341.4	9228.78	39731.1	69527.9	37041.1	19597.9	12331.6
3alpha-3-Hydroxytirucalla-7,24-dien-21-oic acid	1.88671					8.31_479.3482m/z	479.348	8.31402	pos	HMDB0034962	Lipids and lipid-like molecules	Prenol lipids	Sesquiterpenoids	*		55.1	87.7	M+Na	C30H48O3	-3.0881	1.07958	0.000552895	0.00473408	3.69792	15501.1	4191.84	16091.3	15758.6	16766.9	6555.75	27899.5	25033.3	4432.23	21866.5	8122.4	12484.2	6221.45	5964.04	2803.02	5636.88	3484.84	1740.03	4968.44	3919.72	2988.11
24-Nor-9,11-seco-11-acetoxy-3,6-dihydroxycholest-7,22-dien-9-one	-0.751828					11.95_443.3152m/z	443.315	11.9456	pos	42606	Lipids and lipid-like molecules	Sterol Lipids	Secosteroids			37.9	0	M+H-H2O	C28H44O5	-0.818933	1.01942	0.0212173	0.0781013	0.593851	20672.9	34811.6	14530.6	20459.2	24292.4	23688.4	10464.5	19078.3	45265.5	8569.08	23288.5	17092.7	32490.5	52219.2	31528.4	37917.4	24183.1	8274.49	52169.7	30133.4	44388.5
3,7-Dihydroxy-25-methoxycucurbita-5,23-dien-19-al	-2.23603					8.88_525.3329m/z	525.333	8.88057	pos	93940	Lipids and lipid-like molecules	Steroids and steroid derivatives	Cucurbitacins	*		37.1	0	M+K	C31H50O4	-2.42211	1.10322	1.36756e-05	0.000223529	0.21227	2852.67	13438.9	2463.96	8066.23	1170.35	2167.23	814.244	2332.9	3998.85	3115.33	2120.58	2277.05	13702.6	14493.3	17924.6	17604.3	17989.8	3859.28	17685	8913.86	8777.19
Diethyl fumarate	2.36192					2.26_217.0711m/z	217.071	2.25665	neg	HMDB0038601	Lipids and lipid-like molecules	Fatty Acyls	Fatty acid esters	*		38.4	0	M+FA-H	C8H12O4	-4.03121	1.02135	1.35317e-12	2.18616e-10	5.14056	9350.87	1819.04	9430.71	9351.94	8640.5	9524.81	9207.87	11869.3	9195.6	8558.5	10451.7	7277.81	1649.43	2072.71	1286.96	1916.52	1693.16	2074.02	1835.18	1611.38	2231.99
6-methyl-dodecanedioic acid	-0.929494					9.41_227.1640m/z	227.164	9.40952	pos	LMFA01170013	Lipids and lipid-like molecules	Fatty Acyls	Fatty Acids and Conjugates			46.7	39.6	M+H-H2O	C13H24O4	-0.890644	1.01745	0.00130826	0.00937401	0.525042	11808.6	22490.7	13661.8	10187.3	12208.6	10932.8	9549.58	12298.1	10166	14269	11988.2	12824.5	10159.3	21598.2	14030	25717.4	19537.2	36772.6	25559.7	32748.4	16293.9
2-(8-[5]-ladderane-octanyl)-sn-glycerol	-1.62368					11.79_363.2889m/z	363.289	11.7948	pos	LMGL01020036	Lipids and lipid-like molecules	Glycerolipids	Monoradylglycerols			38.2	0	M+H	C23H38O3	-1.42571	1.05942	0.00334878	0.0196359	0.324506	6123.55	18870.4	6459.25	5213.63	8508.63	4893.43	8.09205e-06	1533.63	25864.2	283.018	5175.28	3304.47	24455.1	23838.2	24662.9	21820.3	13201.4	1516.06	23789	9034.17	27516.4
Myrianthic acid	-0.614481					8.72_503.3378m/z	503.338	8.71832	neg	HMDB0035875	Lipids and lipid-like molecules	Prenol lipids	Triterpenoids	*		39	8.36	M-H	C30H48O6	-0.0112413	1.0573	0.00278579	0.0170654	0.653165	23830.8	36485.1	19461	14467.6	31895.9	22979.9	20119.3	35173.1	23547.1	28097.7	20773.3	21793.1	36126.3	26117	27007.5	29931.1	34440.4	43350.1	37400.1	37083.6	56910.2
4-Hydroxy-6-tetracosanone	-1.53219					11.67_407.3299m/z	407.33	11.6742	pos	90904	Lipids and lipid-like molecules	Fatty Acyls	Fatty alcohols	*		36.4	0	M+K	C24H48O2	3.69443	1.1075	0.00344629	0.0201078	0.345752	6989.89	20216.5	4050.75	9271.21	5168.84	6874.52	942.236	4712.63	22404.7	2653.45	6206.79	7613.72	20637.5	31001.2	31027.8	12336.1	11884.8	5470.78	33342.3	9678.59	26569.2
Dicrocin	-0.330288					5.16_653.2814m/z	653.281	5.16353	pos	58121	Lipids and lipid-like molecules	Prenol lipids	Diterpenoids	*		37.9	0	M+H	C32H44O14	1.57624	1.02117	0.0334044	0.107776	0.795378	55788	70140.2	69747.6	70827.6	43610.7	46328.2	71161.3	44372.8	40488.7	40660	53604.9	77078.2	72379.6	75264.3	46565.5	64734.8	81688.9	60535	72921.8	69706.7	87465.3
Phytosphingosine-1-P	-5.22444					6.01_436.2229m/z	436.223	6.01075	pos	HMDB0012280	Lipids and lipid-like molecules	Sphingolipids	Phosphosphingolipids	*		38.7	0	M+K	C18H40NO6P	1.16655	1.06659	6.87568e-09	3.02372e-07	0.0267478	247.479	9252.31	8.09205e-06	777.041	8.09205e-06	8.09205e-06	1019.79	677.964	8.09205e-06	8.09205e-06	8.09205e-06	8.09205e-06	8276.07	5157.53	7691.94	12846.8	12800.5	11255.4	8423.54	6793.78	10025.2

## Sheet: 说明
说明
绿色背景为富集到通路的差异代谢物
蓝色背景为有KEGG ID，但没有富集到通路的差异代谢物
无背景色为没有KEGG ID的差异代谢物
